# Supplementary material for: Dual clumped isotope thermometry resolves kinetic biases in carbonate formation temperatures
Source: Nat Commun. 2020 Aug 10;11:4005. doi: 10.1038/s41467-020-17501-0 (PMC7418028; doi:10.1038/s41467-020-17501-0)
Supplement: Supplementary file 3 — Supplementary Data 1 [file 41467_2020_17501_MOESM3_ESM.xlsx]

## Sheet: equilibrium gases
ID	Sample	δ45 (raw)	δ45 (raw) SD	δ46 (raw)	δ46 (raw) SD	δ47 (raw)	δ47 (raw) SD	δ48 (raw)	δ48 (raw) SD	δ49 (raw)	δ49 (raw) SD	∆47 (raw)	∆47 (raw) SD	∆48 (raw)	∆48 (raw) SD	∆49 (raw)	∆49 (raw) SD	δ13C VPDB (CO2)	δ13C VPDB (CO2) SD	δ18O VSMOW (CO2)	δ18O VSMOW (CO2) SD	Acquisitions
2019-04-05 17:59 CEST	HG	-17.434	0.003	-7.456	0.003	-26.015	0.021	-15.095	0.121	-13.957	1.721	-0.853	0.02	-0.242	0.126	19.59	1.777	-22.5	0	17.65	0	13
2019-04-08 21:02 CEST	HG	-0.015	0.002	-0.809	0.004	-1.675	0.026	-1.927	0.08	-1.011	1.547	-0.866	0.026	-0.311	0.081	0.595	1.546	-4.19	0	24.43	0	13
2019-04-09 17:47 CEST	HG	6.428	0.002	11.374	0.002	17.023	0.023	22.416	0.136	12.939	1.512	-0.849	0.021	-0.451	0.131	-16.067	1.467	2.23	0	36.92	0	13
2019-04-10 18:50 CEST	HG	-16.79	0.002	-7.136	0.004	-25.063	0.019	-14.479	0.074	-14.528	1.695	-0.869	0.022	-0.262	0.074	17.643	1.754	-21.83	0	17.97	0	13
2019-04-12 13:37 CEST	HG	-0.102	0.002	-1.493	0.003	-2.429	0.022	-3.276	0.093	-0.783	1.992	-0.858	0.024	-0.293	0.091	2.263	1.999	-4.25	0	23.73	0	13
2019-04-15 17:48 CEST	HG	6.44	0.002	13.144	0.004	18.785	0.018	26.005	0.13	15.294	1.48	-0.85	0.016	-0.445	0.131	-17.175	1.435	2.18	0	38.74	0	13
2019-04-16 18:58 CEST	HG	-18.014	0.002	-7.653	0.003	-26.805	0.028	-15.478	0.096	-15.419	1.859	-0.86	0.027	-0.233	0.096	19.118	1.917	-23.11	0	17.45	0	13
2019-04-17 19:48 CEST	HG	-0.013	0.002	-0.497	0.003	-1.368	0.026	-1.347	0.102	-0.821	1.816	-0.866	0.028	-0.354	0.105	0.17	1.82	-4.2	0	24.75	0	13
2019-04-23 18:32 CEST	HG	6.494	0.003	12.786	0.003	18.48	0.016	25.261	0.071	13.223	1.259	-0.856	0.019	-0.462	0.067	-18.552	1.22	2.25	0	38.37	0	13
2019-04-24 19:39 CEST	HG	-17.325	0.002	-7.312	0.002	-25.759	0.022	-14.839	0.077	-14.477	1.565	-0.849	0.024	-0.273	0.078	18.64	1.618	-22.39	0	17.8	0	13
2019-04-25 16:25 CEST	HG	-0.033	0.002	-1.095	0.004	-1.973	0.013	-2.537	0.086	-1.244	1.513	-0.863	0.011	-0.348	0.087	0.944	1.517	-4.19	0	24.14	0	13
2019-04-26 19:32 CEST	HG	6.448	0.002	11.402	0.004	17.053	0.027	22.457	0.073	13.459	1.748	-0.868	0.029	-0.467	0.074	-15.637	1.696	2.25	0	36.95	0	13
2019-04-29 19:15 CEST	HG	-14.347	0.002	-6.193	0.003	-21.66	0.021	-12.585	0.088	-12.324	1.205	-0.88	0.022	-0.241	0.089	15.327	1.236	-19.26	0	18.94	0	13
2019-04-30 20:33 CEST	HG	0.07	0.002	-0.42	0.003	-1.206	0.029	-1.173	0.098	0.232	1.314	-0.866	0.029	-0.334	0.099	0.983	1.317	-4.11	0	24.83	0	13
2019-05-02 19:23 CEST	HG	6.447	0.003	13.14	0.002	18.782	0.025	26.022	0.069	13.893	1.541	-0.856	0.025	-0.419	0.067	-18.53	1.49	2.19	0	38.73	0	13
2019-05-03 18:06 CEST	HG	-14.086	0.003	-6.442	0.004	-21.598	0.027	-13.102	0.114	-11.753	1.757	-0.843	0.027	-0.262	0.119	16.128	1.806	-18.97	0	18.68	0	13
2019-05-06 19:51 CEST	HG	-0.017	0.001	-0.543	0.003	-1.412	0.02	-1.45	0.12	-0.822	1.6	-0.861	0.019	-0.365	0.121	0.262	1.603	-4.2	0	24.7	0	13
2019-05-08 19:57 CEST	HG	6.498	0.002	13.274	0.004	18.967	0.018	26.236	0.096	14.672	1.849	-0.857	0.019	-0.474	0.096	-18.083	1.788	2.24	0	38.87	0	13
2019-05-10 15:49 CEST	HG	-14.268	0.001	-6.325	0.003	-21.706	0.023	-12.902	0.108	-11.73	2.29	-0.878	0.022	-0.296	0.113	16.117	2.355	-19.17	0	18.8	0	13
2019-05-14 15:25 CEST	HG	-0.065	0.003	-1.099	0.003	-2.02	0.024	-2.515	0.089	0.152	1.469	-0.874	0.025	-0.32	0.088	2.385	1.471	-4.23	0	24.13	0	13
2019-05-15 20:10 CEST	HG	6.329	0.001	11.753	0.003	17.258	0.027	23.212	0.091	14.978	2.515	-0.886	0.028	-0.423	0.089	-14.708	2.443	2.11	0	37.31	0	13
2019-05-16 19:16 CEST	HG	-17.102	0.002	-7.184	0.002	-25.434	0.031	-14.593	0.114	-14.024	1.214	-0.875	0.03	-0.28	0.118	18.606	1.253	-22.16	0	17.93	0	13
2019-05-20 19:53 CEST	HG	-0.056	0.002	-0.454	0.003	-1.374	0.028	-1.228	0.118	0.585	1.903	-0.87	0.025	-0.32	0.12	1.538	1.902	-4.24	0	24.79	0	13
2019-05-22 22:07 CEST	HG	6.437	0.001	12.86	0.003	18.469	0.028	25.435	0.112	15.464	1.508	-0.881	0.028	-0.44	0.111	-16.465	1.46	2.19	0	38.44	0	13
2019-05-28 22:28 CEST	HG	-10.284	0.001	-4.731	0.002	-16.052	0.025	-9.784	0.105	-6.326	1.841	-0.854	0.027	-0.347	0.105	14.09	1.88	-14.98	0	20.43	0	12
2019-05-29 15:55 CEST	HG	-0.09	0.002	-1.216	0.003	-2.15	0.03	-2.698	0.094	0.889	1.105	-0.864	0.03	-0.269	0.097	3.38	1.108	-4.25	0	24.01	0	13
2019-05-31 18:45 CEST	HG	6.375	0.002	13.193	0.005	18.732	0.025	26.028	0.1	13.887	1.528	-0.883	0.024	-0.519	0.103	-18.563	1.48	2.11	0	38.79	0	13
2019-06-03 18:05 CEST	HG	-10.285	0.002	-4.571	0.003	-15.911	0.022	-9.377	0.068	-6.232	1.633	-0.868	0.023	-0.259	0.072	13.864	1.666	-14.99	0	20.59	0	13
2019-06-05 18:44 CEST	HG	-0.075	0.002	-1.331	0.003	-2.249	0.024	-2.978	0.104	0.518	1.341	-0.864	0.023	-0.318	0.107	3.221	1.345	-4.23	0	23.89	0	13
2019-06-07 20:44 CEST	HG	6.414	0.002	11.995	0.003	17.596	0.025	23.672	0.08	13.514	1.705	-0.876	0.025	-0.452	0.077	-16.681	1.654	2.19	0	37.56	0	13
2019-06-12 19:54 CEST	HG	-11.65	0.001	-5.639	0.003	-18.331	0.032	-11.563	0.085	-8.317	1.445	-0.851	0.033	-0.32	0.088	15.369	1.48	-16.41	0	19.5	0	13
2019-06-14 18:29 CEST	HG	-0.068	0.002	-0.497	0.004	-1.431	0.025	-1.307	0.117	0.231	1.26	-0.873	0.026	-0.313	0.119	1.282	1.258	-4.25	0	24.75	0	13
2019-06-17 18:34 CEST	HG	-17.032	0.003	-6.942	0.004	-25.131	0.034	-14.08	0.099	-11.07	1.671	-0.878	0.033	-0.249	0.103	21.089	1.728	-22.09	0	18.17	0	13
2019-06-19 21:37 CEST	HG	6.331	0.002	11.627	0.004	17.141	0.025	22.944	0.101	12.258	1.353	-0.88	0.026	-0.434	0.101	-17.11	1.313	2.12	0	37.18	0	13
2019-06-21 18:42 CEST	HG	-0.067	0.002	-0.516	0.003	-1.45	0.021	-1.364	0.101	0.662	1.286	-0.874	0.019	-0.332	0.101	1.75	1.287	-4.25	0	24.73	0	13
2019-06-24 17:51 CEST	HG	-11.763	0.002	-5.17	0.003	-18.004	0.026	-10.633	0.079	-7.336	1.441	-0.864	0.025	-0.325	0.081	15.554	1.471	-16.54	0	19.98	0	13
2019-06-26 17:56 CEST	HG	6.137	0.003	11.15	0.003	16.481	0.026	21.957	0.126	12.431	1.442	-0.866	0.025	-0.458	0.123	-15.829	1.401	1.93	0	36.69	0	13
2019-06-28 19:15 CEST	HG	-0.063	0.003	-1.051	0.003	-1.946	0.025	-2.457	0.098	1.524	0.878	-0.849	0.026	-0.357	0.096	3.664	0.883	-4.23	0	24.18	0	13
2019-07-02 18:46 CEST	HG	-14.553	0.002	-6.316	0.003	-21.981	0.019	-12.897	0.088	-8.665	1.418	-0.871	0.019	-0.31	0.09	19.564	1.457	-19.47	0	18.81	0	13
2019-07-03 20:10 CEST	HG	6.457	0.003	11.218	0.003	16.882	0.016	22.149	0.094	13.596	1.299	-0.866	0.014	-0.403	0.094	-15.16	1.26	2.27	0	36.76	0	13
2019-07-05 14:36 CEST	HG	-0.072	0.003	-1.169	0.003	-2.1	0.027	-2.643	0.063	-0.043	1.297	-0.877	0.028	-0.307	0.063	2.336	1.298	-4.23	0	24.06	0	13
2019-07-08 18:49 CEST	HG	-14.35	0.003	-6.086	0.003	-21.553	0.026	-12.435	0.1	-10.118	1.112	-0.873	0.024	-0.304	0.105	17.383	1.143	-19.27	0	19.05	0	13
2019-07-08 22:59 CEST	HG	-14.375	0.002	-6.272	0.002	-21.761	0.017	-12.854	0.122	-10.826	1.232	-0.876	0.017	-0.353	0.123	17.058	1.266	-19.29	0	18.86	0	13
2019-07-10 18:46 CEST	HG	6.497	0.002	12.525	0.004	18.212	0.028	24.734	0.075	13.764	1.492	-0.87	0.03	-0.46	0.069	-17.534	1.447	2.26	0	38.1	0	13
2019-07-12 14:21 CEST	HG	-0.083	0.003	-1.026	0.004	-1.963	0.025	-2.403	0.067	0.866	1.14	-0.869	0.026	-0.353	0.066	2.975	1.136	-4.25	0	24.21	0	13
2019-07-15 18:31 CEST	HG	-14.369	0.002	-6.101	0.003	-21.592	0.022	-12.473	0.104	-10.533	1.475	-0.879	0.022	-0.313	0.109	17.007	1.515	-19.29	0	19.03	0	13
2019-07-18 18:44 CEST	HG	6.456	0.003	12.898	0.005	18.546	0.017	25.531	0.109	13.918	1.574	-0.863	0.019	-0.421	0.109	-18.055	1.523	2.21	0	38.48	0	13
2019-07-19 16:03 CEST	HG	-0.168	0.002	-1.156	0.003	-2.183	0.022	-2.701	0.105	0.357	1.523	-0.874	0.023	-0.391	0.107	2.814	1.527	-4.34	0	24.07	0	13
2019-07-22 19:47 CEST	HG	-14.358	0.002	-6.101	0.003	-21.574	0.019	-12.454	0.116	-8.87	1.383	-0.872	0.021	-0.292	0.119	18.705	1.418	-19.27	0	19.03	0	13
2019-07-23 21:04 CEST	HG	6.36	0.003	12.675	0.004	18.239	0.021	25.042	0.067	13.955	1.412	-0.848	0.023	-0.457	0.066	-17.493	1.366	2.11	0	38.25	0	13
2019-07-25 20:03 CEST	HG	-0.02	0.002	-0.297	0.004	-1.182	0.021	-0.922	0.093	1.202	1.787	-0.869	0.022	-0.329	0.093	1.808	1.79	-4.21	0	24.96	0	13
2019-07-29 20:54 CEST	HG	-14.51	0.003	-6.16	0.005	-21.782	0.025	-12.57	0.097	-8.974	1.654	-0.866	0.027	-0.291	0.104	18.886	1.704	-19.43	0	18.97	0.01	13
2019-07-31 19:46 CEST	HG	6.451	0.004	13.076	0.005	18.705	0.032	25.824	0.088	13.504	1.512	-0.875	0.031	-0.487	0.088	-18.79	1.457	2.19	0	38.67	0	13
2019-08-01 16:55 CEST	HG	-0.079	0.002	-1.26	0.005	-2.19	0.028	-2.824	0.098	0.314	1.404	-0.871	0.027	-0.306	0.101	2.88	1.405	-4.24	0	23.97	0.01	13
2019-04-05 22:07 CEST	25G	-33.953	0.002	6.794	0.004	-28.564	0.03	13.512	0.095	-9.428	1.975	0.026	0.03	-0.12	0.095	14.19	2.022	-40.63	0	32.31	0	13
2019-04-08 16:53 CEST	25G	-33.788	0.002	8.01	0.004	-27.237	0.029	16.002	0.085	-8.222	1.974	0.028	0.03	-0.081	0.085	12.835	2.017	-40.5	0	33.56	0	13
2019-04-09 21:56 CEST	25G	-33.818	0.003	7.685	0.003	-27.587	0.025	15.369	0.139	-8.966	1.452	0.017	0.026	-0.061	0.14	12.749	1.479	-40.52	0	33.23	0	13
2019-04-10 14:41 CEST	25G	0.05	0.002	-3.096	0.003	-2.976	0.021	-6.134	0.073	-1.866	1.339	0.018	0.022	0.05	0.074	4.182	1.347	-4.03	0	22.08	0	13
2019-04-12 17:48 CEST	25G	1.229	0.002	32.742	0.005	33.516	0.023	66.197	0.1	31.27	0.983	0.028	0.022	-0.337	0.099	-33.254	0.92	-4.09	0	58.86	0	13
2019-04-18 20:47 CEST	25G	-33.788	0.002	8.167	0.002	-27.109	0.015	16.269	0.115	-8.728	2.285	0.006	0.016	-0.13	0.112	12.009	2.335	-40.51	0	33.72	0	13
2019-04-23 22:41 CEST	25G	-0.15	0.002	-3.52	0.002	-3.583	0.033	-6.997	0.103	-1.726	1.438	0.032	0.032	0.03	0.105	5.376	1.451	-4.23	0	21.65	0	13
2019-04-29 23:25 CEST	25G	1.108	0.003	31.617	0.005	32.274	0.026	63.951	0.103	29.087	1.565	0.022	0.025	-0.266	0.098	-33.108	1.469	-4.18	0	57.71	0.01	13
2019-04-30 03:39 CEST	25G	1.194	0.002	31.929	0.003	32.667	0.02	64.528	0.107	29.941	2.018	0.017	0.02	-0.328	0.102	-32.968	1.894	-4.1	0	58.03	0	13
2019-05-02 15:08 CEST	25G	-33.906	0.002	7.261	0.004	-28.074	0.026	14.512	0.096	-9.789	1.647	0.023	0.03	-0.063	0.096	12.842	1.69	-40.6	0	32.79	0	13
2019-05-07 17:11 CEST	25G	-0.097	0.002	-3.418	0.005	-3.437	0.027	-6.811	0.091	-2.722	1.495	0.024	0.025	0.014	0.094	4.115	1.505	-4.18	0	21.75	0	13
2019-05-13 18:41 CEST	25G	-33.996	0.002	6.866	0.002	-28.558	0.019	13.701	0.111	-9.267	1.822	0.007	0.021	-0.078	0.11	14.258	1.864	-40.68	0	32.39	0	13
2019-05-17 20:26 CEST	25G	-0.04	0.002	-2.942	0.003	-2.931	0.02	-5.891	0.095	-1.719	2.05	0.003	0.02	-0.015	0.098	4.121	2.064	-4.13	0	22.24	0	13
2019-05-21 21:12 CEST	25G	1.094	0.002	32.724	0.003	33.342	0.018	66.34	0.088	32.73	1.886	0.017	0.019	-0.167	0.086	-31.712	1.767	-4.23	0	58.84	0	13
2019-05-23 20:26 CEST	25G	-33.943	0.003	7.042	0.004	-28.341	0.017	14.082	0.082	-8.356	1.954	0.003	0.02	-0.051	0.084	14.785	1.999	-40.63	0	32.57	0	13
2019-05-29 02:51 CEST	25G	-0.04	0.002	-3.34	0.004	-3.303	0.022	-6.644	0.097	-0.868	1.521	0.021	0.021	0.024	0.101	5.764	1.53	-4.12	0	21.83	0	12
2019-05-31 22:54 CEST	25G	1.083	0.002	32.073	0.003	32.684	0.03	64.916	0.102	29.854	2.088	0.011	0.029	-0.243	0.096	-33.201	1.96	-4.22	0	58.18	0	13
2019-06-04 17:15 CEST	25G	-33.952	0.002	7.198	0.002	-28.193	0.023	14.369	0.144	-6.499	2.275	0.011	0.023	-0.079	0.141	16.384	2.326	-40.64	0	32.73	0	13
2019-06-06 15:31 CEST	25G	0.862	0.002	32.88	0.003	33.24	0.027	66.642	0.103	31.381	1.063	0.007	0.025	-0.186	0.099	-33.026	1	-4.48	0	59	0	13
2019-06-11 16:49 CEST	25G	-0.105	0.002	-3.423	0.003	-3.46	0.024	-6.805	0.107	-0.48	2.004	0.013	0.023	0.03	0.11	6.39	2.02	-4.19	0	21.75	0	13
2019-06-14 22:39 CEST	25G	-33.88	0.002	7.868	0.003	-27.497	0.026	15.735	0.105	-6.464	1.792	-0.002	0.027	-0.062	0.105	15.014	1.829	-40.59	0	33.41	0	13
2019-06-18 19:51 CEST	25G	1.123	0.002	32.809	0.003	33.45	0.021	66.308	0.082	26.885	1.437	0.011	0.021	-0.361	0.076	-37.377	1.346	-4.2	0	58.93	0	13
2019-06-21 22:53 CEST	25G	-0.046	0.003	-3.382	0.004	-3.368	0.029	-6.709	0.114	-1.19	2.316	0.004	0.027	0.044	0.12	5.53	2.329	-4.12	0	21.79	0	13
2019-06-25 20:23 CEST	25G	-33.941	0.003	7.463	0.004	-27.919	0.027	14.876	0.094	-5.405	1.799	0.023	0.028	-0.105	0.094	16.966	1.836	-40.64	0	33	0	13
2019-06-27 19:11 CEST	25G	1.197	0.002	33.51	0.004	34.218	0.026	67.816	0.104	30.226	1.832	0.01	0.026	-0.306	0.1	-35.609	1.712	-4.15	0	59.65	0	13
2019-07-01 17:10 CEST	25G	-33.921	0.004	7.607	0.003	-27.756	0.02	15.226	0.095	-3.691	1.733	0.029	0.023	-0.045	0.093	18.411	1.769	-40.63	0	33.15	0	13
2019-07-04 17:19 CEST	25G	-0.034	0.002	-3.175	0.004	-3.147	0.019	-6.303	0.072	-1.216	1.042	0.01	0.02	0.038	0.077	5.082	1.053	-4.12	0	22	0	13
2019-07-09 21:29 CEST	25G	1.124	0.002	32.957	0.002	33.616	0.027	66.844	0.062	30.48	1.989	0.028	0.027	-0.148	0.059	-34.282	1.863	-4.21	0	59.08	0	13
2019-07-11 17:17 CEST	25G	-33.911	0.002	7.703	0.003	-27.685	0.025	15.382	0.074	-8.4	1.131	-0.001	0.024	-0.081	0.072	13.398	1.156	-40.62	0	33.24	0	13
2019-07-16 20:01 CEST	25G	-0.034	0.003	-3.362	0.003	-3.311	0.033	-6.7	0.087	-0.681	1.081	0.029	0.033	0.012	0.089	5.99	1.085	-4.11	0	21.81	0	13
2019-07-18 22:53 CEST	25G	1.169	0.003	33.376	0.004	34.068	0.025	67.626	0.149	28.891	1.671	0.02	0.022	-0.225	0.14	-36.584	1.564	-4.18	0	59.51	0	13
2019-07-24 18:16 CEST	25G	-33.909	0.002	7.62	0.004	-27.739	0.022	15.205	0.145	-5.182	1.137	0.021	0.022	-0.092	0.144	16.848	1.16	-40.61	0	33.16	0	13
2019-07-26 17:20 CEST	25G	-0.081	0.002	-3.333	0.004	-3.339	0.033	-6.644	0.085	0.931	1.666	0.02	0.033	0.01	0.087	7.605	1.681	-4.16	0	21.84	0	13
2019-07-30 18:20 CEST	25G	1.171	0.003	33.334	0.004	34.014	0.036	67.411	0.06	26.363	1.425	0.007	0.032	-0.344	0.057	-38.877	1.333	-4.17	0	59.47	0	13
2019-08-02 18:10 CEST	25G	-33.991	0.002	7.493	0.004	-27.952	0.019	15.017	0.1	-6.337	1.392	0.013	0.022	-0.025	0.104	16.01	1.42	-40.7	0	33.03	0	13
2019-08-05 18:56 CEST	25G	-0.11	0.002	-3.694	0.003	-3.722	0.01	-7.337	0.101	-1.003	1.043	0.024	0.01	0.039	0.1	6.408	1.05	-4.18	0	21.47	0	13
m/z 47.5 scaling factors
on m/z 47	-1
on m/z 48	-1
on m/z 49	-1

## Sheet: standards
ID	Sample	δ45 (raw)	δ45 (raw) SD	δ46 (raw)	δ46 (raw) SD	δ47 (raw)	δ47 (raw) SD	δ48 (raw)	δ48 (raw) SD	δ49 (raw)	δ49 (raw) SD	∆47 (raw)	∆47 (raw) SD	∆48 (raw)	∆48 (raw) SD	∆49 (raw)	∆49 (raw) SD	δ13C VPDB (CO2)	δ13C VPDB (CO2) SD	δ18O VSMOW (CO2)	δ18O VSMOW (CO2) SD	Acquisitions	∆47 (CDES90)	∆48 (CDES90) sc	Comment
2019-04-06 06:26 CEST	ETH 1	6.422	0.002	11.453	0.003	17.272	0.023	22.656	0.091	12.72	1.4	-0.675	0.022	-0.373	0.092	-16.424	1.359	2.22	0	37	0	13	0.221652	0.0622576
2019-04-07 19:45 CEST	ETH 1	6.446	0.002	11.479	0.003	17.304	0.026	22.79	0.101	14.315	1.671	-0.694	0.027	-0.292	0.1	-14.949	1.619	2.25	0	37.03	0	13	0.202311	0.146872
2019-04-10 02:05 CEST	ETH 1	6.399	0.002	11.474	0.002	17.264	0.026	22.759	0.062	14.05	2.749	-0.68	0.025	-0.313	0.061	-15.148	2.671	2.2	0	37.02	0	13	0.216563	0.124951
2019-04-14 11:15 CEST	ETH 1	6.443	0.002	11.467	0.003	17.292	0.033	22.776	0.065	13.132	1.965	-0.692	0.032	-0.284	0.066	-16.073	1.905	2.24	0	37.01	0	13	0.204347	0.155115
2019-04-16 02:08 CEST	ETH 1	6.456	0.003	11.47	0.004	17.323	0.028	22.774	0.095	13.606	1.346	-0.677	0.026	-0.292	0.096	-15.631	1.312	2.26	0	37.02	0	13	0.219616	0.146805
2019-04-17 11:32 CEST	ETH 1	6.432	0.003	11.483	0.006	17.308	0.02	22.803	0.083	14.696	1.657	-0.681	0.019	-0.288	0.08	-14.574	1.613	2.23	0	37.03	0.01	13	0.215545	0.151077
2019-04-19 09:13 CEST	ETH 1	6.326	0.001	11.337	0.003	17.058	0.027	22.452	0.077	13.457	1.631	-0.675	0.027	-0.342	0.074	-15.386	1.582	2.12	0	36.88	0	13	0.221652	0.0935726
2019-04-20 22:34 CEST	ETH 1	6.461	0.003	11.674	0.003	17.543	0.023	23.164	0.041	13.81	1.506	-0.663	0.022	-0.313	0.04	-15.829	1.46	2.26	0	37.23	0	13	0.233867	0.126645
2019-04-22 13:07 CEST	ETH 1	6.427	0.002	11.578	0.003	17.389	0.021	22.987	0.096	13.546	1.188	-0.687	0.019	-0.296	0.095	-15.865	1.154	2.22	0	37.13	0	13	0.209437	0.143546
2019-04-24 11:11 CEST	ETH 1	6.425	0.002	11.436	0.002	17.259	0.026	22.689	0.063	13.136	1.581	-0.674	0.024	-0.307	0.062	-15.991	1.534	2.23	0	36.98	0	13	0.22267	0.130884
2019-04-26 09:01 CEST	ETH 1	6.447	0.002	11.48	0.002	17.313	0.037	22.836	0.091	13.997	1.819	-0.688	0.038	-0.251	0.092	-15.262	1.768	2.25	0	37.03	0	13	0.208419	0.18961
2019-04-26 23:41 CEST	ETH 1	6.451	0.002	11.481	0.004	17.318	0.023	22.749	0.071	13.7	1.52	-0.688	0.024	-0.338	0.073	-15.556	1.473	2.25	0	37.03	0	13	0.208419	0.0989662
2019-04-28 05:03 CEST	ETH 1	6.412	0.002	11.442	0.004	17.245	0.022	22.636	0.088	13.55	1.078	-0.682	0.021	-0.371	0.088	-15.587	1.046	2.21	0	36.99	0	13	0.214527	0.0642493
2019-04-30 07:53 CEST	ETH 1	6.436	0.001	11.437	0.003	17.276	0.02	22.718	0.126	13.618	1.713	-0.671	0.019	-0.281	0.124	-15.536	1.663	2.24	0	36.98	0	13	0.225724	0.157985
2019-05-02 23:39 CEST	ETH 1	6.431	0.003	11.433	0.003	17.261	0.029	22.719	0.156	13.226	1.514	-0.676	0.029	-0.271	0.156	-15.903	1.471	2.23	0	36.98	0	13	0.220634	0.168366
2019-05-05 08:54 CEST	ETH 1	6.383	0.001	11.331	0.003	17.107	0.026	22.461	0.057	12.733	1.337	-0.679	0.027	-0.321	0.053	-16.137	1.298	2.19	0	36.87	0	13	0.21758	0.115402
2019-05-07 04:25 CEST	ETH 1	6.454	0.003	11.484	0.003	17.329	0.022	22.782	0.099	12.781	1.535	-0.682	0.023	-0.31	0.096	-16.456	1.494	2.26	0	37.03	0	12	0.214527	0.12816
2019-05-08 15:28 CEST	ETH 1	6.425	0.002	11.455	0.002	17.276	0.026	22.74	0.107	13.259	2.02	-0.677	0.025	-0.295	0.107	-15.908	1.962	2.23	0	37	0	13	0.219616	0.14355
2019-05-10 20:00 CEST	ETH 1	6.331	0.002	11.533	0.004	17.244	0.027	22.904	0.139	14.112	1.755	-0.687	0.027	-0.288	0.14	-15.129	1.706	2.12	0	37.08	0	13	0.209437	0.1515
2019-05-11 16:42 CEST	ETH 1	6.403	0.003	11.686	0.003	17.468	0.025	23.202	0.084	14.256	2.017	-0.69	0.025	-0.3	0.084	-15.359	1.958	2.19	0	37.24	0	13	0.206383	0.140294
2019-05-12 13:24 CEST	ETH 1	6.371	0.003	11.497	0.002	17.243	0.025	22.845	0.089	15.628	1.176	-0.695	0.023	-0.275	0.089	-13.631	1.139	2.17	0	37.05	0	13	0.201293	0.164743
2019-05-13 22:49 CEST	ETH 1	6.392	0.002	11.57	0.002	17.34	0.025	22.955	0.094	14.986	1.156	-0.692	0.026	-0.311	0.092	-14.416	1.121	2.19	0	37.12	0	13	0.204347	0.127846
2019-05-19 01:30 CEST	ETH 1	6.372	0.002	11.548	0.004	17.295	0.021	22.92	0.109	14.793	1.261	-0.694	0.021	-0.303	0.107	-14.541	1.223	2.17	0	37.1	0	13	0.202311	0.136001
2019-05-21 00:02 CEST	ETH 1	6.357	0.001	11.528	0.003	17.246	0.022	22.884	0.095	13.192	1.779	-0.707	0.022	-0.298	0.092	-16.041	1.729	2.15	0	37.08	0	13	0.189078	0.141039
2019-05-22 18:04 CEST	ETH 1	6.407	0.003	11.739	0.004	17.541	0.031	23.321	0.132	15.036	2.27	-0.674	0.03	-0.287	0.127	-14.707	2.204	2.2	0	37.29	0	13	0.22267	0.154282
2019-05-24 18:00 CEST	ETH 1	6.393	0.002	11.532	0.003	17.286	0.023	22.902	0.118	14.329	1.238	-0.709	0.026	-0.288	0.116	-14.982	1.202	2.19	0	37.08	0	11	0.187042	0.151491
2019-05-30 12:43 CEST	ETH 1	6.382	0.002	11.552	0.002	17.303	0.026	22.919	0.104	15.313	2.191	-0.7	0.027	-0.311	0.101	-14.053	2.13	2.18	0	37.1	0	13	0.196204	0.127695
2019-06-02 04:03 CEST	ETH 1	6.222	0.002	11.347	0.002	16.954	0.023	22.523	0.096	14.091	1.399	-0.681	0.024	-0.293	0.093	-14.681	1.359	2.01	0	36.89	0	13	0.215545	0.144717
2019-06-05 05:46 CEST	ETH 1	6.361	0.003	11.547	0.004	17.29	0.024	22.958	0.112	13.915	0.782	-0.687	0.023	-0.264	0.113	-15.38	0.753	2.15	0	37.1	0	13	0.209437	0.17663
2019-06-07 03:58 CEST	ETH 1	6.397	0.002	11.591	0.004	17.36	0.023	23.003	0.1	14.154	1.468	-0.697	0.024	-0.306	0.1	-15.269	1.429	2.19	0	37.14	0	13	0.199258	0.133235
2019-06-08 21:44 CEST	ETH 1	6.349	0.003	11.542	0.004	17.266	0.031	22.935	0.094	14.007	1.079	-0.694	0.029	-0.276	0.094	-15.268	1.045	2.14	0	37.09	0	13	0.202311	0.164082
2019-06-10 11:12 CEST	ETH 1	6.403	0.002	11.549	0.003	17.32	0.018	22.881	0.102	12.56	1.258	-0.703	0.021	-0.343	0.1	-16.744	1.222	2.2	0	37.1	0	13	0.19315	0.0943301
2019-06-12 05:19 CEST	ETH 1	6.399	0.002	11.595	0.004	17.374	0.024	23.078	0.096	13.773	1.587	-0.69	0.023	-0.241	0.096	-15.649	1.541	2.19	0	37.15	0	13	0.206383	0.201
2019-06-13 04:32 CEST	ETH 1	6.382	0.001	11.509	0.003	17.253	0.028	22.847	0.097	13.665	1.937	-0.708	0.026	-0.296	0.096	-15.571	1.883	2.18	0	37.06	0	13	0.18806	0.14296
2019-06-14 09:49 CEST	ETH 1	6.388	0.002	11.546	0.003	17.306	0.022	22.896	0.053	12.941	1.736	-0.697	0.021	-0.321	0.051	-16.351	1.686	2.18	0	37.1	0	13	0.199258	0.117222
2019-06-16 07:54 CEST	ETH 1	6.376	0.002	11.559	0.002	17.311	0.029	22.959	0.11	13.048	1.819	-0.692	0.029	-0.286	0.107	-16.259	1.768	2.17	0	37.11	0	13	0.204347	0.153805
2019-06-18 02:55 CEST	ETH 1	6.362	0.002	11.539	0.003	17.286	0.033	22.852	0.09	13.516	0.801	-0.683	0.034	-0.351	0.088	-15.752	0.776	2.15	0	37.09	0	13	0.213509	0.0859072
2019-06-20 01:47 CEST	ETH 1	6.395	0.002	11.579	0.003	17.351	0.028	22.905	0.081	12.458	1.005	-0.693	0.027	-0.379	0.083	-16.892	0.973	2.19	0	37.13	0	13	0.203329	0.0570734
2019-06-22 03:02 CEST	ETH 1	6.34	0.002	11.526	0.003	17.239	0.026	22.832	0.118	13.167	2.44	-0.695	0.026	-0.345	0.118	-16.045	2.37	2.13	0	37.08	0	13	0.201293	0.0920497
2019-06-27 06:23 CEST	ETH 1	6.39	0.002	11.554	0.003	17.325	0.026	22.884	0.104	14.342	1.183	-0.689	0.024	-0.349	0.102	-15.009	1.153	2.18	0	37.1	0	13	0.207401	0.0881165
2019-06-29 11:50 CEST	ETH 1	6.204	0.002	11.381	0.004	16.971	0.029	22.569	0.074	12.376	1.592	-0.679	0.027	-0.315	0.075	-16.394	1.549	1.99	0	36.93	0	13	0.21758	0.12208
2019-07-03 07:21 CEST	ETH 1	6.377	0.002	11.657	0.003	17.424	0.021	23.213	0.106	14.599	1.429	-0.679	0.02	-0.232	0.107	-14.943	1.381	2.17	0	37.21	0	13	0.21758	0.210904
2019-07-05 05:46 CEST	ETH 1	6.39	0.002	11.536	0.004	17.309	0.025	22.887	0.061	14.084	1.716	-0.688	0.025	-0.311	0.062	-15.225	1.664	2.19	0	37.09	0	13	0.208419	0.127562
2019-07-07 00:07 CEST	ETH 1	6.392	0.003	11.515	0.004	17.291	0.024	22.88	0.084	14.234	1.104	-0.686	0.023	-0.275	0.084	-15.04	1.068	2.19	0	37.06	0	13	0.210455	0.164889
2019-07-08 14:39 CEST	ETH 1	6.396	0.003	11.595	0.004	17.382	0.029	23.025	0.076	13.772	1.999	-0.679	0.027	-0.293	0.075	-15.647	1.938	2.19	0	37.15	0	13	0.21758	0.146818
2019-07-11 03:28 CEST	ETH 1	6.417	0.002	11.671	0.003	17.473	0.026	23.24	0.09	13.829	1.401	-0.685	0.024	-0.234	0.09	-15.759	1.363	2.21	0	37.22	0	13	0.211473	0.208941
2019-07-12 19:02 CEST	ETH 1	6.296	0.003	11.398	0.004	17.089	0.02	22.666	0.077	14.253	1.556	-0.673	0.022	-0.254	0.078	-14.698	1.513	2.09	0	36.94	0	13	0.223688	0.185786
2019-07-14 08:33 CEST	ETH 1	6.349	0.002	11.549	0.004	17.279	0.017	22.976	0.1	13.43	1.499	-0.687	0.018	-0.249	0.098	-15.842	1.455	2.14	0	37.1	0	13	0.209437	0.192271
2019-07-16 02:49 CEST	ETH 1	6.283	0.003	11.547	0.006	17.214	0.02	22.956	0.12	13.284	1.324	-0.681	0.015	-0.264	0.124	-15.909	1.289	2.07	0	37.1	0.01	13	0.215545	0.176622
2019-07-18 09:47 CEST	ETH 1	6.365	0.002	11.537	0.004	17.286	0.03	22.943	0.084	13.096	1.749	-0.685	0.031	-0.258	0.087	-16.161	1.702	2.16	0	37.09	0	13	0.211473	0.182794
2019-07-20 12:57 CEST	ETH 1	6.376	0.003	11.527	0.003	17.296	0.02	22.913	0.107	13.009	1.208	-0.678	0.02	-0.269	0.106	-16.238	1.173	2.17	0	37.08	0	13	0.218598	0.171254
2019-07-22 15:37 CEST	ETH 1	6.23	0.003	11.409	0.004	17.021	0.026	22.676	0.096	12.873	1.284	-0.683	0.026	-0.266	0.096	-15.991	1.242	2.02	0	36.96	0	13	0.213509	0.173375
2019-07-23 08:15 CEST	ETH 1	6.417	0.002	11.621	0.004	17.426	0.027	23.067	0.119	12.801	1.234	-0.683	0.023	-0.303	0.119	-16.662	1.197	2.21	0	37.17	0	13	0.213509	0.136616
2019-07-25 06:45 CEST	ETH 1	6.394	0.002	11.549	0.004	17.331	0.019	22.952	0.094	13.873	1.423	-0.682	0.018	-0.273	0.094	-15.459	1.385	2.19	0	37.1	0	13	0.214527	0.167266
2019-07-28 06:54 CEST	ETH 1	6.381	0.003	11.646	0.004	17.424	0.022	23.094	0.087	14.107	1.339	-0.672	0.023	-0.326	0.088	-15.403	1.304	2.17	0	37.2	0	13	0.224706	0.112862
2019-07-30 01:05 CEST	ETH 1	6.399	0.002	11.553	0.003	17.337	0.022	22.957	0.075	13.775	1.368	-0.685	0.019	-0.277	0.076	-15.567	1.332	2.19	0	37.1	0	13	0.211473	0.163136
2019-07-31 23:58 CEST	ETH 1	6.403	0.002	11.583	0.003	17.381	0.029	23.015	0.115	13.181	1.196	-0.675	0.028	-0.279	0.113	-16.205	1.162	2.2	0	37.13	0	13	0.221652	0.161304
2019-08-03 06:43 CEST	ETH 1	6.402	0.002	11.533	0.004	17.318	0.022	23.001	0.075	13.53	1.333	-0.688	0.02	-0.193	0.079	-15.77	1.293	2.2	0	37.08	0	13	0.208419	0.250487
2019-08-04 20:11 CEST	ETH 1	6.343	0.002	11.484	0.004	17.212	0.032	22.773	0.065	12.104	1.007	-0.683	0.032	-0.318	0.063	-16.998	0.977	2.14	0	37.03	0	13	0.213509	0.119821
2019-04-06 18:54 CEST	ETH 2	-5.54	0.002	-5.175	0.003	-11.433	0.018	-10.482	0.079	-6.231	1.498	-0.667	0.021	-0.161	0.084	9.914	1.523	-9.91	0	19.96	0	13	0.229796	0.143578
2019-04-08 08:35 CEST	ETH 2	-5.554	0.003	-5.111	0.004	-11.396	0.027	-10.355	0.088	-5.69	1.412	-0.678	0.027	-0.161	0.091	10.351	1.433	-9.93	0	20.03	0	13	0.218598	0.14411
2019-04-10 22:59 CEST	ETH 2	-5.552	0.003	-5.225	0.004	-11.518	0.025	-10.588	0.094	-7.138	1.128	-0.69	0.027	-0.166	0.097	9.105	1.143	-9.92	0	19.91	0	13	0.206383	0.137946
2019-04-13 10:24 CEST	ETH 2	-5.554	0.002	-5.265	0.003	-11.551	0.019	-10.666	0.055	-7.048	1.651	-0.681	0.019	-0.165	0.055	9.28	1.674	-9.92	0	19.87	0	13	0.215545	0.138658
2019-04-15 13:22 CEST	ETH 2	-5.549	0.002	-5.213	0.003	-11.477	0.015	-10.522	0.071	-6.626	2.153	-0.664	0.015	-0.124	0.073	9.599	2.189	-9.92	0	19.92	0	13	0.23285	0.181806
2019-04-18 04:06 CEST	ETH 2	-5.544	0.002	-5.208	0.004	-11.477	0.012	-10.552	0.1	-7.494	1.694	-0.674	0.014	-0.165	0.103	8.701	1.721	-9.92	0	19.93	0	13	0.22267	0.139135
2019-04-19 21:41 CEST	ETH 2	-5.576	0.002	-5.17	0.002	-11.473	0.032	-10.482	0.068	-6.505	1.901	-0.674	0.032	-0.17	0.072	9.666	1.932	-9.95	0	19.97	0	13	0.22267	0.134239
2019-04-23 01:33 CEST	ETH 2	-5.556	0.002	-5.163	0.003	-11.436	0.032	-10.433	0.118	-6.982	1.48	-0.664	0.032	-0.136	0.12	9.144	1.504	-9.93	0	19.97	0	13	0.23285	0.169726
2019-04-25 03:57 CEST	ETH 2	-5.553	0.002	-5.079	0.003	-11.353	0.018	-10.302	0.074	-7.607	1.287	-0.666	0.016	-0.171	0.074	8.339	1.305	-9.93	0	20.06	0	13	0.230814	0.133955
2019-04-27 03:50 CEST	ETH 2	-5.536	0.002	-5.271	0.003	-11.54	0.025	-10.709	0.072	-7.764	2.136	-0.684	0.023	-0.197	0.074	8.543	2.17	-9.9	0	19.86	0	13	0.212491	0.105271
2019-05-01 00:48 CEST	ETH 2	-5.505	0.002	-4.919	0.003	-11.145	0.026	-9.988	0.112	-7.517	0.934	-0.664	0.026	-0.176	0.117	8.06	0.952	-9.88	0	20.22	0	13	0.23285	0.13008
2019-05-03 12:26 CEST	ETH 2	-5.521	0.002	-5.129	0.003	-11.383	0.023	-10.416	0.073	-6.927	1.519	-0.68	0.023	-0.187	0.077	9.095	1.542	-9.89	0	20.01	0	12	0.216563	0.116874
2019-05-05 21:57 CEST	ETH 2	-5.527	0.002	-4.959	0.003	-11.218	0.031	-10.082	0.075	-8.365	1.996	-0.675	0.031	-0.191	0.079	7.302	2.027	-9.91	0	20.18	0	13	0.221652	0.114121
2019-05-07 08:35 CEST	ETH 2	-5.466	0.002	-5.032	0.004	-11.229	0.024	-10.211	0.074	-7.926	1.516	-0.678	0.021	-0.174	0.076	7.828	1.534	-9.84	0	20.11	0	12	0.218598	0.131222
2019-05-09 09:33 CEST	ETH 2	-5.513	0.002	-5.125	0.003	-11.365	0.033	-10.354	0.071	-7.738	1.713	-0.675	0.035	-0.132	0.073	8.254	1.74	-9.89	0	20.01	0	13	0.221652	0.174207
2019-05-11 00:08 CEST	ETH 2	-5.535	0.002	-4.932	0.005	-11.213	0.021	-9.996	0.091	-5.49	1.855	-0.688	0.019	-0.157	0.094	10.178	1.881	-9.92	0	20.21	0	13	0.208419	0.149763
2019-05-11 20:50 CEST	ETH 2	-5.563	0.001	-4.955	0.003	-11.265	0.02	-10.06	0.109	-7.284	1.791	-0.69	0.019	-0.176	0.112	8.431	1.821	-9.95	0	20.19	0	13	0.206383	0.129779
2019-05-12 17:33 CEST	ETH 2	-5.538	0.002	-5.042	0.003	-11.331	0.025	-10.236	0.087	-5.711	2.13	-0.696	0.026	-0.179	0.09	10.176	2.167	-9.92	0	20.1	0	13	0.200276	0.125929
2019-05-14 02:58 CEST	ETH 2	-5.601	0.002	-5.06	0.004	-11.423	0.019	-10.214	0.095	-5.812	1.646	-0.707	0.018	-0.121	0.097	10.176	1.673	-9.98	0	20.08	0	13	0.189078	0.186208
2019-05-16 23:25 CEST	ETH 2	-5.589	0.002	-5.034	0.003	-11.365	0.023	-10.231	0.077	-6.825	0.634	-0.686	0.024	-0.189	0.076	9.083	0.641	-9.97	0	20.11	0	13	0.210455	0.115573
2019-05-19 13:58 CEST	ETH 2	-5.558	0.002	-5.182	0.004	-11.496	0.03	-10.541	0.067	-6.364	1.707	-0.704	0.032	-0.207	0.069	9.812	1.737	-9.93	0	19.95	0	13	0.192132	0.0955974
2019-05-21 12:29 CEST	ETH 2	-5.599	0.002	-5.036	0.002	-11.38	0.024	-10.214	0.076	-6.103	1.48	-0.689	0.022	-0.169	0.078	9.832	1.506	-9.98	0	20.1	0	13	0.207401	0.136398
2019-05-23 10:46 CEST	ETH 2	-5.595	0.003	-4.998	0.003	-11.349	0.025	-10.16	0.097	-6.362	1.62	-0.699	0.025	-0.191	0.098	9.488	1.645	-9.98	0	20.14	0	13	0.197222	0.113795
2019-05-31 13:57 CEST	ETH 2	-5.572	0.002	-5.099	0.003	-11.406	0.031	-10.339	0.131	-4.854	1.241	-0.681	0.031	-0.169	0.133	11.196	1.266	-9.95	0	20.04	0	13	0.215545	0.135875
2019-06-01 03:04 CEST	ETH 2	-5.594	0.002	-5.223	0.002	-11.57	0.021	-10.598	0.079	-5.726	1.147	-0.701	0.022	-0.182	0.079	10.582	1.166	-9.97	0	19.91	0	13	0.195186	0.121301
2019-06-03 13:55 CEST	ETH 2	-5.582	0.002	-5.119	0.004	-11.439	0.022	-10.38	0.072	-2.152	1.767	-0.684	0.022	-0.169	0.072	13.994	1.791	-9.96	0	20.02	0	13	0.212491	0.135704
2019-06-05 22:53 CEST	ETH 2	-5.578	0.001	-5.081	0.003	-11.401	0.021	-10.309	0.101	-3.744	1.626	-0.687	0.02	-0.174	0.104	12.296	1.656	-9.96	0	20.06	0	13	0.209437	0.130812
2019-06-07 16:33 CEST	ETH 2	-5.59	0.002	-5.109	0.003	-11.438	0.027	-10.385	0.087	-4.893	1.764	-0.684	0.028	-0.195	0.091	11.197	1.793	-9.97	0	20.03	0	13	0.212491	0.108703
2019-06-09 10:10 CEST	ETH 2	-5.603	0.002	-5.151	0.003	-11.507	0.021	-10.463	0.124	-6.62	1.288	-0.699	0.023	-0.189	0.129	9.54	1.312	-9.98	0	19.99	0	13	0.197222	0.114602
2019-06-10 23:43 CEST	ETH 2	-5.597	0.003	-5.204	0.004	-11.556	0.021	-10.588	0.115	-6.386	1.351	-0.704	0.019	-0.21	0.12	9.875	1.376	-9.97	0	19.93	0	13	0.192132	0.0922876
2019-06-13 08:49 CEST	ETH 2	-5.596	0.002	-5.17	0.006	-11.522	0.024	-10.511	0.136	-5.813	1.451	-0.703	0.026	-0.2	0.145	10.39	1.475	-9.97	0	19.97	0.01	13	0.19315	0.102987
2019-06-16 20:22 CEST	ETH 2	-5.586	0.003	-5.123	0.003	-11.459	0.019	-10.358	0.091	-5.466	1.708	-0.697	0.019	-0.14	0.092	10.637	1.732	-9.96	0	20.01	0	13	0.199258	0.165889
2019-06-18 15:43 CEST	ETH 2	-5.587	0.003	-5.099	0.004	-11.436	0.025	-10.338	0.117	-4.236	1.537	-0.696	0.025	-0.167	0.123	11.842	1.561	-9.97	0	20.04	0	13	0.200276	0.137955
2019-06-20 15:20 CEST	ETH 2	-5.6	0.002	-5.173	0.005	-11.517	0.022	-10.412	0.125	-5.332	1.107	-0.691	0.025	-0.093	0.129	10.888	1.128	-9.98	0	19.96	0.01	13	0.205365	0.214435
2019-06-25 02:09 CEST	ETH 2	-5.597	0.002	-5.124	0.003	-11.463	0.023	-10.427	0.114	-4.763	1.246	-0.688	0.023	-0.207	0.117	11.366	1.267	-9.97	0	20.01	0	13	0.208419	0.0960744
2019-06-26 09:19 CEST	ETH 2	-5.571	0.001	-5.077	0.003	-11.384	0.025	-10.295	0.09	-4.351	1.369	-0.682	0.025	-0.17	0.09	11.662	1.389	-9.95	0	20.06	0	13	0.214527	0.135022
2019-06-27 23:24 CEST	ETH 2	-5.581	0.002	-5.1	0.003	-11.426	0.029	-10.301	0.092	-4.384	1.519	-0.69	0.028	-0.129	0.094	11.686	1.543	-9.96	0	20.04	0	13	0.206383	0.177542
2019-06-30 00:20 CEST	ETH 2	-5.601	0.002	-5.075	0.003	-11.416	0.012	-10.298	0.076	-3.513	1.801	-0.685	0.013	-0.177	0.079	12.542	1.829	-9.98	0	20.06	0	13	0.211473	0.127745
2019-07-04 00:19 CEST	ETH 2	-5.599	0.002	-5.116	0.004	-11.461	0.014	-10.397	0.085	-4.965	1.691	-0.692	0.012	-0.192	0.089	11.147	1.72	-9.98	0	20.02	0	13	0.204347	0.111765
2019-07-05 23:00 CEST	ETH 2	-5.604	0.002	-5.14	0.002	-11.481	0.023	-10.359	0.074	-4.172	1.415	-0.684	0.022	-0.107	0.076	12.005	1.436	-9.98	0	20	0	13	0.212491	0.200129
2019-07-07 12:39 CEST	ETH 2	-5.607	0.002	-5.01	0.004	-11.357	0.025	-10.195	0.098	-6.249	1.009	-0.683	0.025	-0.202	0.102	9.639	1.02	-9.99	0	20.13	0	13	0.213509	0.102234
2019-07-09 11:30 CEST	ETH 2	-5.606	0.003	-5.137	0.003	-11.481	0.021	-10.401	0.091	-5.731	1.104	-0.684	0.022	-0.155	0.093	10.419	1.127	-9.98	0	20	0	13	0.212491	0.150144
2019-07-11 07:39 CEST	ETH 2	-5.576	0.003	-4.972	0.004	-11.287	0.024	-10.049	0.065	-5.248	1.662	-0.682	0.023	-0.131	0.07	10.547	1.691	-9.96	0	20.17	0	13	0.214527	0.176521
2019-07-13 07:35 CEST	ETH 2	-5.563	0.002	-4.951	0.003	-11.257	0.024	-10.057	0.079	-5.733	1.458	-0.686	0.024	-0.181	0.08	9.998	1.484	-9.95	0	20.19	0	13	0.210455	0.124603
2019-07-14 21:05 CEST	ETH 2	-5.569	0.002	-5.038	0.005	-11.354	0.023	-10.227	0.098	-6.031	1.878	-0.692	0.023	-0.178	0.101	9.876	1.906	-9.95	0	20.1	0.01	13	0.204347	0.127005
2019-07-16 15:22 CEST	ETH 2	-5.573	0.002	-5.074	0.003	-11.393	0.021	-10.332	0.083	-5.771	1.477	-0.691	0.021	-0.212	0.085	10.217	1.506	-9.95	0	20.06	0	13	0.205365	0.0912835
2019-07-21 01:24 CEST	ETH 2	-5.59	0.003	-5.088	0.005	-11.405	0.024	-10.315	0.078	-4.586	1.622	-0.672	0.026	-0.167	0.078	11.467	1.644	-9.97	0	20.05	0	13	0.224706	0.138051
2019-07-26 00:14 CEST	ETH 2	-5.608	0.001	-5.106	0.003	-11.437	0.023	-10.336	0.135	-3.986	1.247	-0.667	0.021	-0.15	0.138	12.133	1.269	-9.99	0	20.03	0	13	0.229796	0.155604
2019-07-27 05:51 CEST	ETH 2	-5.592	0.002	-5.158	0.004	-11.485	0.024	-10.384	0.093	-4.239	1.054	-0.682	0.023	-0.096	0.094	11.96	1.074	-9.97	0	19.98	0	13	0.214527	0.211439
2019-07-28 19:21 CEST	ETH 2	-5.556	0.003	-5.093	0.003	-11.38	0.018	-10.339	0.114	-4.734	1.847	-0.677	0.019	-0.181	0.118	11.289	1.877	-9.93	0	20.05	0	13	0.219616	0.123423
2019-07-30 13:44 CEST	ETH 2	-5.614	0.003	-5.187	0.004	-11.546	0.02	-10.55	0.086	-4.609	1.369	-0.692	0.022	-0.205	0.089	11.668	1.388	-9.99	0	19.95	0	13	0.204347	0.0976351
2019-08-01 12:27 CEST	ETH 2	-5.614	0.003	-5.089	0.003	-11.439	0.024	-10.291	0.086	-4.214	1.176	-0.68	0.024	-0.141	0.088	11.872	1.194	-9.99	0	20.05	0	13	0.216563	0.165132
2019-08-03 19:14 CEST	ETH 2	-5.603	0.003	-5.183	0.004	-11.521	0.015	-10.476	0.08	-3.989	1.319	-0.682	0.016	-0.138	0.086	12.277	1.341	-9.98	0	19.95	0	13	0.214527	0.167471
2019-04-05 09:39 CEST	ETH 3	6.144	0.002	11.856	0.004	17.785	0.018	23.62	0.106	14.043	2.224	-0.278	0.02	-0.226	0.1	-15.62	2.161	1.91	0	37.41	0	13	0.625774	0.218833
2019-04-07 07:20 CEST	ETH 3	6.127	0.002	11.758	0.004	17.677	0.015	23.456	0.048	13.585	1.844	-0.272	0.018	-0.194	0.049	-15.859	1.787	1.9	0	37.31	0	13	0.631881	0.251353
2019-04-09 05:24 CEST	ETH 3	6.088	0.001	11.796	0.005	17.663	0.022	23.53	0.114	13.895	2.091	-0.283	0.023	-0.195	0.115	-15.59	2.031	1.85	0	37.35	0.01	13	0.620684	0.250625
2019-04-11 11:25 CEST	ETH 3	6.064	0.002	11.815	0.003	17.652	0.031	23.621	0.082	14.072	1.781	-0.287	0.03	-0.145	0.078	-15.43	1.727	1.83	0	37.37	0	13	0.616612	0.302891
2019-04-13 22:50 CEST	ETH 3	6.125	0.002	11.81	0.002	17.711	0.029	23.567	0.074	14.477	1.624	-0.286	0.029	-0.187	0.074	-15.09	1.573	1.89	0	37.37	0	13	0.61763	0.259082
2019-04-16 23:06 CEST	ETH 3	6.116	0.002	11.85	0.003	17.749	0.031	23.676	0.128	15.364	1.582	-0.28	0.029	-0.161	0.128	-14.298	1.534	1.88	0	37.41	0	13	0.623738	0.286518
2019-04-18 16:38 CEST	ETH 3	6.136	0.002	11.846	0.002	17.766	0.026	23.65	0.15	13.268	1.174	-0.279	0.027	-0.178	0.148	-16.345	1.139	1.9	0	37.4	0	13	0.624756	0.268768
2019-04-22 00:39 CEST	ETH 3	6.14	0.003	11.835	0.003	17.757	0.031	23.637	0.104	13.631	1.395	-0.281	0.032	-0.169	0.103	-15.975	1.354	1.91	0	37.39	0	13	0.62272	0.278053
2019-04-23 14:06 CEST	ETH 3	6.129	0.001	11.83	0.004	17.738	0.035	23.585	0.093	13.911	1.234	-0.285	0.035	-0.211	0.092	-15.683	1.197	1.9	0	37.39	0	13	0.618648	0.234252
2019-04-25 20:35 CEST	ETH 3	6.132	0.002	11.856	0.004	17.772	0.017	23.715	0.1	13.722	1.073	-0.279	0.018	-0.134	0.099	-15.92	1.045	1.9	0	37.41	0	13	0.624756	0.314699
2019-04-27 16:26 CEST	ETH 3	6.083	0.002	11.786	0.004	17.649	0.026	23.59	0.074	14.168	1.775	-0.28	0.024	-0.117	0.075	-15.3	1.725	1.85	0	37.34	0	13	0.623738	0.331817
2019-04-29 06:11 CEST	ETH 3	6.111	0.002	11.723	0.003	17.601	0.017	23.402	0.064	13.25	1.294	-0.295	0.016	-0.177	0.066	-16.1	1.259	1.88	0	37.28	0	13	0.608469	0.268768
2019-05-01 13:27 CEST	ETH 3	6.109	0.002	11.736	0.003	17.617	0.026	23.402	0.103	13.506	1.613	-0.291	0.025	-0.203	0.101	-15.875	1.565	1.88	0	37.29	0	13	0.612541	0.241788
2019-05-04 07:00 CEST	ETH 3	6.064	0.002	11.826	0.003	17.673	0.029	23.654	0.068	13.814	1.894	-0.277	0.029	-0.134	0.067	-15.701	1.834	1.83	0	37.38	0	13	0.626792	0.314444
2019-05-06 11:04 CEST	ETH 3	6.113	0.003	11.819	0.003	17.708	0.02	23.657	0.093	13.942	1.724	-0.287	0.02	-0.119	0.091	-15.616	1.67	1.88	0	37.38	0	13	0.616612	0.330022
2019-05-08 02:03 CEST	ETH 3	6.15	0.003	11.818	0.004	17.756	0.024	23.61	0.109	14.017	1.924	-0.277	0.026	-0.163	0.11	-15.58	1.865	1.92	0	37.38	0	13	0.626792	0.284166
2019-05-11 04:18 CEST	ETH 3	6.061	0.002	11.928	0.003	17.745	0.024	23.915	0.115	15.852	1.595	-0.304	0.024	-0.082	0.114	-13.916	1.549	1.82	0	37.49	0	13	0.599307	0.369496
2019-05-12 00:59 CEST	ETH 3	6.062	0.002	11.981	0.002	17.808	0.027	23.973	0.077	15.749	1.642	-0.294	0.026	-0.129	0.075	-14.119	1.593	1.82	0	37.54	0	13	0.609487	0.320967
2019-05-12 21:43 CEST	ETH 3	6.079	0.002	11.933	0.003	17.782	0.018	23.869	0.07	15.558	1.513	-0.289	0.018	-0.137	0.07	-14.229	1.471	1.84	0	37.49	0	13	0.614577	0.31223
2019-05-14 07:08 CEST	ETH 3	6.053	0.002	11.926	0.002	17.739	0.025	23.864	0.114	15.503	1.776	-0.299	0.025	-0.127	0.109	-14.242	1.725	1.81	0	37.49	0	13	0.604397	0.322586
2019-05-18 08:54 CEST	ETH 3	6.118	0.002	11.98	0.003	17.863	0.034	23.952	0.079	15.659	1.616	-0.295	0.033	-0.148	0.077	-14.261	1.566	1.88	0	37.54	0	13	0.608469	0.301163
2019-05-20 02:26 CEST	ETH 3	6.06	0.002	11.874	0.003	17.677	0.018	23.788	0.083	15.681	1.719	-0.315	0.019	-0.099	0.081	-13.977	1.667	1.82	0	37.43	0	13	0.58811	0.351324
2019-05-22 05:30 CEST	ETH 3	5.992	0.002	11.837	0.002	17.58	0.023	23.738	0.074	14.849	1.635	-0.305	0.023	-0.073	0.075	-14.642	1.586	1.75	0	37.39	0	13	0.598289	0.378095
2019-05-24 04:44 CEST	ETH 3	6.101	0.002	11.926	0.003	17.787	0.018	23.838	0.087	15.239	1.299	-0.3	0.017	-0.153	0.087	-14.549	1.263	1.86	0	37.49	0	13	0.603379	0.295497
2019-05-30 00:14 CEST	ETH 3	6.112	0.002	11.96	0.003	17.843	0.019	23.92	0.093	14.828	1.504	-0.289	0.02	-0.139	0.092	-15.023	1.459	1.87	0	37.52	0	13	0.614577	0.310368
2019-06-01 15:31 CEST	ETH 3	6.095	0.002	11.94	0.002	17.804	0.018	23.812	0.1	13.85	1.345	-0.291	0.018	-0.205	0.096	-15.917	1.305	1.86	0	37.5	0	13	0.612541	0.241428
2019-06-04 12:20 CEST	ETH 3	6.108	0.003	11.958	0.003	17.835	0.034	23.914	0.073	14.347	1.488	-0.292	0.034	-0.143	0.071	-15.484	1.442	1.87	0	37.52	0	13	0.611523	0.306192
2019-06-06 11:22 CEST	ETH 3	6.113	0.002	12.007	0.003	17.876	0.024	24.032	0.107	15.147	1.697	-0.305	0.023	-0.124	0.108	-14.806	1.643	1.87	0	37.57	0	13	0.598289	0.326403
2019-06-08 09:12 CEST	ETH 3	6.108	0.002	11.997	0.004	17.874	0.026	23.994	0.093	14.614	1.554	-0.29	0.025	-0.14	0.094	-15.297	1.507	1.87	0	37.56	0	13	0.613559	0.30964
2019-06-09 22:43 CEST	ETH 3	6.114	0.002	11.985	0.003	17.857	0.02	23.978	0.103	14.42	1.935	-0.302	0.021	-0.132	0.104	-15.47	1.88	1.87	0	37.55	0	13	0.601343	0.317875
2019-06-11 12:40 CEST	ETH 3	6.117	0.002	12.027	0.003	17.898	0.024	24.065	0.086	13.645	1.603	-0.305	0.024	-0.13	0.086	-16.305	1.556	1.88	0	37.59	0	13	0.598289	0.320314
2019-06-13 21:20 CEST	ETH 3	6.11	0.002	11.981	0.003	17.848	0.023	23.977	0.088	14.305	1.984	-0.303	0.022	-0.126	0.087	-15.569	1.922	1.87	0	37.54	0	13	0.600325	0.324097
2019-06-15 19:25 CEST	ETH 3	6.091	0.003	11.978	0.004	17.835	0.031	23.965	0.107	13.584	1.031	-0.294	0.032	-0.131	0.107	-16.243	1.001	1.85	0	37.54	0	13	0.609487	0.318858
2019-06-17 08:52 CEST	ETH 3	6.08	0.002	12.004	0.004	17.856	0.029	24.013	0.079	13.769	1.257	-0.286	0.03	-0.135	0.081	-16.101	1.223	1.84	0	37.57	0	13	0.61763	0.314908
2019-06-19 08:16 CEST	ETH 3	6.092	0.003	11.97	0.003	17.826	0.026	23.923	0.094	13.399	1.517	-0.296	0.025	-0.157	0.093	-16.409	1.472	1.85	0	37.53	0	13	0.607451	0.291702
2019-06-21 04:40 CEST	ETH 3	6.103	0.002	11.991	0.002	17.851	0.026	23.966	0.091	14.36	1.819	-0.303	0.027	-0.156	0.091	-15.528	1.768	1.86	0	37.55	0	13	0.600325	0.29292
2019-06-25 15:10 CEST	ETH 3	6.108	0.002	11.993	0.003	17.857	0.027	23.896	0.088	12.917	1.063	-0.303	0.025	-0.227	0.088	-16.936	1.034	1.87	0	37.55	0	13	0.600325	0.218951
2019-06-28 23:23 CEST	ETH 3	6.09	0.002	11.953	0.004	17.819	0.023	23.901	0.096	15.097	1.215	-0.284	0.022	-0.145	0.092	-14.726	1.181	1.85	0	37.51	0	13	0.619666	0.304063
2019-07-02 01:29 CEST	ETH 3	6.094	0.003	12.005	0.004	17.892	0.024	23.99	0.099	15.824	1.019	-0.268	0.022	-0.16	0.102	-14.125	0.99	1.85	0	37.57	0	13	0.635953	0.28887
2019-07-04 12:46 CEST	ETH 3	6.101	0.002	11.958	0.004	17.827	0.028	23.969	0.095	14.425	1.226	-0.292	0.025	-0.088	0.093	-15.399	1.189	1.86	0	37.52	0	13	0.611523	0.363496
2019-07-06 11:35 CEST	ETH 3	6.075	0.002	11.964	0.005	17.814	0.023	24.021	0.084	13.627	1.603	-0.284	0.022	-0.05	0.088	-16.159	1.555	1.83	0	37.53	0.01	13	0.619666	0.403146
2019-07-08 01:11 CEST	ETH 3	6.091	0.003	11.967	0.005	17.811	0.023	23.974	0.083	14.242	0.9	-0.307	0.022	-0.102	0.085	-15.585	0.871	1.85	0	37.53	0	13	0.596254	0.348989
2019-07-10 05:47 CEST	ETH 3	6.112	0.003	11.969	0.004	17.836	0.036	23.963	0.094	14.793	2.005	-0.305	0.036	-0.117	0.097	-15.075	1.943	1.87	0	37.53	0	13	0.598289	0.333378
2019-07-12 01:36 CEST	ETH 3	6.094	0.002	11.972	0.003	17.837	0.024	23.977	0.046	14.329	1.892	-0.288	0.023	-0.107	0.043	-15.511	1.835	1.85	0	37.53	0	13	0.615594	0.343813
2019-07-13 20:06 CEST	ETH 3	6.086	0.003	11.976	0.004	17.825	0.02	23.968	0.059	14.228	1.139	-0.296	0.017	-0.124	0.057	-15.61	1.105	1.85	0	37.54	0	13	0.607451	0.326135
2019-07-15 09:35 CEST	ETH 3	6.067	0.002	11.921	0.004	17.766	0.02	23.869	0.095	13.968	1.237	-0.281	0.02	-0.112	0.095	-15.736	1.204	1.83	0	37.48	0	13	0.62272	0.338173
2019-07-17 08:27 CEST	ETH 3	6.066	0.003	11.936	0.002	17.775	0.029	23.868	0.12	15.552	1.899	-0.286	0.029	-0.144	0.118	-14.228	1.844	1.83	0	37.5	0	13	0.61763	0.304962
2019-07-20 00:24 CEST	ETH 3	6.068	0.003	11.878	0.003	17.727	0.034	23.754	0.134	14.256	1.715	-0.278	0.033	-0.139	0.134	-15.375	1.663	1.83	0	37.44	0	13	0.625774	0.309674
2019-07-21 13:51 CEST	ETH 3	6.06	0.002	11.901	0.005	17.72	0.021	23.792	0.099	13.58	1.06	-0.299	0.02	-0.148	0.1	-16.067	1.024	1.82	0	37.46	0	13	0.604397	0.300493
2019-07-23 04:05 CEST	ETH 3	6.13	0.002	11.996	0.004	17.902	0.03	23.997	0.089	14.635	1.808	-0.285	0.032	-0.136	0.088	-15.299	1.755	1.89	0	37.56	0	13	0.618648	0.313804
2019-07-24 13:46 CEST	ETH 3	6.099	0.002	11.951	0.004	17.825	0.013	23.842	0.124	12.752	1.319	-0.286	0.015	-0.199	0.126	-17.009	1.278	1.86	0	37.51	0	13	0.61763	0.24778
2019-07-26 12:44 CEST	ETH 3	6.091	0.002	11.938	0.004	17.805	0.029	23.841	0.112	13.304	1.717	-0.284	0.028	-0.173	0.113	-16.438	1.666	1.85	0	37.5	0	13	0.619666	0.274756
2019-07-27 18:25 CEST	ETH 3	6.083	0.002	11.947	0.003	17.812	0.019	23.883	0.095	13.174	1.569	-0.277	0.019	-0.149	0.096	-16.574	1.523	1.84	0	37.51	0	13	0.626792	0.299837
2019-07-29 07:54 CEST	ETH 3	6.097	0.002	11.963	0.005	17.848	0.022	23.922	0.102	14.304	1.804	-0.271	0.024	-0.142	0.105	-15.522	1.755	1.86	0	37.52	0.01	13	0.632899	0.307264
2019-07-31 06:51 CEST	ETH 3	6.095	0.003	11.939	0.004	17.814	0.028	23.95	0.095	14.721	2.13	-0.28	0.026	-0.068	0.094	-15.068	2.071	1.86	0	37.5	0	13	0.623738	0.38417
2019-08-02 05:24 CEST	ETH 3	6.099	0.003	11.958	0.004	17.82	0.024	23.951	0.08	13.921	1.697	-0.297	0.022	-0.104	0.077	-15.886	1.642	1.86	0	37.52	0	13	0.606433	0.346818
2019-08-03 02:33 CEST	ETH 3	6.122	0.002	11.995	0.004	17.897	0.022	24.05	0.089	14.04	1.242	-0.281	0.021	-0.081	0.089	-15.864	1.208	1.88	0	37.56	0	13	0.62272	0.371099
2019-08-04 07:41 CEST	ETH 3	6.087	0.002	11.993	0.004	17.848	0.024	24.001	0.095	14.137	1.403	-0.29	0.021	-0.126	0.095	-15.731	1.364	1.85	0	37.56	0	13	0.613559	0.324197
2019-01-10 07:39 CET	ETH 1	6.286	0.003	11.394	0.002	17.09	0.025	22.333	0.088	-33.226	2.897	-0.658	0.024	-0.572	0.087	-60.805	2.816	2.08	0	36.94	0	10	0.220437	0.0925381	From Fiebig et al. (2019)
2019-01-10 11:55 CET	ETH 1	6.414	0.002	11.575	0.003	17.405	0.018	22.733	0.082	-34.629	2.573	-0.656	0.016	-0.539	0.078	-62.625	2.501	2.21	0	37.13	0	10	0.222412	0.131653	From Fiebig et al. (2019)
2019-01-20 08:38 CET	ETH 1	6.449	0.002	11.557	0.004	17.417	0.027	22.722	0.058	12.276	1.535	-0.662	0.023	-0.513	0.055	-17.081	1.489	2.25	0	37.11	0	10	0.216375	0.157636	From Fiebig et al. (2019)
2019-01-22 13:01 CET	ETH 1	6.449	0.002	11.51	0.003	17.357	0.012	22.63	0.065	13.151	1.202	-0.675	0.012	-0.51	0.063	-16.143	1.165	2.25	0	37.06	0	10	0.203304	0.15929	From Fiebig et al. (2019)
2019-01-22 21:35 CET	ETH 1	6.458	0.003	11.553	0.004	17.398	0.028	22.696	0.094	11.788	1.551	-0.685	0.025	-0.532	0.092	-17.558	1.509	2.26	0	37.1	0	10	0.19324	0.138144	From Fiebig et al. (2019)
2019-01-26 13:08 CET	ETH 1	6.438	0.001	11.381	0.004	17.217	0.024	22.396	0.095	11.296	1.292	-0.677	0.025	-0.485	0.092	-17.686	1.256	2.24	0	36.93	0	10	0.201309	0.180962	From Fiebig et al. (2019)
2019-01-26 17:17 CET	ETH 1	6.42	0.003	11.431	0.003	17.258	0.022	22.42	0.107	11.385	0.801	-0.665	0.021	-0.56	0.107	-17.676	0.775	2.22	0	36.98	0	10	0.213375	0.105895	From Fiebig et al. (2019)
2019-01-29 17:57 CET	ETH 1	6.357	0.002	11.441	0.003	17.208	0.018	22.449	0.099	11.503	1.878	-0.66	0.016	-0.551	0.094	-17.515	1.826	2.15	0	36.99	0	10	0.218411	0.115376	From Fiebig et al. (2019)
2019-01-31 23:55 CET	ETH 1	6.429	0.002	11.486	0.004	17.32	0.021	22.529	0.145	11.233	1.355	-0.667	0.023	-0.561	0.138	-17.937	1.312	2.23	0	37.03	0	10	0.211356	0.106505	From Fiebig et al. (2019)
2019-02-02 21:38 CET	ETH 1	6.451	0.003	11.503	0.005	17.358	0.026	22.552	0.099	9,48	3.04	-0.67	0.024	-0.574	0.1	-19.697	2.96	2.25	0	37.05	0	10	0.208334	0.0937731	From Fiebig et al. (2019)
2019-02-03 01:47 CET	ETH 1	6.447	0.002	11.463	0.004	17.305	0.028	22.521	0.088	10.36	1.615	-0.678	0.03	-0.525	0.089	-18.761	1.569	2.25	0	37.01	0	10	0.200293	0.142589	From Fiebig et al. (2019)
2019-02-03 05:56 CET	ETH 1	6.452	0.003	11.472	0.004	17.336	0.021	22.512	0.079	10.473	2.015	-0.663	0.02	-0.551	0.078	-18.675	1.963	2.25	0	37.02	0	10	0.215378	0.11631	From Fiebig et al. (2019)
2019-02-07 02:11 CET	ETH 1	6.451	0.002	11.551	0.006	17.425	0.031	22.686	0.073	10.872	1.929	-0.65	0.027	-0.536	0.064	-18.435	1.874	2.25	0	37.1	0.01	10	0.228446	0.133973	From Fiebig et al. (2019)
2019-02-09 04:33 CET	ETH 1	6.541	0.002	11.455	0.004	17.318	0.027	22.491	0.104	10.652	1.698	-0.662	0.026	-0.538	0.102	-18.467	1.649	2.25	0	37	0	10	0.216386	0.129072	From Fiebig et al. (2019)
2019-02-10 17:52 CET	ETH 1	6.299	0.003	11.482	0.006	17.193	0.034	22.547	0.067	10.258	1.25	-0.655	0.034	-0.535	0.066	-18.741	1.214	2.09	0	37.03	0.01	10	0.223443	0.132919	From Fiebig et al. (2019)
2019-02-12 09:40 CET	ETH 1	6.426	0.002	11.499	0.005	17.339	0.035	22.57	0.072	11.108	1.27	-0.658	0.036	-0.547	0.072	-18.081	1.233	2.22	0	37.05	0.01	10	0.220408	0.121192	From Fiebig et al. (2019)
2019-02-14 20:37 CET	ETH 1	6.446	0.003	11.494	0.004	17.35	0.024	22.66	0.042	12.161	1.375	-0.663	0.021	-0.45	0.044	-17.07	1.334	2.25	0	37.04	0	10	0.215377	0.220072	From Fiebig et al. (2019)
2019-02-17 17:53 CET	ETH 1	6.413	0.003	11.489	0.003	17.32	0.025	22.603	0.063	12.881	1.559	-0.654	0.023	-0.495	0.061	-16.327	1.517	2.21	0	37.04	0	10	0.224434	0.173974	From Fiebig et al. (2019)
2019-02-20 20:15 CET	ETH 1	6.445	0.003	11.467	0.004	17.329	0.021	22.56	0.096	12.823	1.136	-0.656	0.02	-0.493	0.095	-16.374	1.103	2.25	0	37.01	0	10	0.222421	0.175348	From Fiebig et al. (2019)
2019-01-09 01:13 CET	ETH 2	-5.508	0.002	-5.225	0.004	-11.439	0.013	-10.433	0.043	7.051	2.726	-0.656	0.014	-0.011	0.045	23.478	2.773	-9.88	0	19.91	0	10	0.225744	0.170996	From Fiebig et al. (2019)
2019-01-09 05:27 CET	ETH 2	-5.567	0.002	-5.242	0.004	-11.531	0.021	-10.502	0.08	8.91	2.603	-0.67	0.02	-0.045	0.082	25.468	2.648	-9.94	0	19.89	0	10	0.211671	0.135782	From Fiebig et al. (2019)
2019-01-11 07:19 CET	ETH 2	-5.493	0.003	-5.113	0.003	-11.327	0.025	-10.261	0.093	9.959	2.578	-0.669	0.025	-0.061	0.094	26.191	2.621	-9.87	0	20.02	0	10	0.212654	0.123265	From Fiebig et al. (2019)
2019-01-11 11:32 CET	ETH 2	-5.519	0.002	-5.289	0.004	-11.525	0.014	-10.579	0.07	9.977	3.577	-0.668	0.015	-0.029	0.066	26.595	3.638	-9.89	0	19.84	0	10	0.213683	0.150731	From Fiebig et al. (2019)
2019-01-17 02:47 CET	ETH 2	-5.565	0.003	-5.353	0.003	-11.647	0.018	-10.734	0.076	-3.655	1.152	-0.682	0.021	-0.058	0.074	12.914	1.17	-9.93	0	19.78	0	10	0.199613	0.11927	From Fiebig et al. (2019)
2019-01-17 15:45 CET	ETH 2	-5.569	0.003	-5.409	0.004	-11.684	0.034	-10.77	0.061	-3.875	1.477	-0.659	0.034	0.018	0.061	12.807	1.504	-9.93	0	19.72	0	10	0.222755	0.195164	From Fiebig et al. (2019)
2019-01-20 17:19 CET	ETH 2	-5.521	0.002	-5.177	0.004	-11.428	0.019	-10.381	0.071	-4.745	1.303	-0.679	0.016	-0.054	0.069	11.409	1.321	-9.89	0	19.96	0	10	0.202606	0.128525	From Fiebig et al. (2019)
2019-01-26 00:41 CET	ETH 2	-5.567	0.001	-5.334	0.004	-11.624	0.029	-10.681	0.086	-4.797	1.424	-0.675	0.028	-0.043	0.083	11.717	1.444	-9.94	0	19.8	0	10	0.206652	0.13514	From Fiebig et al. (2019)
2019-01-30 10:28 CET	ETH 2	-5.566	0.002	-5.234	0.005	-11.531	0.043	-10.455	0.095	-3.394	3.201	-0.68	0.044	-0.015	0.099	12.944	3.26	-9.94	0	19.9	0.01	10	0.201612	0.166648	From Fiebig et al. (2019)
2019-02-02 13:20 CET	ETH 2	-5.581	0.001	-5.379	0.004	-11.686	0.034	-10.815	0.107	-4.966	0.721	-0.677	0.034	-0.087	0.105	11.652	0.733	-9.95	0	19.75	0	10	0.204648	0.0889061	From Fiebig et al. (2019)
2019-02-02 17:29 CET	ETH 2	-5.58	0.002	-5.336	0.002	-11.642	0.023	-10.655	0.069	-4.544	1.355	-0.676	0.024	-0.011	0.068	11.995	1.376	-9.95	0	19.8	0	10	0.205649	0.167706	From Fiebig et al. (2019)
2019-02-06 13:20 CET	ETH 2	-5.575	0.002	-5.244	0.004	-11.54	0.038	-10.494	0.07	-3.899	2.189	-0.67	0.035	-0.034	0.074	12.461	2.226	-9.95	0	19.89	0	10	0.211673	0.146963	From Fiebig et al. (2019)
2019-02-09 17:00 CET	ETH 2	-5.552	0.003	-5.215	0.005	-11.491	0.033	-10.447	0.116	-5.379	2.112	-0.672	0.03	-0.044	0.114	10.874	2.151	-9.92	0	19.92	0	10	0.209655	0.137603	From Fiebig et al. (2019)
2019-02-11 02:10 CET	ETH 2	-5.528	0.004	-5.083	0.005	-11.312	0.031	-10.202	0.079	-5.428	1.723	-0.647	0.03	-0.064	0.079	10.533	1.75	-9.9	0	20.06	0	10	0.234783	0.121122	From Fiebig et al. (2019)
2019-02-13 11:28 CET	ETH 2	-5.548	0.002	-5.015	0.005	-11.279	0.029	-10.054	0.075	-5.494	1.139	-0.66	0.027	-0.05	0.077	10.352	1.151	-9.93	0	20.13	0	10	0.221702	0.137395	From Fiebig et al. (2019)
2019-02-17 05:26 CET	ETH 2	-5.479	0.003	-4.954	0.004	-11.162	0.024	-9.947	0.075	-4.556	1.54	-0.655	0.026	-0.064	0.072	11.129	1.567	-9.88	0	20.19	0	10	0.226718	0.124902	From Fiebig et al. (2019)
2019-02-18 06:20 CET	ETH 2	-5.476	0.004	-4.854	0.006	-11.04	0.029	-9.792	0.101	-5.588	1.452	-0.652	0.026	-0.109	0.099	9.859	1.474	-9.86	0	20.29	0.01	10	0.229722	0.0819465	From Fiebig et al. (2019)
2019-02-21 00:24 CET	ETH 2	-5.403	0.002	-4.943	0.007	-11.061	0.017	-9.896	0.105	-4.907	1.462	-0.661	0.014	-0.034	0.107	10.649	1.48	-9.77	0	20.2	0.01	10	0.220671	0.155827	From Fiebig et al. (2019)
2019-01-14 04:59 CET	ETH 3	6.004	0.002	11.685	0.003	17.49	0.028	23.125	0.109	-37.017	4.167	-0.258	0.028	-0.372	0.105	-64.737	4.049	1.77	0	37.24	0	10	0.622775	0.305404	From Fiebig et al. (2019)
2019-01-18 09:12 CET	ETH 3	6.139	0.003	11.799	0.005	17.751	0.028	23.289	0.094	12.701	1.827	-0.251	0.03	-0.437	0.092	-16.808	1.768	1.91	0	37.36	0	10	0.629787	0.242469	From Fiebig et al. (2019)
2019-01-21 06:19 CET	ETH 3	6.155	0.002	11.834	0.004	17.783	0.024	23.402	0.064	12.655	1.472	-0.27	0.024	-0.396	0.064	-16.937	1.427	1.92	0	37.39	0	10	0.61067	0.285375	From Fiebig et al. (2019)
2019-01-23 06:11 CET	ETH 3	6.163	0.002	11.927	0.003	17.887	0.026	23.599	0.111	12.488	1.316	-0.266	0.026	-0.388	0.107	-17.284	1.278	1.93	0	37.49	0	10	0.614682	0.29634	From Fiebig et al. (2019)
2019-01-30 23:01 CET	ETH 3	6.143	0.002	11.855	0.005	17.81	0.024	23.415	0.122	11.247	1.681	-0.252	0.027	-0.426	0.12	-18.332	1.628	1.91	0	37.41	0.01	10	0.628774	0.255399	From Fiebig et al. (2019)
2019-02-02 00:49 CET	ETH 3	6.145	0.003	11.826	0.004	17.783	0.024	23.314	0.051	10.918	1.1	-0.253	0.025	-0.468	0.05	-18.598	1.065	1.91	0	37.38	0	10	0.627771	0.211665	From Fiebig et al. (2019)
2019-02-02 04:58 CET	ETH 3	6.15	0.003	11.855	0.003	17.789	0.041	23.447	0.069	11.52	0.962	-0.279	0.038	-0.393	0.071	-18.072	0.932	1.92	0	37.41	0	10	0.601616	0.289059	From Fiebig et al. (2019)
2019-02-04 15:36 CET	ETH 3	6.158	0.001	11.884	0.004	17.852	0.027	23.478	0.061	11.339	1.478	-0.254	0.025	-0.422	0.058	-18.314	1.44	1.93	0	37.44	0	10	0.626757	0.260355	From Fiebig et al. (2019)
2019-02-05 04:14 CET	ETH 3	6.151	0.002	11.849	0.004	17.813	0.03	23.356	0.118	10.812	1.805	-0.251	0.03	-0.472	0.117	-18.751	1.752	1.92	0	37.41	0	10	0.62978	0.208265	From Fiebig et al. (2019)
2019-02-05 08:25 CET	ETH 3	6.134	0.005	11.827	0.011	17.758	0.029	23.356	0.093	9.82	2.903	-0.267	0.019	-0.429	0.092	-19.655	2.839	1.9	0.01	37.38	0.01	10	0.613691	0.251507	From Fiebig et al. (2019)
2019-02-05 12:35 CET	ETH 3	6.147	0.002	11.809	0.004	17.756	0.026	23.345	0.082	11.857	2.772	-0.265	0.024	-0.403	0.084	-17.656	2.694	1.92	0	37.37	0	10	0.615703	0.277491	From Fiebig et al. (2019)
2019-02-08 03:34 CET	ETH 3	6.162	0.002	11.904	0.003	17.858	0.023	23.542	0.078	12.212	1.581	-0.272	0.023	-0.398	0.077	-17.509	1.534	1.93	0	37.46	0	10	0.608649	0.285439	From Fiebig et al. (2019)
2019-02-10 05:27 CET	ETH 3	6.07	0.003	11.833	0.003	17.696	0.022	23.402	0.071	12.309	1.357	-0.268	0.021	-0.395	0.067	-17.183	1.318	1.83	0	37.39	0	10	0.612692	0.28638	From Fiebig et al. (2019)
2019-02-11 21:11 CET	ETH 3	6.129	0.003	11.873	0.005	17.814	0.022	23.498	0.061	12.839	1.323	-0.251	0.025	-0.379	0.058	-16.805	1.288	1.89	0	37.43	0	10	0.62978	0.303894	From Fiebig et al. (2019)
2019-02-12 23:02 CET	ETH 3	6.148	0.003	11.885	0.005	17.839	0.033	23.455	0.072	11.566	1.817	-0.258	0.034	-0.445	0.066	-18.03	1.766	1.91	0	37.44	0	10	0.622735	0.236885	From Fiebig et al. (2019)
2019-02-16 04:32 CET	ETH 3	6.139	0.002	11.836	0.005	17.768	0.026	23.442	0.091	11.768	1.709	-0.27	0.024	-0.361	0.087	-17.785	1.666	1.91	0	37.39	0.01	10	0.610672	0.321165	From Fiebig et al. (2019)

## Sheet: slopes
ID	Sample	δ47 (raw)	∆47 (raw)		δ48 (raw)	∆48 (raw)	∆48 (raw, norm)
2019-04-05 17:59 CEST	HG	-26.015	-0.853		-15.095	-0.242	0.0904667		∆47	Intercept	Error	Slope	Error	Distinguishable from 0?
2019-04-08 21:02 CEST	HG	-1.675	-0.866		-1.927	-0.311	0.0214667		HG	-0.866615	0.00143329	-1.4226e-06	8.62083e-05	no
2019-04-09 17:47 CEST	HG	17.023	-0.849		22.416	-0.451	-0.118533		25G	0.0161495	0.00158636	2.31734e-05	6.24156e-05	no
2019-04-10 18:50 CEST	HG	-25.063	-0.869		-14.479	-0.262	0.0704667
2019-04-12 13:37 CEST	HG	-2.429	-0.858		-3.276	-0.293	0.0394667		∆48	Intercept	Error	Slope	Error	Distinguishable from 0?
2019-04-15 17:48 CEST	HG	18.785	-0.85		26.005	-0.445	-0.112533		HG	-0.341632	0.0040014	-0.00448064	0.00025358	yes
2019-04-16 18:58 CEST	HG	-26.805	-0.86		-15.478	-0.233	0.0994667		25G	-0.00916582	0.0101135	-0.00390587	0.00026637	yes
2019-04-17 19:48 CEST	HG	-1.368	-0.866		-1.347	-0.354	-0.0215333		Combined gas	–	–	-0.00403264	0.000160106	yes	<– "correction slope"
2019-04-23 18:32 CEST	HG	18.48	-0.856		25.261	-0.462	-0.129533
2019-04-24 19:39 CEST	HG	-25.759	-0.849		-14.839	-0.273	0.0594667
2019-04-25 16:25 CEST	HG	-1.973	-0.863		-2.537	-0.348	-0.0155333
2019-04-26 19:32 CEST	HG	17.053	-0.868		22.457	-0.467	-0.134533
2019-04-29 19:15 CEST	HG	-21.66	-0.88		-12.585	-0.241	0.0914667
2019-04-30 20:33 CEST	HG	-1.206	-0.866		-1.173	-0.334	-0.00153332
2019-05-02 19:23 CEST	HG	18.782	-0.856		26.022	-0.419	-0.0865333
2019-05-03 18:06 CEST	HG	-21.598	-0.843		-13.102	-0.262	0.0704667
2019-05-06 19:51 CEST	HG	-1.412	-0.861		-1.45	-0.365	-0.0325333
2019-05-08 19:57 CEST	HG	18.967	-0.857		26.236	-0.474	-0.141533
2019-05-10 15:49 CEST	HG	-21.706	-0.878		-12.902	-0.296	0.0364667
2019-05-14 15:25 CEST	HG	-2.02	-0.874		-2.515	-0.32	0.0124667
2019-05-15 20:10 CEST	HG	17.258	-0.886		23.212	-0.423	-0.0905333
2019-05-16 19:16 CEST	HG	-25.434	-0.875		-14.593	-0.28	0.0524667
2019-05-20 19:53 CEST	HG	-1.374	-0.87		-1.228	-0.32	0.0124667
2019-05-22 22:07 CEST	HG	18.469	-0.881		25.435	-0.44	-0.107533
2019-05-28 22:28 CEST	HG	-16.052	-0.854		-9.784	-0.347	-0.0145333
2019-05-29 15:55 CEST	HG	-2.15	-0.864		-2.698	-0.269	0.0634667
2019-05-31 18:45 CEST	HG	18.732	-0.883		26.028	-0.519	-0.186533
2019-06-03 18:05 CEST	HG	-15.911	-0.868		-9.377	-0.259	0.0734667
2019-06-05 18:44 CEST	HG	-2.249	-0.864		-2.978	-0.318	0.0144667
2019-06-07 20:44 CEST	HG	17.596	-0.876		23.672	-0.452	-0.119533
2019-06-12 19:54 CEST	HG	-18.331	-0.851		-11.563	-0.32	0.0124667
2019-06-14 18:29 CEST	HG	-1.431	-0.873		-1.307	-0.313	0.0194667
2019-06-17 18:34 CEST	HG	-25.131	-0.878		-14.08	-0.249	0.0834667
2019-06-19 21:37 CEST	HG	17.141	-0.88		22.944	-0.434	-0.101533
2019-06-21 18:42 CEST	HG	-1.45	-0.874		-1.364	-0.332	0.000466679
2019-06-24 17:51 CEST	HG	-18.004	-0.864		-10.633	-0.325	0.00746668
2019-06-26 17:56 CEST	HG	16.481	-0.866		21.957	-0.458	-0.125533
2019-06-28 19:15 CEST	HG	-1.946	-0.849		-2.457	-0.357	-0.0245333
2019-07-02 18:46 CEST	HG	-21.981	-0.871		-12.897	-0.31	0.0224667
2019-07-03 20:10 CEST	HG	16.882	-0.866		22.149	-0.403	-0.0705333
2019-07-05 14:36 CEST	HG	-2.1	-0.877		-2.643	-0.307	0.0254667
2019-07-08 18:49 CEST	HG	-21.553	-0.873		-12.435	-0.304	0.0284667
2019-07-08 22:59 CEST	HG	-21.761	-0.876		-12.854	-0.353	-0.0205333
2019-07-10 18:46 CEST	HG	18.212	-0.87		24.734	-0.46	-0.127533
2019-07-12 14:21 CEST	HG	-1.963	-0.869		-2.403	-0.353	-0.0205333
2019-07-15 18:31 CEST	HG	-21.592	-0.879		-12.473	-0.313	0.0194667
2019-07-18 18:44 CEST	HG	18.546	-0.863		25.531	-0.421	-0.0885333
2019-07-19 16:03 CEST	HG	-2.183	-0.874		-2.701	-0.391	-0.0585333
2019-07-22 19:47 CEST	HG	-21.574	-0.872		-12.454	-0.292	0.0404667
2019-07-23 21:04 CEST	HG	18.239	-0.848		25.042	-0.457	-0.124533
2019-07-25 20:03 CEST	HG	-1.182	-0.869		-0.922	-0.329	0.00346668
2019-07-29 20:54 CEST	HG	-21.782	-0.866		-12.57	-0.291	0.0414667
2019-07-31 19:46 CEST	HG	18.705	-0.875		25.824	-0.487	-0.154533
2019-08-01 16:55 CEST	HG	-2.19	-0.871		-2.824	-0.306	0.0264667
2019-04-05 22:07 CEST	25G	-28.564	0.026		13.512	-0.12	-0.12
2019-04-08 16:53 CEST	25G	-27.237	0.028		16.002	-0.081	-0.081
2019-04-09 21:56 CEST	25G	-27.587	0.017		15.369	-0.061	-0.061
2019-04-10 14:41 CEST	25G	-2.976	0.018		-6.134	0.05	0.05
2019-04-12 17:48 CEST	25G	33.516	0.028		66.197	-0.337	-0.337
2019-04-18 20:47 CEST	25G	-27.109	0.006		16.269	-0.13	-0.13
2019-04-23 22:41 CEST	25G	-3.583	0.032		-6.997	0.03	0.03
2019-04-29 23:25 CEST	25G	32.274	0.022		63.951	-0.266	-0.266
2019-04-30 03:39 CEST	25G	32.667	0.017		64.528	-0.328	-0.328
2019-05-02 15:08 CEST	25G	-28.074	0.023		14.512	-0.063	-0.063
2019-05-07 17:11 CEST	25G	-3.437	0.024		-6.811	0.014	0.014
2019-05-13 18:41 CEST	25G	-28.558	0.007		13.701	-0.078	-0.078
2019-05-17 20:26 CEST	25G	-2.931	0.003		-5.891	-0.015	-0.015
2019-05-21 21:12 CEST	25G	33.342	0.017		66.34	-0.167	-0.167
2019-05-23 20:26 CEST	25G	-28.341	0.003		14.082	-0.051	-0.051
2019-05-29 02:51 CEST	25G	-3.303	0.021		-6.644	0.024	0.024
2019-05-31 22:54 CEST	25G	32.684	0.011		64.916	-0.243	-0.243
2019-06-04 17:15 CEST	25G	-28.193	0.011		14.369	-0.079	-0.079
2019-06-06 15:31 CEST	25G	33.24	0.007		66.642	-0.186	-0.186
2019-06-11 16:49 CEST	25G	-3.46	0.013		-6.805	0.03	0.03
2019-06-14 22:39 CEST	25G	-27.497	-0.002		15.735	-0.062	-0.062
2019-06-18 19:51 CEST	25G	33.45	0.011		66.308	-0.361	-0.361
2019-06-21 22:53 CEST	25G	-3.368	0.004		-6.709	0.044	0.044
2019-06-25 20:23 CEST	25G	-27.919	0.023		14.876	-0.105	-0.105
2019-06-27 19:11 CEST	25G	34.218	0.01		67.816	-0.306	-0.306
2019-07-01 17:10 CEST	25G	-27.756	0.029		15.226	-0.045	-0.045
2019-07-04 17:19 CEST	25G	-3.147	0.01		-6.303	0.038	0.038
2019-07-09 21:29 CEST	25G	33.616	0.028		66.844	-0.148	-0.148
2019-07-11 17:17 CEST	25G	-27.685	-0.001		15.382	-0.081	-0.081
2019-07-16 20:01 CEST	25G	-3.311	0.029		-6.7	0.012	0.012
2019-07-18 22:53 CEST	25G	34.068	0.02		67.626	-0.225	-0.225
2019-07-24 18:16 CEST	25G	-27.739	0.021		15.205	-0.092	-0.092
2019-07-26 17:20 CEST	25G	-3.339	0.02		-6.644	0.01	0.01
2019-07-30 18:20 CEST	25G	34.014	0.007		67.411	-0.344	-0.344
2019-08-02 18:10 CEST	25G	-27.952	0.013		15.017	-0.025	-0.025
2019-08-05 18:56 CEST	25G	-3.722	0.024		-7.337	0.039	0.039

## Sheet: ETF
	ETF based on the equilibrated gases to convert raw values of standards to "CDES90"
	∆47	Intercept	Intended		Slope:	1.01794
	HG	-0.866615	0.0266		Intercept:	0.908761
	25G	0.0161495	0.9252
	∆48	Intercept	Intended		Slope:	1.0377
	HG	-0.341632	0		Intercept:	0.354511
	25G	-0.00916582	0.345
