# Supplementary material for: Dual clumped isotope thermometry resolves kinetic biases in carbonate formation temperatures
Source: Nat Commun. 2020 Aug 10;11:4005. doi: 10.1038/s41467-020-17501-0 (PMC7418028; doi:10.1038/s41467-020-17501-0)
Supplement: Supplementary file 5 — Supplementary Data 3 [file 41467_2020_17501_MOESM5_ESM.xlsx]

## Sheet: equilibrium gases
ID	Sample	δ45 (raw)	δ45 (raw) SD	δ46 (raw)	δ46 (raw) SD	δ47 (raw)	δ47 (raw) SD	δ48 (raw)	δ48 (raw) SD	δ49 (raw)	δ49 (raw) SD	∆47 (raw)	∆47 (raw) SD	∆48 (raw)	∆48 (raw) SD	∆49 (raw)	∆49 (raw) SD	δ13C VPDB (CO2)	δ13C VPDB (CO2) SD	δ18O VSMOW (CO2)	δ18O VSMOW (CO2) SD	Acquisitions
2019-09-02 17:43 CEST	HG	-20.015	0.002	-8.289	0.005	-29.451	0.02	-16.804	0.099	-31.09	3.387	-0.847	0.024	-0.3	0.101	6.348	3.518	-25.22	0	16.8	0	13
2019-09-04 16:13 CEST	HG	6.36	0.003	10.645	0.003	16.243	0.027	20.992	0.111	24.2	2.734	-0.838	0.025	-0.403	0.111	-3.646	2.653	2.19	0	36.17	0	13
2019-09-06 19:28 CEST	HG	-0.111	0.003	-0.981	0.004	-1.935	0.024	-2.22	0.108	-1.121	1.971	-0.856	0.022	-0.259	0.113	0.926	1.974	-4.28	0	24.25	0	13
2019-09-10 16:08 CEST	HG	-20.028	0.001	-8.221	0.004	-29.401	0.031	-16.687	0.086	-36.901	3.123	-0.85	0.034	-0.319	0.09	0.191	3.245	-25.24	0	16.87	0	13
2019-09-11 17:25 CEST	HG	6.382	0.002	11.636	0.004	17.229	0.029	23.072	0.083	31.776	2.635	-0.855	0.029	-0.328	0.083	1.77	2.556	2.17	0	37.19	0	13
2019-09-13 15:30 CEST	HG	-0.173	0.002	-1.099	0.003	-2.104	0.023	-2.539	0.088	-0.571	2.497	-0.847	0.023	-0.344	0.091	1.775	2.501	-4.34	0	24.13	0	13
2019-09-16 19:12 CEST	HG	-20.935	0.002	-8.578	0.003	-30.685	0.023	-17.387	0.082	-37.649	2.48	-0.864	0.021	-0.311	0.084	1.11	2.581	-26.19	0	16.5	0	13
2019-09-18 18:00 CEST	HG	6.48	0.002	11.339	0.002	17.033	0.017	22.48	0.12	32.557	4	-0.859	0.017	-0.32	0.117	3.003	3.885	2.29	0	36.88	0	13
2019-09-20 16:33 CEST	HG	-0.122	0.003	-1.078	0.004	-2.063	0.03	-2.478	0.091	-0.995	3.065	-0.879	0.032	-0.324	0.092	1.254	3.066	-4.29	0	24.15	0	13
2019-09-23 20:55 CEST	HG	-0.026	0.002	-0.166	0.005	-1.041	0.023	-0.699	0.068	2.121	4.509	-0.852	0.021	-0.367	0.068	2.476	4.514	-4.22	0	25.09	0	13
2019-09-25 15:34 CEST	HG	6.317	0.002	11.167	0.003	16.705	0.028	22.109	0.087	30.912	3.247	-0.847	0.027	-0.341	0.086	1.913	3.156	2.12	0	36.71	0	13
2019-09-27 20:01 CEST	HG	-21.009	0.004	-8.591	0.005	-30.764	0.019	-17.488	0.116	-36.62	2.671	-0.854	0.018	-0.387	0.126	2.288	2.777	-26.27	0	16.49	0.01	13
2019-09-30 19:10 CEST	HG	-0.101	0.003	-0.52	0.004	-1.478	0.022	-1.329	0.119	0.942	3.119	-0.863	0.02	-0.291	0.123	2.073	3.121	-4.29	0	24.73	0	13
2019-10-02 15:47 CEST	HG	6.379	0.001	10.568	0.004	16.171	0.024	20.879	0.104	28.92	3.795	-0.853	0.024	-0.36	0.104	1.076	3.693	2.21	0	36.09	0	13
2019-10-04 20:17 CEST	HG	-19.527	0.002	-7.935	0.003	-28.625	0.032	-16.105	0.093	-33.593	1.787	-0.861	0.032	-0.303	0.093	2.512	1.853	-24.72	0	17.16	0	13
2019-10-07 18:01 CEST	HG	0.069	0.003	-0.253	0.003	-1.03	0.022	-0.841	0.074	0.531	2.546	-0.853	0.022	-0.336	0.075	0.954	2.543	-4.12	0	25	0	13
2019-10-09 18:35 CEST	HG	-0.12	0.002	-1.311	0.003	-2.274	0.024	-2.964	0.083	-3.345	4.262	-0.863	0.024	-0.344	0.08	-0.644	4.271	-4.28	0	23.91	0	13
2019-10-11 14:18 CEST	HG	6.303	0.002	11.71	0.003	17.214	0.017	23.212	0.114	28.398	3.198	-0.861	0.018	-0.337	0.111	-1.57	3.105	2.09	0	37.26	0	13
2019-10-14 18:49 CEST	HG	-19.64	0.002	-8.137	0.004	-28.936	0.034	-16.527	0.11	-31.35	2.505	-0.863	0.036	-0.325	0.109	5.364	2.599	-24.83	0	16.95	0	13
2019-10-18 19:35 CEST	HG	6.339	0.002	12.786	0.002	18.334	0.035	25.394	0.121	33.848	2.775	-0.842	0.033	-0.332	0.118	1.59	2.688	2.08	0	38.37	0	13
2019-10-21 19:12 CEST	HG	-21.385	0.001	-8.881	0.004	-31.431	0.023	-17.957	0.08	-39.041	2.722	-0.859	0.026	-0.278	0.085	0.755	2.835	-26.66	0	16.19	0	13
2019-10-23 17:46 CEST	HG	-0.088	0.002	-1.022	0.003	-1.967	0.034	-2.409	0.088	-1.094	2.428	-0.873	0.033	-0.367	0.088	1.009	2.431	-4.26	0	24.21	0	13
2019-10-25 16:47 CEST	HG	6.453	0.001	11.328	0.004	16.997	0.021	22.38	0.111	27.864	3.181	-0.856	0.021	-0.395	0.113	-1.506	3.089	2.26	0	36.87	0	13
2019-10-28 19:29 CET	HG	-21.431	0.003	-8.905	0.003	-31.503	0.028	-18.03	0.13	-37.278	3.677	-0.86	0.027	-0.305	0.135	2.689	3.829	-26.71	0	16.17	0	13
2019-10-30 15:16 CET	HG	-0.211	0.002	-1.105	0.003	-2.172	0.028	-2.519	0.069	-2.702	2.176	-0.869	0.027	-0.31	0.071	-0.307	2.177	-4.38	0	24.13	0	13
2019-11-01 18:45 CET	HG	6.415	0.002	10.899	0.003	16.539	0.021	21.594	0.103	26.468	2.945	-0.85	0.023	-0.317	0.104	-1.99	2.868	2.23	0	36.43	0	13
2019-11-04 20:30 CET	HG	-20.289	0.003	-8.313	0.002	-29.764	0.018	-16.919	0.085	-34.521	3.406	-0.858	0.017	-0.367	0.087	3.131	3.538	-25.51	0	16.77	0	13
2019-11-06 19:46 CET	HG	-0.069	0.003	-0.511	0.003	-1.44	0.021	-1.311	0.134	0.302	2.134	-0.866	0.022	-0.29	0.139	1.382	2.135	-4.26	0	24.74	0	13
2019-11-08 13:59 CET	HG	6.28	0.002	12.029	0.004	17.507	0.025	23.82	0.091	27.027	2.511	-0.859	0.024	-0.374	0.089	-3.494	2.437	2.05	0	37.59	0	13
2019-11-13 17:01 CET	HG	-0.012	0.002	-0.83	0.003	-1.687	0.031	-1.934	0.11	-2.499	2.604	-0.859	0.032	-0.275	0.109	-0.857	2.607	-4.18	0	24.41	0	13
2019-11-15 16:27 CET	HG	6.274	0.002	11.305	0.005	16.787	0.031	22.374	0.111	28.695	3.769	-0.857	0.027	-0.356	0.108	-0.465	3.662	2.07	0	36.85	0.01	13
2019-11-18 16:39 CET	HG	-20.798	0.002	-8.634	0.002	-30.603	0.021	-17.549	0.07	-40.906	3.347	-0.868	0.023	-0.362	0.073	-2.316	3.482	-26.04	0	16.45	0	13
2019-11-20 16:02 CET	HG	-0.143	0.002	-0.954	0.003	-1.941	0.022	-2.253	0.103	-3.279	2.97	-0.857	0.024	-0.346	0.106	-1.256	2.974	-4.32	0	24.28	0	13
2019-11-22 15:58 CET	HG	6.389	0.002	12.904	0.003	18.476	0.027	25.649	0.114	30.028	2.683	-0.868	0.027	-0.317	0.113	-2.393	2.594	2.13	0	38.49	0	13
2019-11-27 14:19 CET	HG	-0.115	0.001	-1.024	0.001	-1.954	0.021	-2.359	0.082	-0.088	2.546	-0.83	0.023	-0.312	0.083	2.05	2.549	-4.28	0	24.21	0	13
2019-11-29 18:47 CET	HG	6.425	0.002	11.356	0.003	17.006	0.028	22.529	0.115	29.852	2.386	-0.846	0.027	-0.306	0.116	0.4	2.317	2.23	0	36.9	0	13
2019-12-02 18:03 CET	HG	-14.671	0.002	-6.417	0.003	-22.172	0.017	-13.106	0.098	-21.032	2.194	-0.842	0.018	-0.316	0.102	7.176	2.261	-19.6	0	18.71	0	13
2019-12-04 20:33 CET	HG	-0.057	0.002	-2.05	0.002	-2.917	0.036	-4.438	0.106	-0.557	3.157	-0.844	0.037	-0.344	0.108	3.542	3.171	-4.18	0	23.16	0	13
2019-12-06 20:30 CET	HG	6.49	0.003	11.343	0.004	17.088	0.026	22.514	0.083	31.617	2.375	-0.818	0.023	-0.293	0.081	2.073	2.308	2.3	0	36.89	0	13
2019-12-09 21:06 CET	HG	-14.575	0.001	-6.312	0.002	-21.969	0.015	-12.885	0.121	-23.354	4.986	-0.839	0.016	-0.306	0.123	4.472	5.128	-19.5	0	18.82	0	13
2019-12-11 16:24 CET	HG	0.008	0.003	-1.795	0.002	-2.598	0.029	-3.94	0.102	-2.121	3.126	-0.842	0.029	-0.354	0.102	1.401	3.134	-4.13	0	23.42	0	13
2019-12-13 19:48 CET	HG	6.39	0.001	11.741	0.003	17.361	0.019	23.266	0.091	31.399	3.077	-0.834	0.018	-0.345	0.091	1.192	2.987	2.18	0	37.3	0	13
2019-12-16 19:55 CET	HG	-14.51	0.002	-6.19	0.004	-21.799	0.021	-12.73	0.135	-25.461	3.857	-0.854	0.022	-0.393	0.14	1.994	3.963	-19.43	0	18.94	0	13
2019-12-18 19:09 CET	HG	6.371	0.002	10.372	0.003	15.974	0.025	20.594	0.095	30.135	3.171	-0.849	0.028	-0.252	0.093	2.648	3.084	2.21	0	35.89	0	13
2019-12-19 16:12 CET	HG	0.106	0.002	-1.433	0.003	-2.144	0.029	-3.219	0.076	0.595	3.208	-0.845	0.03	-0.356	0.077	3.306	3.215	-4.03	0	23.79	0	13
2019-09-03 18:59 CEST	25G	1.223	0.003	33.921	0.005	34.694	0.028	68.853	0.104	62.441	2.416	0.052	0.029	-0.13	0.105	-6.256	2.257	-4.14	0	60.07	0.01	13
2019-09-05 17:30 CEST	25G	-33.831	0.003	8.017	0.004	-27.261	0.015	16.107	0.098	-14.22	2.418	0.043	0.016	0.009	0.097	6.744	2.464	-40.55	0	33.57	0	13
2019-09-09 18:45 CEST	25G	-0.101	0.002	-3.735	0.002	-3.747	0.02	-7.381	0.078	-2.987	2.67	0.029	0.022	0.075	0.078	4.48	2.69	-4.17	0	21.43	0	13
2019-09-12 18:29 CEST	25G	-33.997	0.002	7.377	0.003	-28.043	0.018	14.808	0.095	-19.339	2.845	0.04	0.019	0	0.092	2.949	2.908	-40.7	0	32.91	0	13
2019-09-17 20:38 CEST	25G	1.173	0.002	33.799	0.003	34.504	0.019	68.745	0.103	78.806	3.219	0.036	0.018	0.004	0.099	9.339	3.009	-4.19	0	59.95	0	13
2019-09-19 19:25 CEST	25G	-0.075	0.002	-3.316	0.003	-3.305	0.025	-6.618	0.086	-3.479	3.947	0.033	0.026	0.003	0.084	3.127	3.976	-4.16	0	21.86	0	13
2019-09-24 18:23 CEST	25G	-33.97	0.003	7.348	0.004	-28.055	0.022	14.744	0.08	-20.246	2.295	0.026	0.024	-0.006	0.083	2.048	2.345	-40.67	0	32.88	0	13
2019-10-01 17:19 CEST	25G	-0.089	0.001	-3.268	0.002	-3.285	0.033	-6.555	0.089	-2.046	3.359	0.02	0.032	-0.03	0.091	4.489	3.38	-4.17	0	21.91	0	13
2019-10-08 20:29 CEST	25G	1.203	0.002	34.609	0.003	35.321	0.024	70.434	0.091	76.985	3.083	0.025	0.025	0.018	0.086	6.054	2.881	-4.18	0	60.78	0	13
2019-10-09 22:54 CEST	25G	-33.962	0.001	7.897	0.003	-27.528	0.018	15.899	0.092	-19.241	2.107	0.025	0.02	0.043	0.092	1.996	2.15	-40.68	0	33.44	0	13
2019-10-15 16:50 CEST	25G	-0.01	0.003	-3.093	0.003	-3.027	0.024	-6.164	0.109	-1.951	3.696	0.024	0.022	0.013	0.11	4.155	3.714	-4.1	0	22.09	0	13
2019-10-17 22:09 CEST	25G	-34.007	0.002	7.137	0.005	-28.297	0.034	14.404	0.08	-19.489	1.95	0.024	0.035	0.078	0.08	3.278	1.996	-40.7	0	32.66	0	13
2019-10-22 16:30 CEST	25G	1.148	0.002	33.955	0.004	34.634	0.025	69.11	0.102	71.342	2.823	0.039	0.025	0.045	0.093	2.085	2.636	-4.22	0	60.11	0	13
2019-10-24 19:28 CEST	25G	-0.094	0.001	-3.261	0.003	-3.289	0.021	-6.508	0.125	-4.387	2.099	0.014	0.019	0.003	0.127	2.124	2.111	-4.18	0	21.91	0	13
2019-10-29 22:14 CET	25G	-33.986	0.002	7.639	0.003	-27.807	0.021	15.354	0.096	-19.953	2.722	0.016	0.02	0.018	0.094	1.798	2.779	-40.7	0	33.18	0	13
2019-10-31 17:18 CET	25G	1.173	0.003	34.425	0.004	35.104	0.029	69.979	0.102	68.809	2.764	0.021	0.026	-0.053	0.101	-1.204	2.582	-4.21	0	60.59	0	13
2019-11-05 17:44 CET	25G	-0.093	0.002	-3.467	0.003	-3.479	0.023	-6.898	0.098	-3.959	2.423	0.026	0.023	0.024	0.1	2.963	2.441	-4.17	0	21.7	0	13
2019-11-08 18:23 CET	25G	-33.97	0.003	8.025	0.002	-27.421	0.023	16.11	0.089	-16.946	2.079	0.018	0.023	-0.005	0.09	4.098	2.123	-40.69	0	33.58	0	13
2019-11-12 20:10 CET	25G	1.207	0.002	34.982	0.004	35.7	0.038	71.258	0.126	73.15	4.799	0.032	0.036	0.066	0.121	1.757	4.48	-4.19	0	61.16	0	13
2019-11-14 19:03 CET	25G	-0.086	0.002	-3.357	0.003	-3.365	0.017	-6.697	0.076	-5.168	2.826	0.024	0.019	0.005	0.078	1.519	2.844	-4.17	0	21.82	0	13
2019-11-19 18:21 CET	25G	-33.923	0.002	8.273	0.003	-27.14	0.032	16.607	0.091	-19.874	1.99	0.016	0.035	-0.008	0.089	0.573	2.031	-40.65	0	33.83	0	13
2019-11-21 19:23 CET	25G	1.21	0.002	35.035	0.003	35.741	0.029	71.35	0.083	71.947	2.089	0.019	0.028	0.049	0.076	0.53	1.949	-4.19	0	61.22	0	13
2019-11-26 16:54 CET	25G	-0.065	0.002	-3.615	0.004	-3.568	0.028	-7.159	0.121	-2.261	2.123	0.053	0.03	0.057	0.122	4.934	2.137	-4.14	0	21.55	0	13
2019-12-03 19:15 CET	25G	1.285	0.002	34.811	0.004	35.634	0.025	70.87	0.102	69.785	2.872	0.05	0.026	0.033	0.093	-1.144	2.68	-4.1	0	60.99	0	13
2019-12-07 00:39 CET	25G	-33.937	0.001	7.66	0.003	-27.716	0.027	15.446	0.11	-15.595	2.134	0.036	0.027	0.065	0.107	6.157	2.18	-40.65	0	33.2	0	13
2019-12-10 18:43 CET	25G	1.256	0.003	35.161	0.003	35.956	0.028	71.627	0.078	77.173	3.526	0.058	0.027	0.063	0.072	5.117	3.289	-4.15	0	61.35	0	13
2019-12-12 17:48 CET	25G	-0.028	0.001	-3.415	0.003	-3.348	0.034	-6.831	0.146	-3.334	3.269	0.039	0.034	-0.013	0.148	3.419	3.293	-4.1	0	21.76	0	13
2019-12-17 17:26 CET	25G	-33.968	0.002	7.462	0.003	-27.928	0.025	15.022	0.112	-15.046	2.525	0.044	0.026	0.042	0.111	7.141	2.581	-40.67	0	33	0	13
2019-12-20 21:40 CET	25G	0.401	0.002	8.536	0.003	8.856	0.027	17.161	0.073	23.147	2.378	0.047	0.025	0.016	0.074	5.77	2.34	-4.09	0	34.02	0	13
m/z 47.5 scaling factors
on m/z 47	-1.003
on m/z 48	-0.938
on m/z 49	-0.581

## Sheet: standards
ID	Sample	δ45 (raw)	δ45 (raw) SD	δ46 (raw)	δ46 (raw) SD	δ47 (raw)	δ47 (raw) SD	δ48 (raw)	δ48 (raw) SD	δ49 (raw)	δ49 (raw) SD	∆47 (raw)	∆47 (raw) SD	∆48 (raw)	∆48 (raw) SD	∆49 (raw)	∆49 (raw) SD	δ13C VPDB (CO2)	δ13C VPDB (CO2) SD	δ18O VSMOW (CO2)	δ18O VSMOW (CO2) SD	Acquisitions	∆47 (CDES90,uc)	∆48 (CDES90,uc)
2019-09-05 00:35 CEST	ETH 1	6.398	0.003	11.525	0.004	17.334	0.023	22.945	0.069	29.098	2.674	-0.66	0.022	-0.233	0.07	-0.632	2.595	2.19	0	37.07	0	13	0.223426	0.107577
2019-09-07 20:32 CEST	ETH 1	6.428	0.003	11.571	0.003	17.396	0.016	22.998	0.062	31.772	2.434	-0.675	0.016	-0.271	0.063	1.844	2.358	2.22	0	37.12	0	13	0.208257	0.0694061
2019-09-09 10:03 CEST	ETH 1	6.353	0.002	11.601	0.004	17.358	0.024	23.122	0.063	32.461	2.983	-0.664	0.024	-0.209	0.067	2.534	2.894	2.14	0	37.15	0	13	0.219381	0.131686
2019-09-10 20:18 CEST	ETH 1	6.381	0.002	11.539	0.004	17.308	0.03	23.001	0.081	35.447	3.596	-0.682	0.027	-0.205	0.08	5.524	3.488	2.18	0	37.09	0	13	0.201178	0.135704
2019-09-12 14:20 CEST	ETH 1	6.403	0.002	11.506	0.003	17.298	0.02	22.906	0.057	30.956	3.364	-0.683	0.02	-0.233	0.059	1.203	3.268	2.2	0	37.05	0	13	0.200167	0.107577
2019-09-14 12:27 CEST	ETH 1	6.391	0.002	11.532	0.005	17.314	0.021	22.979	0.108	34.53	3.758	-0.679	0.023	-0.213	0.108	4.637	3.647	2.19	0	37.08	0	13	0.204212	0.127668
2019-09-16 02:16 CEST	ETH 1	6.392	0.005	11.47	0.009	17.253	0.026	22.777	0.119	34.576	2.92	-0.679	0.034	-0.288	0.127	4.802	2.833	2.19	0.01	37.02	0.01	13	0.204212	0.0523295
2019-09-18 00:49 CEST	ETH 1	6.395	0.002	11.571	0.005	17.356	0.031	23.06	0.091	35.435	3.351	-0.68	0.029	-0.21	0.092	5.435	3.254	2.19	0	37.12	0	13	0.203201	0.130681
2019-09-20 03:45 CEST	ETH 1	6.293	0.002	11.48	0.004	17.156	0.024	22.866	0.085	31.527	2.868	-0.684	0.023	-0.221	0.086	1.925	2.786	2.08	0	37.03	0	13	0.199156	0.119631
2019-09-21 17:41 CEST	ETH 1	6.406	0.002	11.531	0.003	17.334	0.027	22.953	0.092	30.362	2.924	-0.674	0.027	-0.235	0.093	0.576	2.838	2.2	0	37.08	0	13	0.209268	0.105568
2019-09-23 07:16 CEST	ETH 1	6.394	0.003	11.561	0.004	17.358	0.028	23.047	0.136	34.466	3.144	-0.667	0.029	-0.204	0.139	4.515	3.059	2.19	0	37.11	0	13	0.216347	0.136708
2019-09-25 06:53 CEST	ETH 1	6.387	0.003	11.499	0.004	17.281	0.03	22.914	0.083	32.044	2.663	-0.676	0.03	-0.212	0.085	2.291	2.586	2.18	0	37.05	0	13	0.207246	0.128672
2019-09-29 08:02 CEST	ETH 1	6.39	0.002	11.509	0.004	17.301	0.019	22.938	0.103	32.626	2.563	-0.669	0.019	-0.208	0.102	2.834	2.489	2.19	0	37.06	0	13	0.214324	0.13269
2019-10-01 03:51 CEST	ETH 1	6.398	0.002	11.546	0.004	17.339	0.019	22.998	0.124	32.099	2.178	-0.675	0.018	-0.222	0.126	2.242	2.112	2.19	0	37.1	0	13	0.208257	0.118627
2019-10-03 04:55 CEST	ETH 1	6.397	0.003	11.522	0.003	17.31	0.028	22.984	0.089	31.996	2.867	-0.68	0.03	-0.189	0.09	2.189	2.784	2.19	0	37.07	0	13	0.203201	0.151776
2019-10-05 13:37 CEST	ETH 1	6.305	0.002	11.5	0.003	17.199	0.024	22.897	0.106	30.342	3.419	-0.672	0.026	-0.23	0.106	0.724	3.32	2.1	0	37.05	0	13	0.211291	0.110591
2019-10-07 04:45 CEST	ETH 1	6.391	0.002	11.618	0.003	17.4	0.029	23.168	0.11	31.264	3.729	-0.678	0.026	-0.199	0.111	1.298	3.616	2.18	0	37.17	0	13	0.205223	0.141731
2019-10-09 05:09 CEST	ETH 1	6.399	0.003	11.558	0.005	17.348	0.018	23.018	0.109	31.423	2.222	-0.68	0.02	-0.226	0.108	1.56	2.159	2.19	0	37.11	0	13	0.203201	0.114609
2019-10-11 05:20 CEST	ETH 1	6.393	0.002	11.538	0.006	17.32	0.025	22.965	0.107	32.298	2.891	-0.681	0.026	-0.238	0.111	2.457	2.807	2.19	0	37.09	0.01	13	0.202189	0.102555
2019-10-14 23:13 CEST	ETH 1	6.396	0.003	11.579	0.004	17.377	0.02	23.049	0.125	30.119	4.035	-0.668	0.017	-0.237	0.126	0.258	3.918	2.19	0	37.13	0	13	0.215336	0.103559
2019-10-16 23:26 CEST	ETH 1	6.4	0.002	11.602	0.003	17.401	0.02	23.104	0.085	32.181	2.901	-0.671	0.018	-0.229	0.085	2.21	2.816	2.19	0	37.15	0	13	0.212302	0.111595
2019-10-19 12:18 CEST	ETH 1	6.385	0.002	11.527	0.003	17.3	0.026	23.036	0.092	31.459	3.302	-0.682	0.025	-0.147	0.092	1.671	3.208	2.18	0	37.08	0	13	0.201178	0.193965
2019-10-21 01:48 CEST	ETH 1	6.378	0.002	11.526	0.004	17.302	0.021	23.001	0.067	29.606	2.981	-0.672	0.02	-0.18	0.07	-0.119	2.894	2.17	0	37.07	0	13	0.211291	0.160816
2019-10-23 00:49 CEST	ETH 1	6.374	0.003	11.508	0.004	17.277	0.021	22.95	0.11	29.651	2.531	-0.675	0.019	-0.195	0.108	-0.038	2.455	2.17	0	37.06	0	13	0.208257	0.145749
2019-10-24 23:40 CEST	ETH 1	6.388	0.002	11.506	0.003	17.28	0.024	22.969	0.138	30.766	2.406	-0.684	0.023	-0.172	0.137	1.035	2.338	2.18	0	37.05	0	13	0.199156	0.168852
2019-10-26 22:17 CEST	ETH 1	6.386	0.003	11.521	0.004	17.298	0.029	22.975	0.107	29.603	2.865	-0.68	0.029	-0.196	0.108	-0.122	2.783	2.18	0	37.07	0	13	0.203201	0.144744
2019-10-28 10:47 CET	ETH 1	6.392	0.002	11.658	0.002	17.446	0.03	23.226	0.079	29.264	1.802	-0.672	0.03	-0.22	0.078	-0.721	1.75	2.18	0	37.21	0	13	0.211291	0.120636
2019-10-30 19:27 CET	ETH 1	6.341	0.003	11.516	0.003	17.252	0.026	22.926	0.096	29.57	3.313	-0.674	0.028	-0.233	0.094	-0.096	3.217	2.13	0	37.06	0	13	0.209268	0.107577
2019-11-01 14:35 CET	ETH 1	6.391	0.002	11.514	0.004	17.304	0.025	22.916	0.106	26.743	4.079	-0.671	0.023	-0.239	0.104	-2.89	3.959	2.19	0	37.06	0	13	0.212302	0.10155
2019-11-03 08:17 CET	ETH 1	6.358	0.002	11.661	0.003	17.43	0.019	23.24	0.116	28.872	3.101	-0.657	0.019	-0.214	0.114	-1.073	3.009	2.15	0	37.21	0	13	0.226459	0.126663
2019-11-05 04:54 CET	ETH 1	6.349	0.002	11.608	0.003	17.351	0.023	23.111	0.092	28.743	2.297	-0.674	0.023	-0.234	0.092	-1.087	2.231	2.14	0	37.16	0	13	0.209268	0.106573
2019-11-07 04:08 CET	ETH 1	6.329	0.002	11.475	0.003	17.189	0.021	22.864	0.132	29.742	2.479	-0.684	0.021	-0.212	0.128	0.164	2.408	2.12	0	37.02	0	13	0.199156	0.128672
2019-11-09 02:44 CET	ETH 1	6.368	0.003	11.57	0.005	17.316	0.03	23.115	0.112	29.899	2.673	-0.69	0.027	-0.156	0.112	0.09	2.596	2.16	0	37.12	0	13	0.193088	0.184924
2019-11-10 16:22 CET	ETH 1	6.359	0.002	11.519	0.003	17.273	0.019	22.962	0.11	28.874	2.451	-0.674	0.019	-0.203	0.107	-0.796	2.38	2.15	0	37.07	0	13	0.209268	0.137713
2019-11-12 16:00 CET	ETH 1	6.331	0.002	11.503	0.003	17.231	0.021	22.963	0.108	30.213	3.309	-0.671	0.021	-0.172	0.106	0.564	3.211	2.12	0	37.05	0	13	0.212302	0.168852
2019-11-14 14:54 CET	ETH 1	6.363	0.002	11.573	0.004	17.331	0.029	23.111	0.141	29.977	2.355	-0.674	0.028	-0.166	0.134	0.165	2.287	2.15	0	37.12	0	13	0.209268	0.174879
2019-11-16 13:26 CET	ETH 1	6.355	0.002	11.531	0.003	17.286	0.037	22.994	0.09	29.761	2.945	-0.669	0.035	-0.195	0.089	0.046	2.856	2.15	0	37.08	0	13	0.214324	0.145749
2019-11-18 03:32 CET	ETH 1	6.377	0.002	11.519	0.005	17.284	0.02	23.03	0.17	29.748	3.218	-0.681	0.018	-0.137	0.17	0.034	3.122	2.17	0	37.07	0	13	0.202189	0.20401
2019-11-20 02:54 CET	ETH 1	6.369	0.002	11.487	0.004	17.251	0.027	22.901	0.095	30.022	3.082	-0.675	0.026	-0.2	0.096	0.37	2.991	2.17	0	37.03	0	13	0.208257	0.140726
2019-11-22 03:55 CET	ETH 1	6.389	0.002	11.504	0.004	17.279	0.015	22.955	0.102	29.575	3.319	-0.684	0.014	-0.181	0.1	-0.119	3.226	2.19	0	37.05	0	13	0.199156	0.159812
2019-11-22 20:16 CET	ETH 1	6.391	0.002	11.551	0.004	17.33	0.024	23.008	0.08	31.658	2.997	-0.681	0.023	-0.222	0.08	1.812	2.91	2.19	0	37.1	0	13	0.202189	0.118627
2019-11-24 11:20 CET	ETH 1	6.388	0.001	11.532	0.003	17.308	0.034	23.031	0.092	29.393	2.428	-0.682	0.032	-0.161	0.092	-0.348	2.358	2.18	0	37.08	0	13	0.201178	0.179902
2019-11-28 20:13 CET	ETH 1	6.441	0.002	11.45	0.004	17.31	0.029	22.805	0.09	30.454	2.203	-0.654	0.031	-0.221	0.092	0.786	2.14	2.24	0	37	0	13	0.229493	0.119631
2019-11-30 15:31 CET	ETH 1	6.415	0.002	11.408	0.003	17.239	0.029	22.733	0.094	31.778	2.883	-0.658	0.029	-0.209	0.093	2.18	2.799	2.22	0	36.95	0	13	0.225448	0.131686
2019-12-02 04:54 CET	ETH 1	6.42	0.002	11.51	0.003	17.342	0.026	22.95	0.103	33.208	2.771	-0.659	0.025	-0.197	0.103	3.367	2.695	2.22	0	37.06	0	13	0.224437	0.14374
2019-12-04 07:44 CET	ETH 1	6.452	0.002	11.489	0.004	17.354	0.029	22.924	0.072	34.359	2.285	-0.66	0.027	-0.181	0.069	4.492	2.221	2.25	0	37.04	0	13	0.223426	0.159812
2019-12-06 07:24 CET	ETH 1	6.46	0.002	11.662	0.004	17.529	0.03	23.29	0.15	33.536	4.312	-0.665	0.029	-0.165	0.146	3.346	4.186	2.26	0	37.21	0	13	0.218369	0.175884
2019-12-08 14:07 CET	ETH 1	6.449	0.002	11.478	0.004	17.335	0.026	22.92	0.11	32.002	4.182	-0.666	0.026	-0.164	0.107	2.226	4.059	2.25	0	37.03	0	13	0.217358	0.176888
2019-12-10 09:36 CET	ETH 1	6.434	0.002	11.489	0.003	17.335	0.028	22.967	0.115	33.016	2.451	-0.661	0.029	-0.14	0.112	3.206	2.376	2.23	0	37.04	0	13	0.222414	0.200997
2019-12-12 09:04 CET	ETH 1	6.379	0.002	11.442	0.004	17.232	0.029	22.795	0.109	31.812	2.133	-0.661	0.029	-0.215	0.109	2.185	2.067	2.18	0	36.99	0	13	0.222414	0.125659
2019-12-14 08:27 CET	ETH 1	6.425	0.002	11.521	0.002	17.372	0.03	22.997	0.102	33.919	2.667	-0.646	0.029	-0.173	0.1	4.03	2.591	2.22	0	37.07	0	13	0.237583	0.167848
2019-12-15 23:17 CET	ETH 1	6.46	0.001	11.536	0.003	17.425	0.024	23.012	0.081	30.832	2.88	-0.645	0.025	-0.188	0.08	0.965	2.796	2.26	0	37.08	0	12	0.238594	0.15278
2019-12-17 21:35 CET	ETH 1	6.44	0.002	11.536	0.003	17.395	0.021	23.07	0.099	34.105	2.361	-0.654	0.021	-0.133	0.099	4.164	2.292	2.24	0	37.09	0	13	0.229493	0.208028
2019-12-19 03:27 CET	ETH 1	6.46	0.002	11.472	0.003	17.354	0.025	22.925	0.068	31.159	2.757	-0.652	0.024	-0.146	0.065	1.409	2.677	2.26	0	37.02	0	13	0.231516	0.19497
2019-12-20 13:30 CET	ETH 1	6.453	0.002	11.399	0.003	17.267	0.028	22.731	0.116	31.599	2.744	-0.66	0.027	-0.192	0.115	1.984	2.666	2.26	0	36.94	0	13	0.223426	0.148762
2019-09-03 02:04 CEST	ETH 2	-5.622	0.002	-5.277	0.004	-11.625	0.032	-10.702	0.107	-12.755	2.736	-0.675	0.033	-0.178	0.106	3.574	2.778	-10	0	19.86	0	13	0.208257	0.162825
2019-09-03 14:49 CEST	ETH 2	-5.608	0.004	-5.176	0.005	-11.493	0.026	-10.477	0.091	-10.121	2.117	-0.655	0.024	-0.153	0.098	6.037	2.143	-9.98	0	19.96	0	13	0.228482	0.187938
2019-09-05 13:20 CEST	ETH 2	-5.569	0.003	-5.148	0.003	-11.437	0.025	-10.434	0.082	-11.108	2.226	-0.666	0.026	-0.165	0.084	4.937	2.263	-9.94	0	19.99	0	13	0.217358	0.175884
2019-09-07 03:49 CEST	ETH 2	-5.595	0.003	-5.198	0.005	-11.521	0.03	-10.564	0.134	-13.294	2.478	-0.675	0.03	-0.196	0.136	2.842	2.515	-9.97	0	19.94	0	13	0.208257	0.144744
2019-09-08 08:59 CEST	ETH 2	-5.543	0.003	-5.07	0.004	-11.337	0.021	-10.286	0.067	-11.217	3.278	-0.669	0.022	-0.173	0.074	4.642	3.329	-9.92	0	20.07	0	13	0.214324	0.167848
2019-09-10 03:07 CEST	ETH 2	-5.589	0.003	-5.164	0.006	-11.476	0.023	-10.495	0.112	-13.777	2.889	-0.67	0.022	-0.197	0.117	2.276	2.937	-9.97	0	19.97	0.01	13	0.213313	0.14374
2019-09-11 08:47 CEST	ETH 2	-5.58	0.002	-5.135	0.004	-11.441	0.026	-10.429	0.083	-13.971	3.06	-0.672	0.027	-0.189	0.086	2.012	3.105	-9.96	0	20	0	13	0.211291	0.151776
2019-09-13 06:57 CEST	ETH 2	-5.59	0.003	-5.118	0.004	-11.426	0.036	-10.405	0.108	-13.269	3.31	-0.663	0.037	-0.198	0.112	2.702	3.368	-9.97	0	20.02	0	13	0.220392	0.142735
2019-09-15 00:54 CEST	ETH 2	-5.559	0.003	-5.132	0.005	-11.425	0.02	-10.478	0.114	-15.101	1.968	-0.681	0.021	-0.242	0.113	0.835	1.999	-9.93	0	20.01	0.01	13	0.202189	0.0985368
2019-09-16 14:57 CEST	ETH 2	-5.599	0.003	-5.23	0.004	-11.563	0.029	-10.644	0.084	-14.176	3.525	-0.681	0.028	-0.213	0.092	2.014	3.589	-9.97	0	19.9	0	13	0.202189	0.127668
2019-09-18 13:51 CEST	ETH 2	-5.599	0.002	-5.197	0.003	-11.527	0.026	-10.614	0.132	-15.615	2.36	-0.679	0.029	-0.249	0.135	0.485	2.397	-9.97	0	19.94	0	13	0.204212	0.0915053
2019-09-21 00:56 CEST	ETH 2	-5.585	0.002	-5.167	0.003	-11.485	0.036	-10.571	0.089	-15.869	3.107	-0.679	0.038	-0.267	0.092	0.152	3.154	-9.96	0	19.97	0	13	0.204212	0.0734241
2019-09-22 06:10 CEST	ETH 2	-5.403	0.003	-5.069	0.004	-11.19	0.023	-10.269	0.086	-15.716	3.17	-0.668	0.025	-0.16	0.091	-0.082	3.222	-9.77	0	20.07	0	13	0.215336	0.180906
2019-09-24 01:00 CEST	ETH 2	-5.605	0.003	-5.164	0.005	-11.498	0.031	-10.522	0.122	-14.944	2.798	-0.676	0.035	-0.223	0.126	1.108	2.845	-9.98	0	19.97	0	13	0.207246	0.117622
2019-09-26 00:25 CEST	ETH 2	-5.588	0.001	-5.193	0.003	-11.514	0.027	-10.546	0.084	-15.323	2.729	-0.681	0.027	-0.19	0.086	0.761	2.772	-9.96	0	19.94	0	13	0.202189	0.150771
2019-09-28 05:38 CEST	ETH 2	-5.502	0.004	-5.04	0.007	-11.275	0.022	-10.264	0.126	-12.633	2.806	-0.679	0.015	-0.211	0.133	3.101	2.846	-9.88	0	20.1	0.01	13	0.204212	0.129677
2019-09-29 21:14 CEST	ETH 2	-5.605	0.002	-5.184	0.004	-11.524	0.022	-10.549	0.075	-15.337	3.21	-0.681	0.022	-0.21	0.078	0.749	3.264	-9.98	0	19.95	0	13	0.202189	0.130681
2019-10-01 21:46 CEST	ETH 2	-5.603	0.002	-5.234	0.003	-11.568	0.02	-10.645	0.08	-15.664	3.145	-0.679	0.019	-0.207	0.078	0.512	3.195	-9.98	0	19.9	0	13	0.204212	0.133695
2019-10-03 18:00 CEST	ETH 2	-5.606	0.002	-5.242	0.005	-11.573	0.019	-10.647	0.116	-15.547	2.14	-0.674	0.017	-0.193	0.117	0.65	2.176	-9.98	0	19.89	0.01	13	0.209268	0.147758
2019-10-05 04:57 CEST	ETH 2	-5.534	0.002	-4.879	0.003	-11.141	0.018	-9.954	0.095	-11.61	2.788	-0.67	0.017	-0.223	0.097	3.854	2.834	-9.92	0	20.27	0	13	0.213313	0.117622
2019-10-06 02:39 CEST	ETH 2	-5.373	0.002	-5.017	0.003	-11.092	0.024	-10.221	0.096	-13.146	3.619	-0.651	0.026	-0.213	0.098	2.395	3.675	-9.74	0	20.12	0	13	0.232527	0.127668
2019-10-07 22:22 CEST	ETH 2	-5.565	0.003	-5.058	0.005	-11.351	0.034	-10.265	0.091	-13.476	3.076	-0.673	0.033	-0.176	0.088	2.347	3.126	-9.94	0	20.08	0	13	0.210279	0.164834
2019-10-10 03:14 CEST	ETH 2	-5.557	0.002	-5.071	0.003	-11.348	0.017	-10.345	0.095	-15.273	2.227	-0.665	0.018	-0.231	0.098	0.538	2.26	-9.93	0	20.07	0	13	0.218369	0.109586
2019-10-11 23:23 CEST	ETH 2	-5.579	0.003	-4.998	0.003	-11.315	0.029	-10.179	0.095	-13.389	3.571	-0.68	0.031	-0.209	0.099	2.333	3.629	-9.96	0	20.14	0	13	0.203201	0.131686
2019-10-15 12:10 CEST	ETH 2	-5.587	0.002	-5.061	0.003	-11.384	0.022	-10.287	0.076	-12.241	2.563	-0.679	0.022	-0.192	0.075	3.632	2.601	-9.97	0	20.08	0	13	0.204212	0.148762
2019-10-17 13:19 CEST	ETH 2	-5.596	0.002	-5.159	0.003	-11.5	0.025	-10.447	0.078	-13.938	3.478	-0.692	0.025	-0.157	0.082	2.11	3.531	-9.97	0	19.98	0	13	0.191066	0.18392
2019-10-18 06:37 CEST	ETH 2	-5.582	0.002	-5.064	0.003	-11.38	0.029	-10.295	0.102	-12.536	2.711	-0.678	0.028	-0.194	0.106	3.333	2.756	-9.96	0	20.07	0	13	0.205223	0.146753
2019-10-20 00:48 CEST	ETH 2	-5.583	0.002	-5.082	0.003	-11.395	0.024	-10.324	0.117	-14.161	2.846	-0.675	0.027	-0.188	0.117	1.718	2.89	-9.96	0	20.06	0	13	0.208257	0.15278
2019-10-21 14:18 CEST	ETH 2	-5.534	0.002	-4.912	0.005	-11.184	0.035	-10.058	0.102	-14.748	2.863	-0.68	0.033	-0.26	0.112	0.733	2.905	-9.92	0	20.23	0	13	0.203201	0.0804557
2019-10-23 13:38 CEST	ETH 2	-5.579	0.002	-5.177	0.004	-11.488	0.027	-10.528	0.078	-13.915	3.103	-0.679	0.025	-0.202	0.084	2.152	3.157	-9.95	0	19.96	0	13	0.204212	0.138717
2019-10-25 12:10 CEST	ETH 2	-5.553	0.002	-5.103	0.003	-11.384	0.02	-10.387	0.083	-13.357	2.729	-0.674	0.019	-0.208	0.087	2.545	2.776	-9.93	0	20.03	0	13	0.209268	0.13269
2019-10-27 09:46 CET	ETH 2	-5.573	0.002	-5.148	0.004	-11.451	0.023	-10.433	0.075	-15.195	2.588	-0.676	0.024	-0.165	0.078	0.788	2.63	-9.95	0	19.99	0	13	0.207246	0.175884
2019-10-29 03:49 CET	ETH 2	-5.601	0.002	-5.232	0.004	-11.57	0.026	-10.631	0.104	-14.986	2.353	-0.685	0.028	-0.196	0.104	1.196	2.39	-9.98	0	19.9	0	13	0.198144	0.144744
2019-10-31 07:56 CET	ETH 2	-5.553	0.002	-5.098	0.002	-11.381	0.027	-10.393	0.081	-15.505	3.158	-0.676	0.026	-0.225	0.083	0.352	3.21	-9.93	0	20.04	0	13	0.207246	0.115613
2019-11-02 07:16 CET	ETH 2	-5.559	0.003	-5.011	0.004	-11.312	0.021	-10.193	0.072	-13.524	2.24	-0.687	0.023	-0.199	0.077	2.198	2.276	-9.94	0	20.13	0	13	0.196122	0.141731
2019-11-03 20:56 CET	ETH 2	-5.585	0.002	-5.11	0.003	-11.424	0.025	-10.317	0.086	-13.906	3.316	-0.674	0.026	-0.124	0.087	2.035	3.367	-9.96	0	20.03	0	13	0.209268	0.217069
2019-11-05 22:08 CET	ETH 2	-5.595	0.002	-5.129	0.003	-11.447	0.029	-10.417	0.114	-13.948	3.245	-0.669	0.027	-0.187	0.117	2.04	3.293	-9.97	0	20.01	0	13	0.214324	0.153785
2019-11-07 16:39 CET	ETH 2	-5.581	0.002	-5.113	0.003	-11.419	0.02	-10.393	0.075	-16.489	2.701	-0.672	0.019	-0.197	0.077	-0.59	2.742	-9.96	0	20.03	0	13	0.211291	0.14374
2019-11-09 15:18 CET	ETH 2	-5.55	0.003	-5.044	0.004	-11.332	0.021	-10.273	0.099	-14.776	3.529	-0.682	0.021	-0.212	0.103	0.983	3.581	-9.93	0	20.1	0	13	0.201178	0.128672
2019-11-11 05:02 CET	ETH 2	-5.566	0.002	-5.042	0.004	-11.33	0.022	-10.27	0.128	-16.825	3.413	-0.666	0.024	-0.212	0.132	-1.085	3.467	-9.95	0	20.1	0	13	0.217358	0.128672
2019-11-13 08:42 CET	ETH 2	-5.428	0.002	-4.84	0.003	-10.993	0.033	-9.838	0.087	-15.909	3.453	-0.67	0.032	-0.184	0.087	-0.703	3.507	-9.81	0	20.31	0	13	0.213313	0.156798
2019-11-15 07:36 CET	ETH 2	-5.496	0.002	-4.932	0.003	-11.152	0.027	-10.029	0.092	-14.947	2.443	-0.667	0.025	-0.191	0.092	0.53	2.482	-9.87	0	20.21	0	13	0.216347	0.149767
2019-11-17 02:05 CET	ETH 2	-5.588	0.003	-5.093	0.003	-11.409	0.03	-10.338	0.124	-17.551	3.278	-0.673	0.028	-0.18	0.127	-1.699	3.328	-9.97	0	20.05	0	13	0.210279	0.160816
2019-11-18 20:51 CET	ETH 2	-5.586	0.002	-5.083	0.003	-11.395	0.028	-10.368	0.132	-15.142	4.245	-0.672	0.027	-0.23	0.138	0.726	4.317	-9.96	0	20.06	0	13	0.211291	0.110591
2019-11-19 22:35 CET	ETH 2	-5.61	0.002	-5.236	0.003	-11.591	0.026	-10.721	0.121	-18.362	3.35	-0.694	0.026	-0.28	0.124	-2.219	3.409	-9.98	0	19.9	0	13	0.189043	0.0603655
2019-11-23 09:12 CET	ETH 2	-5.589	0.002	-5.13	0.003	-11.441	0.027	-10.402	0.12	-17.657	2.608	-0.667	0.026	-0.17	0.123	-1.734	2.649	-9.97	0	20.01	0	13	0.216347	0.170861
2019-11-25 00:35 CET	ETH 2	-5.591	0.002	-5.11	0.005	-11.444	0.016	-10.408	0.109	-19.192	3.282	-0.689	0.018	-0.216	0.111	-3.33	3.332	-9.97	0	20.03	0.01	13	0.194099	0.124654
2019-11-27 09:53 CET	ETH 2	-5.542	0.002	-5.237	0.002	-11.491	0.026	-10.64	0.102	-9.758	2.979	-0.661	0.025	-0.196	0.105	6.456	3.031	-9.91	0	19.9	0	13	0.222414	0.144744
2019-11-29 08:58 CET	ETH 2	-5.527	0.002	-5.117	0.003	-11.358	0.028	-10.416	0.088	-10.871	2.215	-0.661	0.029	-0.21	0.09	5.071	2.249	-9.9	0	20.02	0	13	0.222414	0.130681
2019-12-01 03:58 CET	ETH 2	-5.539	0.002	-5.235	0.003	-11.482	0.027	-10.58	0.095	-12.679	2.839	-0.657	0.027	-0.14	0.096	3.479	2.885	-9.91	0	19.9	0	13	0.226459	0.200997
2019-12-03 02:22 CET	ETH 2	-5.514	0.003	-5.118	0.003	-11.345	0.035	-10.392	0.07	-13.1	3.496	-0.661	0.037	-0.185	0.069	2.793	3.551	-9.89	0	20.02	0	13	0.222414	0.155794
2019-12-05 00:43 CET	ETH 2	-5.554	0.002	-5.287	0.003	-11.543	0.018	-10.752	0.098	-12.554	3.561	-0.652	0.02	-0.209	0.1	3.725	3.619	-9.92	0	19.85	0	13	0.231516	0.131686
2019-12-07 13:11 CET	ETH 2	-5.526	0.002	-5.186	0.003	-11.426	0.029	-10.558	0.091	-10.831	2.623	-0.663	0.031	-0.216	0.094	5.246	2.662	-9.9	0	19.95	0	13	0.220392	0.124654
2019-12-09 02:39 CET	ETH 2	-5.522	0.002	-5.199	0.002	-11.437	0.016	-10.627	0.047	-12.464	3.837	-0.666	0.016	-0.259	0.047	3.609	3.898	-9.89	0	19.94	0	13	0.217358	0.0814602
2019-12-11 03:36 CET	ETH 2	-5.518	0.002	-5.083	0.003	-11.303	0.026	-10.335	0.078	-14.455	4.022	-0.649	0.028	-0.198	0.082	1.35	4.084	-9.89	0	20.06	0	13	0.234549	0.142735
2019-12-13 02:07 CET	ETH 2	-5.464	0.003	-5.017	0.004	-11.183	0.027	-10.184	0.113	-12.375	3.497	-0.648	0.03	-0.177	0.115	3.276	3.552	-9.84	0	20.12	0	13	0.235561	0.16383
2019-12-14 21:34 CET	ETH 2	-5.503	0.003	-5.136	0.005	-11.367	0.024	-10.455	0.078	-14.002	2.829	-0.676	0.028	-0.211	0.086	1.901	2.879	-9.87	0	20	0.01	12	0.207246	0.129677
2019-12-16 11:36 CET	ETH 2	-5.537	0.002	-5.18	0.003	-11.419	0.026	-10.529	0.113	-11.896	3.593	-0.651	0.025	-0.197	0.116	4.164	3.651	-9.91	0	19.96	0	13	0.232527	0.14374
2019-12-18 10:03 CET	ETH 2	-5.526	0.002	-5.194	0.003	-11.427	0.026	-10.584	0.081	-11.806	3.299	-0.655	0.027	-0.225	0.083	4.272	3.354	-9.9	0	19.94	0	13	0.228482	0.115613
2019-12-19 07:36 CET	ETH 2	-5.534	0.003	-5.233	0.003	-11.478	0.025	-10.657	0.074	-13.274	2.433	-0.661	0.023	-0.22	0.076	2.866	2.473	-9.9	0	19.9	0	13	0.222414	0.120636
2019-12-21 05:59 CET	ETH 2	-5.521	0.001	-5.197	0.003	-11.437	0.026	-10.514	0.075	-12.018	3.527	-0.668	0.027	-0.149	0.076	4.057	3.587	-9.89	0	19.94	0	13	0.215336	0.191956
2019-09-04 07:33 CEST	ETH 3	6.113	0.003	11.962	0.005	17.872	0.036	24.008	0.086	34.072	3.739	-0.264	0.034	-0.058	0.089	3.65	3.629	1.87	0	37.52	0.01	13	0.623881	0.283366
2019-09-06 05:56 CEST	ETH 3	6.114	0.002	11.991	0.003	17.887	0.02	24.018	0.101	32.03	2.747	-0.279	0.018	-0.105	0.1	1.611	2.666	1.87	0	37.55	0	13	0.608712	0.236154
2019-09-07 08:01 CEST	ETH 3	6.123	0.002	12.04	0.004	17.952	0.024	24.175	0.112	33.845	3.085	-0.272	0.024	-0.049	0.108	3.266	2.995	1.88	0	37.6	0	13	0.615791	0.292407
2019-09-08 21:31 CEST	ETH 3	6.023	0.003	11.941	0.004	17.752	0.02	24.026	0.096	33.292	3.37	-0.269	0.017	0.001	0.098	3.028	3.271	1.78	0	37.5	0	13	0.618824	0.342632
2019-09-12 01:45 CEST	ETH 3	6.106	0.003	11.946	0.004	17.835	0.025	23.972	0.114	36.939	2.351	-0.278	0.026	-0.062	0.113	6.471	2.285	1.87	0	37.51	0	13	0.609723	0.279348
2019-09-13 23:53 CEST	ETH 3	6.116	0.002	11.94	0.004	17.84	0.029	23.986	0.097	33.98	1.792	-0.277	0.03	-0.037	0.098	3.599	1.738	1.88	0	37.5	0	13	0.610734	0.304461
2019-09-15 13:34 CEST	ETH 3	6.09	0.004	11.927	0.006	17.802	0.021	23.883	0.102	32.796	2.224	-0.275	0.021	-0.111	0.106	2.504	2.166	1.85	0	37.49	0.01	13	0.612757	0.230127
2019-09-17 07:48 CEST	ETH 3	6.083	0.002	11.911	0.002	17.779	0.023	23.879	0.142	34.298	3.505	-0.275	0.023	-0.083	0.14	4.001	3.4	1.84	0	37.47	0	13	0.612757	0.258254
2019-09-19 11:01 CEST	ETH 3	6.093	0.002	11.948	0.005	17.822	0.028	24.023	0.101	32.725	4.409	-0.279	0.024	-0.016	0.097	2.39	4.279	1.85	0	37.51	0.01	13	0.608712	0.325556
2019-09-21 05:08 CEST	ETH 3	6.081	0.002	11.899	0.003	17.764	0.033	23.885	0.105	35.76	4.295	-0.277	0.033	-0.054	0.103	5.444	4.17	1.84	0	37.46	0	13	0.610734	0.287384
2019-09-22 18:42 CEST	ETH 3	6.115	0.003	11.997	0.005	17.897	0.03	24.084	0.101	32.812	3.489	-0.276	0.03	-0.053	0.105	2.356	3.386	1.88	0	37.56	0.01	13	0.611746	0.288389
2019-09-24 14:15 CEST	ETH 3	6.097	0.002	11.911	0.003	17.807	0.019	23.935	0.118	35.112	3.514	-0.261	0.019	-0.028	0.118	4.776	3.41	1.86	0	37.47	0	13	0.626914	0.313501
2019-09-28 18:49 CEST	ETH 3	6.107	0.002	11.965	0.005	17.859	0.024	24.032	0.1	32.732	2.22	-0.273	0.021	-0.04	0.101	2.35	2.154	1.87	0	37.53	0.01	13	0.614779	0.301447
2019-09-30 10:15 CEST	ETH 3	6.108	0.003	11.969	0.005	17.856	0.035	24.059	0.103	34.432	3.241	-0.281	0.032	-0.022	0.105	3.99	3.142	1.87	0	37.53	0	13	0.606689	0.319528
2019-10-02 11:17 CEST	ETH 3	6.104	0.002	11.956	0.003	17.845	0.028	23.982	0.091	33.327	3.139	-0.276	0.029	-0.072	0.09	2.946	3.049	1.87	0	37.52	0	13	0.611746	0.269303
2019-10-04 07:00 CEST	ETH 3	6.106	0.002	11.953	0.004	17.842	0.025	23.956	0.076	32.938	2.374	-0.277	0.023	-0.091	0.074	2.573	2.299	1.87	0	37.51	0	13	0.610734	0.250217
2019-10-05 09:16 CEST	ETH 3	6.076	0.002	11.96	0.003	17.813	0.019	23.976	0.103	31.423	2.29	-0.282	0.019	-0.085	0.103	1.122	2.221	1.84	0	37.52	0	13	0.605678	0.256245
2019-10-06 15:41 CEST	ETH 3	6.038	0.002	11.887	0.004	17.713	0.021	23.9	0.058	33.498	3.435	-0.271	0.022	-0.015	0.054	3.318	3.335	1.8	0	37.45	0	13	0.616802	0.32656
2019-10-08 11:23 CEST	ETH 3	6.114	0.003	12.119	0.004	18.026	0.024	24.351	0.131	34.133	2.956	-0.266	0.026	-0.033	0.131	3.401	2.869	1.87	0	37.68	0	13	0.621858	0.308479
2019-10-10 16:18 CEST	ETH 3	6.105	0.002	11.968	0.003	17.865	0.018	24.047	0.127	34.002	3.612	-0.269	0.016	-0.032	0.127	3.578	3.505	1.87	0	37.53	0	13	0.618824	0.309483
2019-10-16 05:50 CEST	ETH 3	6.115	0.003	12.028	0.003	17.937	0.023	24.109	0.118	33.636	2.955	-0.266	0.024	-0.09	0.115	3.097	2.87	1.87	0	37.59	0	13	0.621858	0.251222
2019-10-18 02:23 CEST	ETH 3	6.105	0.003	11.971	0.003	17.858	0.016	24.043	0.12	33.77	4.22	-0.278	0.015	-0.041	0.121	3.347	4.095	1.87	0	37.53	0	13	0.609723	0.300443
2019-10-18 23:46 CEST	ETH 3	6.066	0.002	11.994	0.004	17.841	0.021	24.167	0.083	33.468	3.194	-0.277	0.022	0.035	0.082	3.052	3.098	1.82	0	37.56	0	13	0.610734	0.376785
2019-10-20 13:19 CEST	ETH 3	6.073	0.003	11.96	0.004	17.808	0.034	24.042	0.102	33.463	2.683	-0.285	0.034	-0.02	0.104	3.104	2.607	1.83	0	37.52	0	13	0.602644	0.321537
2019-10-22 07:49 CEST	ETH 3	6.063	0.002	11.939	0.003	17.777	0.021	23.973	0.073	29.166	2.274	-0.284	0.023	-0.047	0.071	-1.015	2.208	1.82	0	37.5	0	13	0.603656	0.294416
2019-10-24 06:20 CEST	ETH 3	6.09	0.002	11.931	0.003	17.795	0.023	23.951	0.084	29.937	2.53	-0.286	0.023	-0.052	0.083	-0.279	2.457	1.85	0	37.49	0	13	0.601633	0.289393
2019-10-26 09:48 CEST	ETH 3	6.071	0.002	11.896	0.003	17.754	0.024	23.925	0.093	31.924	4.113	-0.273	0.024	-0.008	0.092	1.738	3.994	1.83	0	37.46	0	13	0.614779	0.333592
2019-10-27 22:15 CET	ETH 3	6.061	0.002	12.002	0.003	17.85	0.024	24.128	0.102	30.87	3.205	-0.271	0.025	-0.021	0.102	0.519	3.112	1.82	0	37.56	0	13	0.616802	0.320533
2019-10-30 02:26 CET	ETH 3	6.099	0.002	11.967	0.003	17.841	0.029	24.02	0.095	31.885	2.631	-0.285	0.031	-0.055	0.095	1.532	2.554	1.86	0	37.53	0	13	0.602644	0.28638
2019-11-01 01:40 CET	ETH 3	6.081	0.002	11.957	0.003	17.823	0.028	24.032	0.105	31.434	2.95	-0.275	0.03	-0.025	0.107	1.132	2.86	1.84	0	37.52	0	13	0.612757	0.316515
2019-11-02 19:45 CET	ETH 3	6.026	0.002	11.931	0.004	17.736	0.017	23.917	0.125	30.285	2.961	-0.279	0.018	-0.085	0.126	0.126	2.873	1.78	0	37.49	0	13	0.608712	0.256245
2019-11-04 09:32 CET	ETH 3	6.046	0.002	11.915	0.004	17.748	0.032	23.932	0.071	29.962	1.197	-0.272	0.031	-0.039	0.072	-0.178	1.157	1.81	0	37.48	0	13	0.615791	0.302452
2019-11-06 10:56 CET	ETH 3	6.073	0.003	11.909	0.003	17.755	0.029	23.963	0.109	31.469	4.243	-0.287	0.027	0.002	0.107	1.267	4.115	1.83	0	37.47	0	13	0.600622	0.343637
2019-11-08 05:13 CET	ETH 3	6.07	0.002	11.916	0.003	17.765	0.025	23.951	0.091	31.014	2.482	-0.281	0.024	-0.023	0.088	0.816	2.412	1.83	0	37.48	0	13	0.606689	0.318524
2019-11-10 03:46 CET	ETH 3	6.034	0.002	11.862	0.004	17.667	0.025	23.877	0.067	31.35	2.094	-0.288	0.027	0.012	0.065	1.285	2.034	1.79	0	37.42	0	13	0.599611	0.353682
2019-11-12 03:13 CET	ETH 3	6.098	0.002	11.945	0.003	17.821	0.023	23.948	0.078	31.839	3.129	-0.282	0.021	-0.082	0.075	1.532	3.038	1.86	0	37.51	0	13	0.605678	0.259258
2019-11-16 00:51 CET	ETH 3	6.057	0.003	11.903	0.004	17.747	0.022	23.894	0.086	31.259	2.858	-0.272	0.024	-0.052	0.087	1.094	2.776	1.82	0	37.46	0	13	0.615791	0.289393
2019-11-17 14:47 CET	ETH 3	6.081	0.003	11.927	0.004	17.782	0.025	23.894	0.079	30.246	2.514	-0.286	0.026	-0.101	0.073	0.037	2.439	1.84	0	37.49	0	13	0.601633	0.240172
2019-11-19 09:26 CET	ETH 3	6.089	0.002	11.937	0.004	17.793	0.029	24.004	0.103	31.379	2.516	-0.292	0.03	-0.012	0.102	1.11	2.445	1.85	0	37.5	0	13	0.595566	0.329574
2019-11-21 10:21 CET	ETH 3	6.096	0.002	11.948	0.004	17.808	0.019	23.96	0.106	31.148	4.266	-0.297	0.018	-0.078	0.105	0.855	4.138	1.86	0	37.51	0	13	0.590509	0.263276
2019-11-23 22:15 CET	ETH 3	6.093	0.002	11.964	0.003	17.841	0.024	24.022	0.063	32.043	3.729	-0.276	0.027	-0.048	0.061	1.697	3.616	1.85	0	37.53	0	13	0.611746	0.293411
2019-11-28 02:49 CET	ETH 3	6.111	0.003	11.884	0.002	17.792	0.027	23.898	0.138	32.405	2.616	-0.264	0.024	-0.01	0.136	2.186	2.539	1.88	0	37.44	0	13	0.623881	0.331583
2019-11-30 03:05 CET	ETH 3	6.113	0.003	11.838	0.003	17.762	0.021	23.771	0.086	32.048	3.303	-0.252	0.021	-0.044	0.088	1.925	3.205	1.88	0	37.4	0	13	0.636016	0.297429
2019-12-01 16:26 CET	ETH 3	6.137	0.002	11.859	0.004	17.798	0.027	23.812	0.115	32.184	2.232	-0.261	0.026	-0.045	0.115	1.993	2.168	1.9	0	37.42	0	13	0.626914	0.296425
2019-12-03 15:07 CET	ETH 3	6.126	0.002	11.888	0.002	17.811	0.033	23.873	0.127	32.45	2.086	-0.265	0.032	-0.044	0.125	2.206	2.022	1.89	0	37.45	0	13	0.622869	0.297429
2019-12-05 13:12 CET	ETH 3	6.114	0.002	11.847	0.003	17.743	0.027	23.837	0.127	31.092	3.368	-0.28	0.027	0.002	0.125	0.98	3.269	1.88	0	37.41	0	13	0.607701	0.343637
2019-12-07 09:05 CET	ETH 3	6.181	0.002	11.903	0.004	17.899	0.029	23.894	0.141	34.273	3.226	-0.249	0.031	-0.052	0.143	3.888	3.134	1.95	0	37.46	0	13	0.639049	0.289393
2019-12-08 01:39 CET	ETH 3	6.171	0.002	11.91	0.003	17.893	0.028	23.977	0.069	35.339	4.025	-0.253	0.028	0.014	0.067	4.918	3.909	1.94	0	37.47	0	13	0.635004	0.355691
2019-12-09 16:36 CET	ETH 3	6.139	0.003	11.902	0.003	17.87	0.033	23.888	0.088	34.21	2.022	-0.234	0.031	-0.057	0.088	3.872	1.96	1.9	0	37.46	0	13	0.654218	0.284371
2019-12-11 20:34 CET	ETH 3	6.16	0.002	11.912	0.003	17.882	0.029	23.969	0.088	35.696	3.279	-0.254	0.03	0.003	0.088	5.273	3.181	1.93	0	37.47	0	13	0.633993	0.344641
2019-12-13 15:15 CET	ETH 3	6.16	0.002	11.926	0.003	17.872	0.019	23.979	0.111	32.288	2.912	-0.277	0.019	-0.014	0.11	1.938	2.825	1.93	0	37.49	0	13	0.610734	0.327565
2019-12-15 09:53 CET	ETH 3	6.174	0.002	11.943	0.004	17.923	0.017	23.975	0.11	35.42	3.138	-0.258	0.016	-0.053	0.108	4.93	3.041	1.94	0	37.5	0	13	0.629948	0.288389
2019-12-17 04:17 CET	ETH 3	6.184	0.002	11.969	0.004	17.949	0.029	24.034	0.121	35.352	3.129	-0.267	0.027	-0.047	0.12	4.802	3.034	1.95	0	37.53	0	13	0.620847	0.294416
2019-12-20 00:33 CET	ETH 3	6.161	0.002	11.857	0.003	17.825	0.014	23.789	0.088	34.648	3.617	-0.256	0.014	-0.063	0.087	4.363	3.509	1.93	0	37.41	0	13	0.631971	0.278344
2019-12-21 20:36 CET	ETH 3	6.151	0.001	11.831	0.003	17.781	0.006	23.752	0.112	31.383	2.224	-0.264	0.007	-0.049	0.11	1.254	2.157	1.92	0	37.39	0	12	0.623881	0.292407

## Sheet: slopes
ID	Sample	δ47 (raw)	∆47 (raw)		δ48 (raw)	∆48 (raw)	∆48 (raw, norm)
2019-09-02 17:43 CEST	HG	-29.451	-0.847		-16.804	-0.3			∆47	Intercept	Error	Slope	Error	Distinguishable from 0?
2019-09-04 16:13 CEST	HG	16.243	-0.838		20.992	-0.403			HG	-0.85315	0.00173853	0.00013766	9.44541e-05	no
2019-09-06 19:28 CEST	HG	-1.935	-0.856		-2.22	-0.259			25G	0.0319457	0.00225965	0.000138909	8.81534e-05	no
2019-09-10 16:08 CEST	HG	-29.401	-0.85		-16.687	-0.319			ETH 1 & 2	-0.671299	0.000985979	-1.39543e-06	6.79392e-05	no
2019-09-11 17:25 CEST	HG	17.229	-0.855		23.072	-0.328
2019-09-13 15:30 CEST	HG	-2.104	-0.847		-2.539	-0.344			∆48	Intercept	Error	Slope	Error	Distinguishable from 0?
2019-09-16 19:12 CEST	HG	-30.685	-0.864		-17.387	-0.311			HG	-0.329806	0.00535104	-0.000223174	0.000330367	no
2019-09-18 18:00 CEST	HG	17.033	-0.859		22.48	-0.32			25G	0.0189541	0.0104277	-8.83752e-05	0.000257602	no
2019-09-20 16:33 CEST	HG	-2.063	-0.879		-2.478	-0.324			ETH 1 & 2	-0.200723	0.00304526	-2.25048e-05	0.000173646	no
2019-09-23 20:55 CEST	HG	-1.041	-0.852		-0.699	-0.367
2019-09-25 15:34 CEST	HG	16.705	-0.847		22.109	-0.341			Note that the equilbrium gases are not used directly to calcualte the ∆ CDES values of the carboante samples.
2019-09-27 20:01 CEST	HG	-30.764	-0.854		-17.488	-0.387
2019-09-30 19:10 CEST	HG	-1.478	-0.863		-1.329	-0.291
2019-10-02 15:47 CEST	HG	16.171	-0.853		20.879	-0.36
2019-10-04 20:17 CEST	HG	-28.625	-0.861		-16.105	-0.303
2019-10-07 18:01 CEST	HG	-1.03	-0.853		-0.841	-0.336
2019-10-09 18:35 CEST	HG	-2.274	-0.863		-2.964	-0.344
2019-10-11 14:18 CEST	HG	17.214	-0.861		23.212	-0.337
2019-10-14 18:49 CEST	HG	-28.936	-0.863		-16.527	-0.325
2019-10-18 19:35 CEST	HG	18.334	-0.842		25.394	-0.332
2019-10-21 19:12 CEST	HG	-31.431	-0.859		-17.957	-0.278
2019-10-23 17:46 CEST	HG	-1.967	-0.873		-2.409	-0.367
2019-10-25 16:47 CEST	HG	16.997	-0.856		22.38	-0.395
2019-10-28 19:29 CET	HG	-31.503	-0.86		-18.03	-0.305
2019-10-30 15:16 CET	HG	-2.172	-0.869		-2.519	-0.31
2019-11-01 18:45 CET	HG	16.539	-0.85		21.594	-0.317
2019-11-04 20:30 CET	HG	-29.764	-0.858		-16.919	-0.367
2019-11-06 19:46 CET	HG	-1.44	-0.866		-1.311	-0.29
2019-11-08 13:59 CET	HG	17.507	-0.859		23.82	-0.374
2019-11-13 17:01 CET	HG	-1.687	-0.859		-1.934	-0.275
2019-11-15 16:27 CET	HG	16.787	-0.857		22.374	-0.356
2019-11-18 16:39 CET	HG	-30.603	-0.868		-17.549	-0.362
2019-11-20 16:02 CET	HG	-1.941	-0.857		-2.253	-0.346
2019-11-22 15:58 CET	HG	18.476	-0.868		25.649	-0.317
2019-11-27 14:19 CET	HG	-1.954	-0.83		-2.359	-0.312
2019-11-29 18:47 CET	HG	17.006	-0.846		22.529	-0.306
2019-12-02 18:03 CET	HG	-22.172	-0.842		-13.106	-0.316
2019-12-04 20:33 CET	HG	-2.917	-0.844		-4.438	-0.344
2019-12-06 20:30 CET	HG	17.088	-0.818		22.514	-0.293
2019-12-09 21:06 CET	HG	-21.969	-0.839		-12.885	-0.306
2019-12-11 16:24 CET	HG	-2.598	-0.842		-3.94	-0.354
2019-12-13 19:48 CET	HG	17.361	-0.834		23.266	-0.345
2019-12-16 19:55 CET	HG	-21.799	-0.854		-12.73	-0.393
2019-12-18 19:09 CET	HG	15.974	-0.849		20.594	-0.252
2019-12-19 16:12 CET	HG	-2.144	-0.845		-3.219	-0.356
2019-09-03 18:59 CEST	25G	34.694	0.052		68.853	-0.13
2019-09-05 17:30 CEST	25G	-27.261	0.043		16.107	0.009
2019-09-09 18:45 CEST	25G	-3.747	0.029		-7.381	0.075
2019-09-12 18:29 CEST	25G	-28.043	0.04		14.808	0
2019-09-17 20:38 CEST	25G	34.504	0.036		68.745	0.004
2019-09-19 19:25 CEST	25G	-3.305	0.033		-6.618	0.003
2019-09-24 18:23 CEST	25G	-28.055	0.026		14.744	-0.006
2019-10-01 17:19 CEST	25G	-3.285	0.02		-6.555	-0.03
2019-10-08 20:29 CEST	25G	35.321	0.025		70.434	0.018
2019-10-09 22:54 CEST	25G	-27.528	0.025		15.899	0.043
2019-10-15 16:50 CEST	25G	-3.027	0.024		-6.164	0.013
2019-10-17 22:09 CEST	25G	-28.297	0.024		14.404	0.078
2019-10-22 16:30 CEST	25G	34.634	0.039		69.11	0.045
2019-10-24 19:28 CEST	25G	-3.289	0.014		-6.508	0.003
2019-10-29 22:14 CET	25G	-27.807	0.016		15.354	0.018
2019-10-31 17:18 CET	25G	35.104	0.021		69.979	-0.053
2019-11-05 17:44 CET	25G	-3.479	0.026		-6.898	0.024
2019-11-08 18:23 CET	25G	-27.421	0.018		16.11	-0.005
2019-11-12 20:10 CET	25G	35.7	0.032		71.258	0.066
2019-11-14 19:03 CET	25G	-3.365	0.024		-6.697	0.005
2019-11-19 18:21 CET	25G	-27.14	0.016		16.607	-0.008
2019-11-21 19:23 CET	25G	35.741	0.019		71.35	0.049
2019-11-26 16:54 CET	25G	-3.568	0.053		-7.159	0.057
2019-12-03 19:15 CET	25G	35.634	0.05		70.87	0.033
2019-12-07 00:39 CET	25G	-27.716	0.036		15.446	0.065
2019-12-10 18:43 CET	25G	35.956	0.058		71.627	0.063
2019-12-12 17:48 CET	25G	-3.348	0.039		-6.831	-0.013
2019-12-17 17:26 CET	25G	-27.928	0.044		15.022	0.042
2019-12-20 21:40 CET	25G	8.856	0.047		17.161	0.016
2019-09-05 00:35 CEST	ETH 1	17.334	-0.66		22.945	-0.233
2019-09-07 20:32 CEST	ETH 1	17.396	-0.675		22.998	-0.271
2019-09-09 10:03 CEST	ETH 1	17.358	-0.664		23.122	-0.209
2019-09-10 20:18 CEST	ETH 1	17.308	-0.682		23.001	-0.205
2019-09-12 14:20 CEST	ETH 1	17.298	-0.683		22.906	-0.233
2019-09-14 12:27 CEST	ETH 1	17.314	-0.679		22.979	-0.213
2019-09-16 02:16 CEST	ETH 1	17.253	-0.679		22.777	-0.288
2019-09-18 00:49 CEST	ETH 1	17.356	-0.68		23.06	-0.21
2019-09-20 03:45 CEST	ETH 1	17.156	-0.684		22.866	-0.221
2019-09-21 17:41 CEST	ETH 1	17.334	-0.674		22.953	-0.235
2019-09-23 07:16 CEST	ETH 1	17.358	-0.667		23.047	-0.204
2019-09-25 06:53 CEST	ETH 1	17.281	-0.676		22.914	-0.212
2019-09-29 08:02 CEST	ETH 1	17.301	-0.669		22.938	-0.208
2019-10-01 03:51 CEST	ETH 1	17.339	-0.675		22.998	-0.222
2019-10-03 04:55 CEST	ETH 1	17.31	-0.68		22.984	-0.189
2019-10-05 13:37 CEST	ETH 1	17.199	-0.672		22.897	-0.23
2019-10-07 04:45 CEST	ETH 1	17.4	-0.678		23.168	-0.199
2019-10-09 05:09 CEST	ETH 1	17.348	-0.68		23.018	-0.226
2019-10-11 05:20 CEST	ETH 1	17.32	-0.681		22.965	-0.238
2019-10-14 23:13 CEST	ETH 1	17.377	-0.668		23.049	-0.237
2019-10-16 23:26 CEST	ETH 1	17.401	-0.671		23.104	-0.229
2019-10-19 12:18 CEST	ETH 1	17.3	-0.682		23.036	-0.147
2019-10-21 01:48 CEST	ETH 1	17.302	-0.672		23.001	-0.18
2019-10-23 00:49 CEST	ETH 1	17.277	-0.675		22.95	-0.195
2019-10-24 23:40 CEST	ETH 1	17.28	-0.684		22.969	-0.172
2019-10-26 22:17 CEST	ETH 1	17.298	-0.68		22.975	-0.196
2019-10-28 10:47 CET	ETH 1	17.446	-0.672		23.226	-0.22
2019-10-30 19:27 CET	ETH 1	17.252	-0.674		22.926	-0.233
2019-11-01 14:35 CET	ETH 1	17.304	-0.671		22.916	-0.239
2019-11-03 08:17 CET	ETH 1	17.43	-0.657		23.24	-0.214
2019-11-05 04:54 CET	ETH 1	17.351	-0.674		23.111	-0.234
2019-11-07 04:08 CET	ETH 1	17.189	-0.684		22.864	-0.212
2019-11-09 02:44 CET	ETH 1	17.316	-0.69		23.115	-0.156
2019-11-10 16:22 CET	ETH 1	17.273	-0.674		22.962	-0.203
2019-11-12 16:00 CET	ETH 1	17.231	-0.671		22.963	-0.172
2019-11-14 14:54 CET	ETH 1	17.331	-0.674		23.111	-0.166
2019-11-16 13:26 CET	ETH 1	17.286	-0.669		22.994	-0.195
2019-11-18 03:32 CET	ETH 1	17.284	-0.681		23.03	-0.137
2019-11-20 02:54 CET	ETH 1	17.251	-0.675		22.901	-0.2
2019-11-22 03:55 CET	ETH 1	17.279	-0.684		22.955	-0.181
2019-11-22 20:16 CET	ETH 1	17.33	-0.681		23.008	-0.222
2019-11-24 11:20 CET	ETH 1	17.308	-0.682		23.031	-0.161
2019-11-28 20:13 CET	ETH 1	17.31	-0.654		22.805	-0.221
2019-11-30 15:31 CET	ETH 1	17.239	-0.658		22.733	-0.209
2019-12-02 04:54 CET	ETH 1	17.342	-0.659		22.95	-0.197
2019-12-04 07:44 CET	ETH 1	17.354	-0.66		22.924	-0.181
2019-12-06 07:24 CET	ETH 1	17.529	-0.665		23.29	-0.165
2019-12-08 14:07 CET	ETH 1	17.335	-0.666		22.92	-0.164
2019-12-10 09:36 CET	ETH 1	17.335	-0.661		22.967	-0.14
2019-12-12 09:04 CET	ETH 1	17.232	-0.661		22.795	-0.215
2019-12-14 08:27 CET	ETH 1	17.372	-0.646		22.997	-0.173
2019-12-15 23:17 CET	ETH 1	17.425	-0.645		23.012	-0.188
2019-12-17 21:35 CET	ETH 1	17.395	-0.654		23.07	-0.133
2019-12-19 03:27 CET	ETH 1	17.354	-0.652		22.925	-0.146
2019-12-20 13:30 CET	ETH 1	17.267	-0.66		22.731	-0.192
2019-09-03 02:04 CEST	ETH 2	-11.625	-0.675		-10.702	-0.178
2019-09-03 14:49 CEST	ETH 2	-11.493	-0.655		-10.477	-0.153
2019-09-05 13:20 CEST	ETH 2	-11.437	-0.666		-10.434	-0.165
2019-09-07 03:49 CEST	ETH 2	-11.521	-0.675		-10.564	-0.196
2019-09-08 08:59 CEST	ETH 2	-11.337	-0.669		-10.286	-0.173
2019-09-10 03:07 CEST	ETH 2	-11.476	-0.67		-10.495	-0.197
2019-09-11 08:47 CEST	ETH 2	-11.441	-0.672		-10.429	-0.189
2019-09-13 06:57 CEST	ETH 2	-11.426	-0.663		-10.405	-0.198
2019-09-15 00:54 CEST	ETH 2	-11.425	-0.681		-10.478	-0.242
2019-09-16 14:57 CEST	ETH 2	-11.563	-0.681		-10.644	-0.213
2019-09-18 13:51 CEST	ETH 2	-11.527	-0.679		-10.614	-0.249
2019-09-21 00:56 CEST	ETH 2	-11.485	-0.679		-10.571	-0.267
2019-09-22 06:10 CEST	ETH 2	-11.19	-0.668		-10.269	-0.16
2019-09-24 01:00 CEST	ETH 2	-11.498	-0.676		-10.522	-0.223
2019-09-26 00:25 CEST	ETH 2	-11.514	-0.681		-10.546	-0.19
2019-09-28 05:38 CEST	ETH 2	-11.275	-0.679		-10.264	-0.211
2019-09-29 21:14 CEST	ETH 2	-11.524	-0.681		-10.549	-0.21
2019-10-01 21:46 CEST	ETH 2	-11.568	-0.679		-10.645	-0.207
2019-10-03 18:00 CEST	ETH 2	-11.573	-0.674		-10.647	-0.193
2019-10-05 04:57 CEST	ETH 2	-11.141	-0.67		-9.954	-0.223
2019-10-06 02:39 CEST	ETH 2	-11.092	-0.651		-10.221	-0.213
2019-10-07 22:22 CEST	ETH 2	-11.351	-0.673		-10.265	-0.176
2019-10-10 03:14 CEST	ETH 2	-11.348	-0.665		-10.345	-0.231
2019-10-11 23:23 CEST	ETH 2	-11.315	-0.68		-10.179	-0.209
2019-10-15 12:10 CEST	ETH 2	-11.384	-0.679		-10.287	-0.192
2019-10-17 13:19 CEST	ETH 2	-11.5	-0.692		-10.447	-0.157
2019-10-18 06:37 CEST	ETH 2	-11.38	-0.678		-10.295	-0.194
2019-10-20 00:48 CEST	ETH 2	-11.395	-0.675		-10.324	-0.188
2019-10-21 14:18 CEST	ETH 2	-11.184	-0.68		-10.058	-0.26
2019-10-23 13:38 CEST	ETH 2	-11.488	-0.679		-10.528	-0.202
2019-10-25 12:10 CEST	ETH 2	-11.384	-0.674		-10.387	-0.208
2019-10-27 09:46 CET	ETH 2	-11.451	-0.676		-10.433	-0.165
2019-10-29 03:49 CET	ETH 2	-11.57	-0.685		-10.631	-0.196
2019-10-31 07:56 CET	ETH 2	-11.381	-0.676		-10.393	-0.225
2019-11-02 07:16 CET	ETH 2	-11.312	-0.687		-10.193	-0.199
2019-11-03 20:56 CET	ETH 2	-11.424	-0.674		-10.317	-0.124
2019-11-05 22:08 CET	ETH 2	-11.447	-0.669		-10.417	-0.187
2019-11-07 16:39 CET	ETH 2	-11.419	-0.672		-10.393	-0.197
2019-11-09 15:18 CET	ETH 2	-11.332	-0.682		-10.273	-0.212
2019-11-11 05:02 CET	ETH 2	-11.33	-0.666		-10.27	-0.212
2019-11-13 08:42 CET	ETH 2	-10.993	-0.67		-9.838	-0.184
2019-11-15 07:36 CET	ETH 2	-11.152	-0.667		-10.029	-0.191
2019-11-17 02:05 CET	ETH 2	-11.409	-0.673		-10.338	-0.18
2019-11-18 20:51 CET	ETH 2	-11.395	-0.672		-10.368	-0.23
2019-11-19 22:35 CET	ETH 2	-11.591	-0.694		-10.721	-0.28
2019-11-23 09:12 CET	ETH 2	-11.441	-0.667		-10.402	-0.17
2019-11-25 00:35 CET	ETH 2	-11.444	-0.689		-10.408	-0.216
2019-11-27 09:53 CET	ETH 2	-11.491	-0.661		-10.64	-0.196
2019-11-29 08:58 CET	ETH 2	-11.358	-0.661		-10.416	-0.21
2019-12-01 03:58 CET	ETH 2	-11.482	-0.657		-10.58	-0.14
2019-12-03 02:22 CET	ETH 2	-11.345	-0.661		-10.392	-0.185
2019-12-05 00:43 CET	ETH 2	-11.543	-0.652		-10.752	-0.209
2019-12-07 13:11 CET	ETH 2	-11.426	-0.663		-10.558	-0.216
2019-12-09 02:39 CET	ETH 2	-11.437	-0.666		-10.627	-0.259
2019-12-11 03:36 CET	ETH 2	-11.303	-0.649		-10.335	-0.198
2019-12-13 02:07 CET	ETH 2	-11.183	-0.648		-10.184	-0.177
2019-12-14 21:34 CET	ETH 2	-11.367	-0.676		-10.455	-0.211
2019-12-16 11:36 CET	ETH 2	-11.419	-0.651		-10.529	-0.197
2019-12-18 10:03 CET	ETH 2	-11.427	-0.655		-10.584	-0.225
2019-12-19 07:36 CET	ETH 2	-11.478	-0.661		-10.657	-0.22
2019-12-21 05:59 CET	ETH 2	-11.437	-0.668		-10.514	-0.149

## Sheet: ETF
	ETF based on ETH1, ETH2, and ETH3 to convert raw values of samples to "CDES90,uc"
	∆47	Intercept	Intended		Slope:	1.01125
	ETH 1 & 2	-0.671299	0.212		Intercept:	0.890851
	ETH 3	-0.272782	0.615
	∆48	Intercept	Intended		Slope:	1.00451
	ETH 1 & 2	-0.200723	0.14		Intercept:	0.341628
	ETH 3	-0.0424364	0.299
	Long-term "intended" values
		∆47 (CDES90)	∆48 (CDES90)
	ETH 1	0.212	0.14
	ETH 2	0.212	0.14
	ETH 3	0.615	0.299

## Sheet: samples
ID	Sample	δ45 (raw)	δ45 (raw) SD	δ46 (raw)	δ46 (raw) SD	δ47 (raw)	δ47 (raw) SD	δ48 (raw)	δ48 (raw) SD	δ49 (raw)	δ49 (raw) SD	∆47 (raw)	∆47 (raw) SD	∆48 (raw)	∆48 (raw) SD	∆49 (raw)	∆49 (raw) SD	δ13C VPDB (CO2)	δ13C VPDB (CO2) SD	δ18O VSMOW (CO2)	δ18O VSMOW (CO2) SD	Acquisitions	∆47 (CDES90,uc)	∆48 (CDES90,uc)
2019-09-04 03:23 CEST	SPA121-02	11.115	0.002	0.716	0.003	11.922	0.025	1.416	0.074	17.49	2.392	-0.253	0.025	-0.017	0.075	4.167	2.362	7.62	0	25.97	0	13	0.635004	0.324551
2019-09-13 19:41 CEST	SPA121-02	11.086	0.002	0.717	0.004	11.909	0.032	1.352	0.08	17.325	3.245	-0.237	0.033	-0.082	0.084	4.033	3.204	7.59	0	25.97	0	13	0.651184	0.259258
2019-11-30 11:24 CET	SPA121-02	11.083	0.003	0.654	0.003	11.845	0.017	1.287	0.161	16.899	3.088	-0.236	0.02	-0.022	0.163	3.738	3.051	7.59	0	25.91	0	13	0.652196	0.319528

## Sheet: correction (ETH)
ID	Sample	∆47 (CDES90,uc)	∆48 (CDES90,uc)	Relative time	residual ∆47	residual ∆48	drift correction ∆47	∆47 (CDES90) -final	drift correction ∆48	∆48 (CDES90) -final
2019-09-04 03:23 CEST	SPA121-02	0.635004	0.324551	1.14028	#N/A	#N/A	0.00567965	0.629325	0.00744665	0.317104
2019-09-13 19:41 CEST	SPA121-02	0.651184	0.259258	10.8194	#N/A	#N/A	-0.00397658	0.655161	-0.0178658	0.277124
2019-11-30 11:24 CET	SPA121-02	0.652196	0.319528	88.4743	#N/A	#N/A	0.00624993	0.645946	0.00707946	0.312449
2019-09-05 00:35 CEST	ETH 1	0.223426	0.107577	2.02361	0.0114257	-0.0324226	0.00419967	0.219226	0.00340847	0.104169
2019-09-07 20:32 CEST	ETH 1	0.208257	0.0694061	4.85486	-0.00374301	-0.0705939	0.000375139	0.207882	-0.0068587	0.0762648													shot noise
2019-09-09 10:03 CEST	ETH 1	0.219381	0.131686	6.41806	0.00738074	-0.00831444	-0.00120042	0.220581	-0.0109831	0.142669													0	-0.007	0.007
2019-09-10 20:18 CEST	ETH 1	0.201178	0.135704	7.84514	-0.0108218	-0.00429641	-0.00234832	0.203527	-0.0139192	0.149623													130	-0.007	0.007
2019-09-12 14:20 CEST	ETH 1	0.200167	0.107577	9.59653	-0.011833	-0.0324226	-0.00342142	0.203588	-0.0165679	0.124145
2019-09-14 12:27 CEST	ETH 1	0.204212	0.127668	11.5181	-0.007788	-0.0123325	-0.00422956	0.208442	-0.0184247	0.146092
2019-09-16 02:16 CEST	ETH 1	0.204212	0.0523295	13.0938	-0.007788	-0.0876705	-0.00464708	0.208859	-0.0192478	0.0715772
2019-09-18 00:49 CEST	ETH 1	0.203201	0.130681	15.0333	-0.00879925	-0.00931895	-0.00490969	0.20811	-0.0195356	0.150217
2019-09-20 03:45 CEST	ETH 1	0.199156	0.119631	17.1556	-0.0128443	-0.0203685	-0.00494282	0.204099	-0.0191004	0.138732
2019-09-21 17:41 CEST	ETH 1	0.209268	0.105568	18.7361	-0.00273176	-0.0344316	-0.00483493	0.214103	-0.0183698	0.123938
2019-09-23 07:16 CEST	ETH 1	0.216347	0.136708	20.3021	0.00434699	-0.0032919	-0.00464537	0.220992	-0.0173765	0.154085
2019-09-25 06:53 CEST	ETH 1	0.207246	0.128672	22.2861	-0.00475426	-0.011328	-0.00432365	0.211569	-0.0158236	0.144496
2019-09-29 08:02 CEST	ETH 1	0.214324	0.13269	26.334	0.00232449	-0.00730993	-0.00354838	0.217873	-0.0120357	0.144726
2019-10-01 03:51 CEST	ETH 1	0.208257	0.118627	28.1597	-0.00374301	-0.021373	-0.00320949	0.211466	-0.0102088	0.128836
2019-10-03 04:55 CEST	ETH 1	0.203201	0.151776	30.2042	-0.00879925	0.0117757	-0.00287584	0.206077	-0.00816914	0.159945
2019-10-05 13:37 CEST	ETH 1	0.211291	0.110591	32.5667	-0.000709256	-0.0294091	-0.00258032	0.213871	-0.00589655	0.116487
2019-10-07 04:45 CEST	ETH 1	0.205223	0.141731	34.1972	-0.00677675	0.00173064	-0.00244631	0.20767	-0.00441831	0.146149													shot noise
2019-10-09 05:09 CEST	ETH 1	0.203201	0.114609	36.2139	-0.00879925	-0.0253911	-0.00237006	0.205571	-0.00272478	0.117334													0	-0.023	0.023
2019-10-11 05:20 CEST	ETH 1	0.202189	0.102555	38.2215	-0.0098105	-0.0374452	-0.0023984	0.204588	-0.00121182	0.103767													130	-0.023	0.023
2019-10-14 23:13 CEST	ETH 1	0.215336	0.103559	41.9667	0.00333574	-0.0364407	-0.00273114	0.218067	0.00109223	0.102467
2019-10-16 23:26 CEST	ETH 1	0.212302	0.111595	43.9757	0.000301993	-0.0284046	-0.00305038	0.215352	0.00203685	0.109559
2019-10-19 12:18 CEST	ETH 1	0.201178	0.193965	46.5118	-0.0108218	0.053965	-0.00357293	0.204751	0.00294167	0.191023
2019-10-21 01:48 CEST	ETH 1	0.211291	0.160816	48.0743	-0.000709256	0.0208163	-0.00394901	0.21524	0.0033463	0.15747
2019-10-23 00:49 CEST	ETH 1	0.208257	0.145749	50.0333	-0.00374301	0.00574867	-0.0044628	0.21272	0.00370074	0.142048
2019-10-24 23:40 CEST	ETH 1	0.199156	0.168852	51.9854	-0.0128443	0.0288523	-0.005003	0.204159	0.00390012	0.164952
2019-10-26 22:17 CEST	ETH 1	0.203201	0.144744	53.9278	-0.00879925	0.00474416	-0.00554679	0.208748	0.00396539	0.140779
2019-10-28 10:47 CET	ETH 1	0.211291	0.120636	55.4486	-0.000709256	-0.019364	-0.00596191	0.217253	0.00393779	0.116698
2019-10-30 19:27 CET	ETH 1	0.209268	0.107577	57.8097	-0.00273176	-0.0324226	-0.0065582	0.215826	0.00378643	0.103791
2019-11-01 14:35 CET	ETH 1	0.212302	0.10155	59.6069	0.000301993	-0.0384497	-0.00694854	0.219251	0.00360666	0.0979437
2019-11-03 08:17 CET	ETH 1	0.226459	0.126663	61.3444	0.0144595	-0.013337	-0.00725284	0.233712	0.00340079	0.123262
2019-11-05 04:54 CET	ETH 1	0.209268	0.106573	63.2035	-0.00273176	-0.0334271	-0.0074784	0.216747	0.00316668	0.103406
2019-11-07 04:08 CET	ETH 1	0.199156	0.128672	65.1715	-0.0128443	-0.011328	-0.00758157	0.206737	0.0029274	0.125745
2019-11-09 02:44 CET	ETH 1	0.193088	0.184924	67.1132	-0.0189118	0.0449245	-0.00752421	0.200612	0.00272429	0.1822
2019-11-10 16:22 CET	ETH 1	0.209268	0.137713	68.6812	-0.00273176	-0.00228739	-0.00734848	0.216617	0.0026	0.135113
2019-11-12 16:00 CET	ETH 1	0.212302	0.168852	70.666	0.000301993	0.0288523	-0.00694466	0.219247	0.00251222	0.16634
2019-11-14 14:54 CET	ETH 1	0.209268	0.174879	72.6201	-0.00273176	0.0348794	-0.00633531	0.215604	0.00251978	0.17236
2019-11-16 13:26 CET	ETH 1	0.214324	0.145749	74.559	0.00232449	0.00574867	-0.0055129	0.219837	0.00263544	0.143113
2019-11-18 03:32 CET	ETH 1	0.202189	0.20401	76.1465	-0.0098105	0.0640101	-0.00467435	0.206864	0.00281899	0.201191
2019-11-20 02:54 CET	ETH 1	0.208257	0.140726	78.1201	-0.00374301	0.00072613	-0.00342489	0.211682	0.00316625	0.13756
2019-11-22 03:55 CET	ETH 1	0.199156	0.159812	80.1625	-0.0128443	0.0198118	-0.00189768	0.201053	0.00366877	0.156143
2019-11-22 20:16 CET	ETH 1	0.202189	0.118627	80.8438	-0.0098105	-0.021373	-0.00133787	0.203527	0.00386878	0.114758
2019-11-24 11:20 CET	ETH 1	0.201178	0.179902	82.4715	-0.0108218	0.0399019	9.44502e-05	0.201084	0.00441063	0.175491
2019-11-28 20:13 CET	ETH 1	0.229493	0.119631	86.8417	0.0174932	-0.0203685	0.00447994	0.225013	0.00626682	0.113365
2019-11-30 15:31 CET	ETH 1	0.225448	0.131686	88.6458	0.0134482	-0.00831444	0.00643776	0.21901	0.0071675	0.124518
2019-12-02 04:54 CET	ETH 1	0.224437	0.14374	90.2035	0.012437	0.00373965	0.0081463	0.216291	0.00798356	0.135756
2019-12-04 07:44 CET	ETH 1	0.223426	0.159812	92.3215	0.0114257	0.0198118	0.0104273	0.212998	0.00911494	0.150697
2019-12-06 07:24 CET	ETH 1	0.218369	0.175884	94.3076	0.00636949	0.0358839	0.0124327	0.205937	0.010152	0.165732
2019-12-08 14:07 CET	ETH 1	0.217358	0.176888	96.5875	0.00535824	0.0368884	0.0144336	0.202925	0.0112386	0.16565
2019-12-10 09:36 CET	ETH 1	0.222414	0.200997	98.3993	0.0104145	0.0609966	0.0156732	0.206741	0.0119584	0.189038
2019-12-12 09:04 CET	ETH 1	0.222414	0.125659	100.377	0.0104145	-0.0143415	0.0165314	0.205883	0.0125235	0.113135
2019-12-14 08:27 CET	ETH 1	0.237583	0.167848	102.351	0.0255832	0.0278478	0.0167134	0.22087	0.0127724	0.155075
2019-12-15 23:17 CET	ETH 1	0.238594	0.15278	103.969	0.0265945	0.0127802	0.0162312	0.222363	0.0126728	0.140107
2019-12-17 21:35 CET	ETH 1	0.229493	0.208028	105.899	0.0174932	0.0680281	0.0147447	0.214749	0.0121071	0.195921
2019-12-19 03:27 CET	ETH 1	0.231516	0.19497	107.143	0.0195157	0.0549695	0.0131671	0.218349	0.0114353	0.183534
2019-12-20 13:30 CET	ETH 1	0.223426	0.148762	108.562	0.0114257	0.00876219	0.010684	0.212742	0.010327	0.138435
2019-09-03 02:04 CEST	ETH 2	0.208257	0.162825	0.0854167	-0.00374301	0.0228253	0.00764348	0.200614	0.0128475	0.149978
2019-09-03 14:49 CEST	ETH 2	0.228482	0.187938	0.616667	0.016482	0.047938	0.00662699	0.221855	0.0100464	0.177892
2019-09-05 13:20 CEST	ETH 2	0.217358	0.175884	2.55486	0.00535824	0.0358839	0.00337838	0.21398	0.00118116	0.174703
2019-09-07 03:49 CEST	ETH 2	0.208257	0.144744	4.15833	-0.00374301	0.00474416	0.00119413	0.207063	-0.00468538	0.14943
2019-09-08 08:59 CEST	ETH 2	0.214324	0.167848	5.37361	0.00232449	0.0278478	-0.000186842	0.214511	-0.00833946	0.176187
2019-09-10 03:07 CEST	ETH 2	0.213313	0.14374	7.12917	0.00131324	0.00373965	-0.00180514	0.215118	-0.0125394	0.156279
2019-09-11 08:47 CEST	ETH 2	0.211291	0.151776	8.36528	-0.000709256	0.0117757	-0.00270364	0.213994	-0.0148098	0.166586
2019-09-13 06:57 CEST	ETH 2	0.220392	0.142735	10.2889	0.00839199	0.00273515	-0.00375396	0.224146	-0.0173546	0.16009
2019-09-15 00:54 CEST	ETH 2	0.202189	0.0985368	12.0368	-0.0098105	-0.0414632	-0.00438948	0.206579	-0.01876	0.117297
2019-09-16 14:57 CEST	ETH 2	0.202189	0.127668	13.6222	-0.0098105	-0.0123325	-0.004744	0.206933	-0.0193999	0.147067
2019-09-18 13:51 CEST	ETH 2	0.204212	0.0915053	15.5764	-0.007788	-0.0484947	-0.00494079	0.209153	-0.019492	0.110997
2019-09-21 00:56 CEST	ETH 2	0.204212	0.0734241	18.0382	-0.007788	-0.0665759	-0.0048944	0.209106	-0.0187298	0.092154
2019-09-22 06:10 CEST	ETH 2	0.215336	0.180906	19.2562	0.00333574	0.0409064	-0.00477989	0.220116	-0.0180666	0.198973
2019-09-24 01:00 CEST	ETH 2	0.207246	0.117622	21.041	-0.00475426	-0.0223775	-0.00453417	0.21178	-0.0168316	0.134454
2019-09-26 00:25 CEST	ETH 2	0.202189	0.150771	23.0167	-0.0098105	0.0107712	-0.00419013	0.20638	-0.0151883	0.16596
2019-09-28 05:38 CEST	ETH 2	0.204212	0.129677	25.234	-0.007788	-0.0103235	-0.00376221	0.207974	-0.0131166	0.142793
2019-09-29 21:14 CEST	ETH 2	0.202189	0.130681	26.884	-0.0098105	-0.00931895	-0.00344347	0.205633	-0.011488	0.142169
2019-10-01 21:46 CEST	ETH 2	0.204212	0.133695	28.9062	-0.007788	-0.00630542	-0.00308077	0.207293	-0.00946009	0.143155
2019-10-03 18:00 CEST	ETH 2	0.209268	0.147758	30.7493	-0.00273176	0.00775768	-0.00279807	0.212066	-0.00763403	0.155392
2019-10-05 04:57 CEST	ETH 2	0.213313	0.117622	32.2056	0.00131324	-0.0223775	-0.00261814	0.215931	-0.00623512	0.123858
2019-10-06 02:39 CEST	ETH 2	0.232527	0.127668	33.1097	0.020527	-0.0123325	-0.00252886	0.235056	-0.00539463	0.133062
2019-10-07 22:22 CEST	ETH 2	0.210279	0.164834	34.9312	-0.00172051	0.0248343	-0.00240671	0.212686	-0.00378326	0.168618
2019-10-10 03:14 CEST	ETH 2	0.218369	0.109586	37.134	0.00636949	-0.0304136	-0.00236993	0.220739	-0.00200864	0.111595
2019-10-11 23:23 CEST	ETH 2	0.203201	0.131686	38.9736	-0.00879925	-0.00831444	-0.00243627	0.205637	-0.000693476	0.132379
2019-10-15 12:10 CEST	ETH 2	0.204212	0.148762	42.5062	-0.007788	0.00876219	-0.00280782	0.20702	0.00136604	0.147396
2019-10-17 13:19 CEST	ETH 2	0.191066	0.18392	44.5542	-0.0209342	0.04392	-0.00315865	0.194224	0.00227111	0.181649
2019-10-18 06:37 CEST	ETH 2	0.205223	0.146753	45.275	-0.00677675	0.00675318	-0.00330296	0.208526	0.00253976	0.144213
2019-10-20 00:48 CEST	ETH 2	0.208257	0.15278	47.0326	-0.00374301	0.0127802	-0.0036943	0.211951	0.00308909	0.149691
2019-10-21 14:18 CEST	ETH 2	0.203201	0.0804557	48.5951	-0.00879925	-0.0595443	-0.00408168	0.207282	0.00345661	0.0769991
2019-10-23 13:38 CEST	ETH 2	0.204212	0.138717	50.5674	-0.007788	-0.00128288	-0.00460867	0.208821	0.00376977	0.134947
2019-10-25 12:10 CEST	ETH 2	0.209268	0.13269	52.5062	-0.00273176	-0.00730993	-0.00514914	0.214417	0.00392979	0.12876
2019-10-27 09:46 CET	ETH 2	0.207246	0.175884	54.4062	-0.00475426	0.0358839	-0.00567906	0.212925	0.00396354	0.17192
2019-10-29 03:49 CET	ETH 2	0.198144	0.144744	56.1583	-0.0138555	0.00474416	-0.00614879	0.204293	0.00390472	0.140839
2019-10-31 07:56 CET	ETH 2	0.207246	0.115613	58.3299	-0.00475426	-0.0243866	-0.00667792	0.213924	0.00373904	0.111874
2019-11-02 07:16 CET	ETH 2	0.196122	0.141731	60.3021	-0.015878	0.00173064	-0.00707994	0.203202	0.00352702	0.138204
2019-11-03 20:56 CET	ETH 2	0.209268	0.217069	61.8715	-0.00273176	0.0770687	-0.00732819	0.216596	0.00333494	0.213734
2019-11-05 22:08 CET	ETH 2	0.214324	0.153785	63.9215	0.00232449	0.0137847	-0.00753343	0.221858	0.00307705	0.150708
2019-11-07 16:39 CET	ETH 2	0.211291	0.14374	65.6931	-0.000709256	0.00373965	-0.00758259	0.218873	0.00286863	0.140871
2019-11-09 15:18 CET	ETH 2	0.201178	0.128672	67.6368	-0.0108218	-0.011328	-0.00747897	0.208657	0.00267817	0.125994
2019-11-11 05:02 CET	ETH 2	0.217358	0.128672	69.209	0.00535824	-0.011328	-0.00726146	0.22462	0.00256834	0.126104
2019-11-13 08:42 CET	ETH 2	0.213313	0.156798	71.3618	0.00131324	0.0167983	-0.00675241	0.220066	0.0025033	0.154295
2019-11-15 07:36 CET	ETH 2	0.216347	0.149767	73.316	0.00434699	0.0097667	-0.0060655	0.222412	0.00254818	0.147219
2019-11-17 02:05 CET	ETH 2	0.210279	0.160816	75.0861	-0.00172051	0.0208163	-0.00525104	0.215531	0.00268719	0.158129
2019-11-18 20:51 CET	ETH 2	0.211291	0.110591	76.8681	-0.000709256	-0.0294091	-0.00424398	0.215535	0.00293035	0.107661
2019-11-19 22:35 CET	ETH 2	0.189043	0.0603655	77.9403	-0.0229567	-0.0796345	-0.00354813	0.192591	0.003129	0.0572365
2019-11-23 09:12 CET	ETH 2	0.216347	0.170861	81.3826	0.00434699	0.0308614	-0.000878095	0.217225	0.00403829	0.166823
2019-11-25 00:35 CET	ETH 2	0.194099	0.124654	83.0236	-0.0179005	-0.015346	0.000608578	0.193491	0.00461425	0.12004
2019-11-27 09:53 CET	ETH 2	0.222414	0.144744	85.4111	0.0104145	0.00474416	0.00297389	0.219441	0.00560156	0.139143
2019-11-29 08:58 CET	ETH 2	0.222414	0.130681	87.3729	0.0104145	-0.00931895	0.00505133	0.217363	0.0065257	0.124155
2019-12-01 03:58 CET	ETH 2	0.226459	0.200997	89.1646	0.0144595	0.0609966	0.00700677	0.219453	0.00743627	0.19356
2019-12-03 02:22 CET	ETH 2	0.222414	0.155794	91.0979	0.0104145	0.0157937	0.00912032	0.213294	0.00846078	0.147333
2019-12-05 00:43 CET	ETH 2	0.231516	0.131686	93.0292	0.0195157	-0.00831444	0.0111621	0.220354	0.00948994	0.122196
2019-12-07 13:11 CET	ETH 2	0.220392	0.124654	95.5486	0.00839199	-0.015346	0.0135723	0.20682	0.0107628	0.113891
2019-12-09 02:39 CET	ETH 2	0.217358	0.0814602	97.1097	0.00535824	-0.0585398	0.0148282	0.20253	0.011462	0.0699981
2019-12-11 03:36 CET	ETH 2	0.234549	0.142735	99.1493	0.0225495	0.00273515	0.0160674	0.218482	0.0122041	0.130531
2019-12-13 02:07 CET	ETH 2	0.235561	0.16383	101.087	0.0235607	0.0238298	0.0166837	0.218877	0.0126542	0.151176
2019-12-14 21:34 CET	ETH 2	0.207246	0.129677	102.898	-0.00475426	-0.0103235	0.0166204	0.190625	0.0127727	0.116904
2019-12-16 11:36 CET	ETH 2	0.232527	0.14374	104.483	0.020527	0.00373965	0.0159399	0.216587	0.0125736	0.131166
2019-12-18 10:03 CET	ETH 2	0.228482	0.115613	106.418	0.016482	-0.0243866	0.01415	0.214332	0.0118585	0.103755
2019-12-19 07:36 CET	ETH 2	0.222414	0.120636	107.316	0.0104145	-0.019364	0.0129052	0.209509	0.0113206	0.109315
2019-12-21 05:59 CET	ETH 2	0.215336	0.191956	109.249	0.00333574	0.051956	0.00919228	0.206143	0.00964502	0.182311
2019-09-04 07:33 CEST	ETH 3	0.623881	0.283366	1.31389	0.00888061	-0.0156338	0.00537721	0.618503	0.00661905	0.276747
2019-09-06 05:56 CEST	ETH 3	0.608712	0.236154	3.24653	-0.00628813	-0.0628456	0.00238329	0.606329	-0.00150272	0.237657
2019-09-07 08:01 CEST	ETH 3	0.615791	0.292407	4.33333	0.000790613	-0.00659322	0.000981251	0.614809	-0.00525189	0.297659
2019-09-08 21:31 CEST	ETH 3	0.618824	0.342632	5.89583	0.00382436	0.0436322	-0.000712841	0.619537	-0.00971623	0.352348
2019-09-12 01:45 CEST	ETH 3	0.609723	0.279348	9.07222	-0.00527688	-0.0196518	-0.00313624	0.612859	-0.0158774	0.295226
2019-09-13 23:53 CEST	ETH 3	0.610734	0.304461	10.9944	-0.00426563	0.00546087	-0.00404414	0.614779	-0.0180178	0.322479
2019-09-15 13:34 CEST	ETH 3	0.612757	0.230127	12.5646	-0.00224314	-0.0688727	-0.00452914	0.617286	-0.0190353	0.249163
2019-09-17 07:48 CEST	ETH 3	0.612757	0.258254	14.3243	-0.00224314	-0.0407465	-0.00484256	0.617599	-0.0195145	0.277768
2019-09-19 11:01 CEST	ETH 3	0.608712	0.325556	16.4583	-0.00628813	0.0265555	-0.00495708	0.613669	-0.0193191	0.344875
2019-09-21 05:08 CEST	ETH 3	0.610734	0.287384	18.2132	-0.00426563	-0.0116158	-0.00488114	0.615616	-0.0186449	0.306029
2019-09-22 18:42 CEST	ETH 3	0.611746	0.288389	19.7785	-0.00325439	-0.0106113	-0.00471641	0.616462	-0.0177347	0.306123
2019-09-24 14:15 CEST	ETH 3	0.626914	0.313501	21.5931	0.0119144	0.0145014	-0.00444396	0.631358	-0.0163975	0.329899
2019-09-28 18:49 CEST	ETH 3	0.614779	0.301447	25.7833	-0.000220636	0.00244735	-0.00365497	0.618434	-0.0125798	0.314027
2019-09-30 10:15 CEST	ETH 3	0.606689	0.319528	27.4264	-0.00831063	0.0205285	-0.00334215	0.610032	-0.010945	0.330473
2019-10-02 11:17 CEST	ETH 3	0.611746	0.269303	29.4694	-0.00325439	-0.0296969	-0.00298865	0.614734	-0.00889759	0.278201
2019-10-04 07:00 CEST	ETH 3	0.610734	0.250217	31.291	-0.00426563	-0.0487825	-0.00272622	0.613461	-0.00710797	0.257325
2019-10-05 09:16 CEST	ETH 3	0.605678	0.256245	32.3854	-0.00932188	-0.0427555	-0.00259895	0.608277	-0.00606602	0.262311
2019-10-06 15:41 CEST	ETH 3	0.616802	0.32656	33.6528	0.00180186	0.02756	-0.00248415	0.619286	-0.00490206	0.331462
2019-10-08 11:23 CEST	ETH 3	0.621858	0.308479	35.4736	0.00685811	0.0094789	-0.0023861	0.624244	-0.00332745	0.311806
2019-10-10 16:18 CEST	ETH 3	0.618824	0.309483	37.6785	0.00382436	0.0104834	-0.00238029	0.621205	-0.00160285	0.311086
2019-10-16 05:50 CEST	ETH 3	0.621858	0.251222	43.2424	0.00685811	-0.047778	-0.00292332	0.624781	0.00171573	0.249506
2019-10-18 02:23 CEST	ETH 3	0.609723	0.300443	45.0986	-0.00527688	0.00144284	-0.00326672	0.61299	0.00247639	0.297966
2019-10-18 23:46 CEST	ETH 3	0.610734	0.376785	45.9896	-0.00426563	0.0777854	-0.00345567	0.61419	0.00278096	0.374004
2019-10-20 13:19 CEST	ETH 3	0.602644	0.321537	47.5542	-0.0123556	0.0225375	-0.00381994	0.606464	0.00322406	0.318313
2019-10-22 07:49 CEST	ETH 3	0.603656	0.294416	49.325	-0.0113444	-0.00458421	-0.00427266	0.607928	0.00359137	0.290824
2019-10-24 06:20 CEST	ETH 3	0.601633	0.289393	51.2632	-0.0133669	-0.00960675	-0.0048012	0.606434	0.00384308	0.28555
2019-10-26 09:48 CEST	ETH 3	0.614779	0.333592	53.4076	-0.000220636	0.0345916	-0.00540185	0.620181	0.00395974	0.329632
2019-10-27 22:15 CET	ETH 3	0.616802	0.320533	54.9264	0.00180186	0.021533	-0.00582126	0.622623	0.00395427	0.316579
2019-10-30 02:26 CET	ETH 3	0.602644	0.28638	57.1007	-0.0123556	-0.0126203	-0.00638741	0.609032	0.00384369	0.282536
2019-11-01 01:40 CET	ETH 3	0.612757	0.316515	59.0687	-0.00224314	0.017515	-0.00683883	0.619596	0.00366494	0.31285
2019-11-02 19:45 CET	ETH 3	0.608712	0.256245	60.8222	-0.00628813	-0.0427555	-0.00717003	0.615882	0.00346486	0.25278
2019-11-04 09:32 CET	ETH 3	0.615791	0.302452	62.3965	0.000790613	0.00345185	-0.00739452	0.623185	0.00326868	0.299183
2019-11-06 10:56 CET	ETH 3	0.600622	0.343637	64.4549	-0.0143781	0.0446367	-0.00756162	0.608183	0.00301194	0.340625
2019-11-08 05:13 CET	ETH 3	0.606689	0.318524	66.2167	-0.00831063	0.019524	-0.0075717	0.614261	0.00281249	0.315711
2019-11-10 03:46 CET	ETH 3	0.599611	0.353682	68.1562	-0.0153894	0.0546817	-0.00742089	0.607032	0.00263685	0.351045
2019-11-12 03:13 CET	ETH 3	0.605678	0.259258	70.1333	-0.00932188	-0.039742	-0.00707375	0.612752	0.0025271	0.256731
2019-11-16 00:51 CET	ETH 3	0.615791	0.289393	74.0347	0.000790613	-0.00960675	-0.00575707	0.621548	0.00259277	0.2868
2019-11-17 14:47 CET	ETH 3	0.601633	0.240172	75.6153	-0.0133669	-0.0588276	-0.00497159	0.606605	0.00274828	0.237424
2019-11-19 09:26 CET	ETH 3	0.595566	0.329574	77.3924	-0.0194344	0.0305736	-0.00391208	0.599478	0.0030225	0.326551
2019-11-21 10:21 CET	ETH 3	0.590509	0.263276	79.4306	-0.0244906	-0.0357239	-0.00247156	0.592981	0.00347186	0.259804
2019-11-23 22:15 CET	ETH 3	0.611746	0.293411	81.9264	-0.00325439	-0.00558871	-0.000399533	0.612145	0.00421929	0.289192
2019-11-28 02:49 CET	ETH 3	0.623881	0.331583	86.1167	0.00888061	0.0325826	0.00370998	0.620171	0.00592351	0.325659
2019-11-30 03:05 CET	ETH 3	0.636016	0.297429	88.1278	0.0210156	-0.00157068	0.00587124	0.630144	0.00690297	0.290526
2019-12-01 16:26 CET	ETH 3	0.626914	0.296425	89.684	0.0119144	-0.00257519	0.00757699	0.619337	0.00770864	0.288716
2019-12-03 15:07 CET	ETH 3	0.622869	0.297429	91.6292	0.00786936	-0.00157068	0.00969239	0.613177	0.00874514	0.288684
2019-12-05 13:12 CET	ETH 3	0.607701	0.343637	93.5493	-0.00729938	0.0446367	0.011689	0.596012	0.00976226	0.333874
2019-12-07 09:05 CET	ETH 3	0.639049	0.289393	95.3778	0.0240494	-0.00960675	0.013422	0.625627	0.0106811	0.278712
2019-12-08 01:39 CET	ETH 3	0.635004	0.355691	96.0681	0.0200044	0.0566908	0.0140148	0.62099	0.0110054	0.344685
2019-12-09 16:36 CET	ETH 3	0.654218	0.284371	97.691	0.0392181	-0.0146293	0.0152333	0.638985	0.0116963	0.272674
2019-12-11 20:34 CET	ETH 3	0.633993	0.344641	99.8562	0.0189931	0.0456412	0.016364	0.617629	0.0124015	0.33224
2019-12-13 15:15 CET	ETH 3	0.610734	0.327565	101.635	-0.00426563	0.0285645	0.0167365	0.593998	0.0127244	0.31484
2019-12-15 09:53 CET	ETH 3	0.629948	0.288389	103.411	0.0149481	-0.0106113	0.0164696	0.613479	0.0127422	0.275647
2019-12-17 04:17 CET	ETH 3	0.620847	0.294416	105.178	0.00584686	-0.00458421	0.0154279	0.605419	0.0123816	0.282034
2019-12-20 00:33 CET	ETH 3	0.631971	0.278344	108.022	0.0169706	-0.0206563	0.01172	0.620251	0.0107945	0.267549
2019-12-21 20:36 CET	ETH 3	0.623881	0.292407	109.858	0.00888061	-0.00659322	0.00769854	0.616182	0.00895412	0.283453
				2019-09-03 00:01 CEST	<– time ZERO
Correction polynomial fitted on ETH1, ETH2, and ETH3 residuals
	x^6	x^5	x^4	x^3	x^2	x^1	intercept
∆47	-8.62855e-13	1.29113e-10	6.39284e-09	-1.88208e-06	0.000102155	-0.00198427	0.00781222
∆48	1.71278e-13	-2.3627e-10	6.17721e-08	-6.47364e-06	0.000303529	-0.00548303	0.0133137
	Time	residual ∆47	residual ∆48
	2.02361	0.0114257	-0.0324226
	4.85486	-0.00374301	-0.0705939
	6.41806	0.00738074	-0.00831444
	7.84514	-0.0108218	-0.00429641
	9.59653	-0.011833	-0.0324226
	11.5181	-0.007788	-0.0123325
	13.0938	-0.007788	-0.0876705
	15.0333	-0.00879925	-0.00931895
	17.1556	-0.0128443	-0.0203685
	18.7361	-0.00273176	-0.0344316
	20.3021	0.00434699	-0.0032919
	22.2861	-0.00475426	-0.011328
	26.334	0.00232449	-0.00730993
	28.1597	-0.00374301	-0.021373
	30.2042	-0.00879925	0.0117757
	32.5667	-0.000709256	-0.0294091
	34.1972	-0.00677675	0.00173064
	36.2139	-0.00879925	-0.0253911
	38.2215	-0.0098105	-0.0374452
	41.9667	0.00333574	-0.0364407
	43.9757	0.000301993	-0.0284046
	46.5118	-0.0108218	0.053965
	48.0743	-0.000709256	0.0208163
	50.0333	-0.00374301	0.00574867
	51.9854	-0.0128443	0.0288523
	53.9278	-0.00879925	0.00474416
	55.4486	-0.000709256	-0.019364
	57.8097	-0.00273176	-0.0324226
	59.6069	0.000301993	-0.0384497
	61.3444	0.0144595	-0.013337
	63.2035	-0.00273176	-0.0334271
	65.1715	-0.0128443	-0.011328
	67.1132	-0.0189118	0.0449245
	68.6812	-0.00273176	-0.00228739
	70.666	0.000301993	0.0288523
	72.6201	-0.00273176	0.0348794
	74.559	0.00232449	0.00574867
	76.1465	-0.0098105	0.0640101
	78.1201	-0.00374301	0.00072613
	80.1625	-0.0128443	0.0198118
	80.8438	-0.0098105	-0.021373
	82.4715	-0.0108218	0.0399019
	86.8417	0.0174932	-0.0203685
	88.6458	0.0134482	-0.00831444
	90.2035	0.012437	0.00373965
	92.3215	0.0114257	0.0198118
	94.3076	0.00636949	0.0358839
	96.5875	0.00535824	0.0368884
	98.3993	0.0104145	0.0609966
	100.377	0.0104145	-0.0143415
	102.351	0.0255832	0.0278478
	103.969	0.0265945	0.0127802
	105.899	0.0174932	0.0680281
	107.143	0.0195157	0.0549695
	108.562	0.0114257	0.00876219
	0.0854167	-0.00374301	0.0228253
	0.616667	0.016482	0.047938
	2.55486	0.00535824	0.0358839
	4.15833	-0.00374301	0.00474416
	5.37361	0.00232449	0.0278478
	7.12917	0.00131324	0.00373965
	8.36528	-0.000709256	0.0117757
	10.2889	0.00839199	0.00273515
	12.0368	-0.0098105	-0.0414632
	13.6222	-0.0098105	-0.0123325
	15.5764	-0.007788	-0.0484947
	18.0382	-0.007788	-0.0665759
	19.2562	0.00333574	0.0409064
	21.041	-0.00475426	-0.0223775
	23.0167	-0.0098105	0.0107712
	25.234	-0.007788	-0.0103235
	26.884	-0.0098105	-0.00931895
	28.9062	-0.007788	-0.00630542
	30.7493	-0.00273176	0.00775768
	32.2056	0.00131324	-0.0223775
	33.1097	0.020527	-0.0123325
	34.9312	-0.00172051	0.0248343
	37.134	0.00636949	-0.0304136
	38.9736	-0.00879925	-0.00831444
	42.5062	-0.007788	0.00876219
	44.5542	-0.0209342	0.04392
	45.275	-0.00677675	0.00675318
	47.0326	-0.00374301	0.0127802
	48.5951	-0.00879925	-0.0595443
	50.5674	-0.007788	-0.00128288
	52.5062	-0.00273176	-0.00730993
	54.4062	-0.00475426	0.0358839
	56.1583	-0.0138555	0.00474416
	58.3299	-0.00475426	-0.0243866
	60.3021	-0.015878	0.00173064
	61.8715	-0.00273176	0.0770687
	63.9215	0.00232449	0.0137847
	65.6931	-0.000709256	0.00373965
	67.6368	-0.0108218	-0.011328
	69.209	0.00535824	-0.011328
	71.3618	0.00131324	0.0167983
	73.316	0.00434699	0.0097667
	75.0861	-0.00172051	0.0208163
	76.8681	-0.000709256	-0.0294091
	77.9403	-0.0229567	-0.0796345
	81.3826	0.00434699	0.0308614
	83.0236	-0.0179005	-0.015346
	85.4111	0.0104145	0.00474416
	87.3729	0.0104145	-0.00931895
	89.1646	0.0144595	0.0609966
	91.0979	0.0104145	0.0157937
	93.0292	0.0195157	-0.00831444
	95.5486	0.00839199	-0.015346
	97.1097	0.00535824	-0.0585398
	99.1493	0.0225495	0.00273515
	101.087	0.0235607	0.0238298
	102.898	-0.00475426	-0.0103235
	104.483	0.020527	0.00373965
	106.418	0.016482	-0.0243866
	107.316	0.0104145	-0.019364
	109.249	0.00333574	0.051956
	1.31389	0.00888061	-0.0156338
	3.24653	-0.00628813	-0.0628456
	4.33333	0.000790613	-0.00659322
	5.89583	0.00382436	0.0436322
	9.07222	-0.00527688	-0.0196518
	10.9944	-0.00426563	0.00546087
	12.5646	-0.00224314	-0.0688727
	14.3243	-0.00224314	-0.0407465
	16.4583	-0.00628813	0.0265555
	18.2132	-0.00426563	-0.0116158
	19.7785	-0.00325439	-0.0106113
	21.5931	0.0119144	0.0145014
	25.7833	-0.000220636	0.00244735
	27.4264	-0.00831063	0.0205285
	29.4694	-0.00325439	-0.0296969
	31.291	-0.00426563	-0.0487825
	32.3854	-0.00932188	-0.0427555
	33.6528	0.00180186	0.02756
	35.4736	0.00685811	0.0094789
	37.6785	0.00382436	0.0104834
	43.2424	0.00685811	-0.047778
	45.0986	-0.00527688	0.00144284
	45.9896	-0.00426563	0.0777854
	47.5542	-0.0123556	0.0225375
	49.325	-0.0113444	-0.00458421
	51.2632	-0.0133669	-0.00960675
	53.4076	-0.000220636	0.0345916
	54.9264	0.00180186	0.021533
	57.1007	-0.0123556	-0.0126203
	59.0687	-0.00224314	0.017515
	60.8222	-0.00628813	-0.0427555
	62.3965	0.000790613	0.00345185
	64.4549	-0.0143781	0.0446367
	66.2167	-0.00831063	0.019524
	68.1562	-0.0153894	0.0546817
	70.1333	-0.00932188	-0.039742
	74.0347	0.000790613	-0.00960675
	75.6153	-0.0133669	-0.0588276
	77.3924	-0.0194344	0.0305736
	79.4306	-0.0244906	-0.0357239
	81.9264	-0.00325439	-0.00558871
	86.1167	0.00888061	0.0325826
	88.1278	0.0210156	-0.00157068
	89.684	0.0119144	-0.00257519
	91.6292	0.00786936	-0.00157068
	93.5493	-0.00729938	0.0446367
	95.3778	0.0240494	-0.00960675
	96.0681	0.0200044	0.0566908
	97.691	0.0392181	-0.0146293
	99.8562	0.0189931	0.0456412
	101.635	-0.00426563	0.0285645
	103.411	0.0149481	-0.0106113
	105.178	0.00584686	-0.00458421
	108.022	0.0169706	-0.0206563
	109.858	0.00888061	-0.00659322
