# Supplementary material for: Dual clumped isotope thermometry resolves kinetic biases in carbonate formation temperatures
Source: Nat Commun. 2020 Aug 10;11:4005. doi: 10.1038/s41467-020-17501-0 (PMC7418028; doi:10.1038/s41467-020-17501-0)
Supplement: Supplementary file 7 — Supplementary Data 5 [file 41467_2020_17501_MOESM7_ESM.xlsx]

## Sheet: warm-water coral
IsoDIC	CA = 1x				CA = 4x				CA = 10x				CA = 40x
t (second)	δ18O disequl.	∆63 disequil.	∆64 disequil.		δ18O disequl.	∆63 disequil.	∆64 disequil.		δ18O disequl.	∆63 disequil.	∆64 disequil.		δ18O disequl.	∆63 disequil.	∆64 disequil.
0	0	0	0		0	0	0		0	0	0		0	0	0
0.009999	-0.000212407	5.48762e-06	-8.14363e-06		-0.000289693	7.88647e-06	-1.02373e-05		-0.000444227	1.26832e-05	-1.44242e-05		-0.00121641	3.66461e-05	-3.53487e-05
0.019998	-0.000387793	1.11955e-05	-1.65178e-05		-0.000525691	1.60895e-05	-2.0792e-05		-0.000801387	2.58743e-05	-2.9339e-05		-0.0021785	7.47304e-05	-7.20412e-05
0.029997	-0.000556696	1.69304e-05	-2.49163e-05		-0.000752288	2.4331e-05	-3.13816e-05		-0.00114332	3.91251e-05	-4.43089e-05		-0.00309595	0.000112954	-0.000108877
0.039996	-0.000724534	2.26694e-05	-3.33185e-05		-0.000977337	3.25775e-05	-4.19761e-05		-0.00148272	5.23819e-05	-5.92854e-05		-0.00400558	0.000151162	-0.000145715
0.049995	-0.00089219	2.84087e-05	-4.17212e-05		-0.00120212	4.08238e-05	-5.25707e-05		-0.00182166	6.56357e-05	-7.42608e-05		-0.00491339	0.000189327	-0.000182533
0.059994	-0.00105981	3.41477e-05	-5.01237e-05		-0.00142683	4.90689e-05	-6.31646e-05		-0.00216046	7.88852e-05	-8.92338e-05		-0.00582037	0.000227447	-0.000219328
0.069993	-0.00122742	3.98863e-05	-5.85259e-05		-0.00165152	5.73126e-05	-7.37576e-05		-0.00249918	9.21302e-05	-0.000104204		-0.00672668	0.000265519	-0.000256098
0.079992	-0.00139502	4.56244e-05	-6.69278e-05		-0.00187619	6.55549e-05	-8.43498e-05		-0.00283785	0.000105371	-0.000119172		-0.00763236	0.000303545	-0.000292843
0.089991	-0.00156262	5.13622e-05	-7.53295e-05		-0.00210084	7.37959e-05	-9.49411e-05		-0.00317644	0.000118606	-0.000134137		-0.00853739	0.000341524	-0.000329564
0.09999	-0.0017302	5.70995e-05	-8.37309e-05		-0.00232547	8.20355e-05	-0.000105531		-0.00351497	0.000131838	-0.000149099		-0.00944179	0.000379457	-0.000366261
0.109989	-0.00189778	6.28365e-05	-9.2132e-05		-0.00255008	9.02737e-05	-0.000116121		-0.00385342	0.000145064	-0.000164059		-0.0103455	0.000417343	-0.000402933
0.119988	-0.00206536	6.8573e-05	-0.000100533		-0.00277466	9.85106e-05	-0.00012671		-0.00419181	0.000158286	-0.000179015		-0.0112487	0.000455182	-0.000439581
0.129987	-0.00223292	7.4309e-05	-0.000108933		-0.00299923	0.000106746	-0.000137298		-0.00453014	0.000171504	-0.00019397		-0.0121512	0.000492975	-0.000476205
0.139986	-0.00240048	8.00447e-05	-0.000117334		-0.00322377	0.00011498	-0.000147885		-0.00486841	0.000184716	-0.000208921		-0.013053	0.000530721	-0.000512804
0.149985	-0.00256804	8.57799e-05	-0.000125734		-0.0034483	0.000123213	-0.000158471		-0.00520661	0.000197925	-0.00022387		-0.0139542	0.000568422	-0.000549379
0.159984	-0.00273558	9.15147e-05	-0.000134133		-0.0036728	0.000131444	-0.000169056		-0.00554474	0.000211128	-0.000238816		-0.0148548	0.000606075	-0.00058593
0.169983	-0.00290312	9.72491e-05	-0.000142533		-0.00389729	0.000139674	-0.00017964		-0.00588281	0.000224327	-0.00025376		-0.0157548	0.000643683	-0.000622456
0.179982	-0.00307066	0.000102983	-0.000150932		-0.00412175	0.000147903	-0.000190224		-0.00622081	0.000237522	-0.0002687		-0.0166541	0.000681245	-0.000658959
0.189981	-0.00323818	0.000108717	-0.000159331		-0.00434619	0.00015613	-0.000200806		-0.00655875	0.000250712	-0.000283639		-0.0175528	0.00071876	-0.000695437
0.19998	-0.0034057	0.00011445	-0.000167729		-0.00457062	0.000164356	-0.000211388		-0.00689662	0.000263897	-0.000298574		-0.0184508	0.00075623	-0.00073189
0.209979	-0.00357322	0.000120182	-0.000176128		-0.00479502	0.00017258	-0.000221969		-0.00723442	0.000277078	-0.000313507		-0.0193483	0.000793654	-0.00076832
0.219978	-0.00374072	0.000125915	-0.000184526		-0.0050194	0.000180803	-0.000232549		-0.00757216	0.000290254	-0.000328437		-0.0202451	0.000831031	-0.000804726
0.229977	-0.00390822	0.000131646	-0.000192923		-0.00524376	0.000189025	-0.000243128		-0.00790984	0.000303426	-0.000343364		-0.0211412	0.000868363	-0.000841107
0.239976	-0.00407572	0.000137378	-0.000201321		-0.0054681	0.000197245	-0.000253706		-0.00824744	0.000316593	-0.000358289		-0.0220368	0.00090565	-0.000877464
0.249975	-0.0042432	0.000143109	-0.000209718		-0.00569242	0.000205464	-0.000264284		-0.00858499	0.000329755	-0.000373211		-0.0229317	0.00094289	-0.000913798
0.259974	-0.00441068	0.000148839	-0.000218115		-0.00591671	0.000213682	-0.00027486		-0.00892247	0.000342913	-0.00038813		-0.023826	0.000980085	-0.000950107
0.269973	-0.00457815	0.00015457	-0.000226511		-0.00614099	0.000221898	-0.000285436		-0.00925988	0.000356066	-0.000403047		-0.0247197	0.00101723	-0.000986392
0.279972	-0.00474562	0.000160299	-0.000234908		-0.00636525	0.000230113	-0.000296011		-0.00959723	0.000369215	-0.000417961		-0.0256127	0.00105434	-0.00102265
0.289971	-0.00491308	0.000166029	-0.000243304		-0.00658949	0.000238327	-0.000306585		-0.00993451	0.000382359	-0.000432873		-0.0265051	0.0010914	-0.00105889
0.29997	-0.00508053	0.000171757	-0.0002517		-0.0068137	0.000246539	-0.000317158		-0.0102717	0.000395499	-0.000447781		-0.0273969	0.00112841	-0.0010951
0.309969	-0.00524797	0.000177486	-0.000260095		-0.0070379	0.00025475	-0.00032773		-0.0106089	0.000408634	-0.000462687		-0.0282881	0.00116538	-0.00113129
0.319968	-0.00541541	0.000183214	-0.00026849		-0.00726208	0.000262959	-0.000338301		-0.010946	0.000421765	-0.000477591		-0.0291786	0.0012023	-0.00116746
0.329967	-0.00558284	0.000188942	-0.000276885		-0.00748623	0.000271167	-0.000348872		-0.011283	0.000434891	-0.000492491		-0.0300685	0.00123918	-0.0012036
0.339966	-0.00575027	0.000194669	-0.00028528		-0.00771037	0.000279374	-0.000359441		-0.0116199	0.000448012	-0.000507389		-0.0309578	0.00127601	-0.00123972
0.349965	-0.00591769	0.000200395	-0.000293674		-0.00793448	0.000287579	-0.00037001		-0.0119568	0.000461129	-0.000522285		-0.0318465	0.0013128	-0.00127581
0.359964	-0.0060851	0.000206122	-0.000302068		-0.00815857	0.000295783	-0.000380578		-0.0122937	0.000474241	-0.000537177		-0.0327345	0.00134954	-0.00131188
0.369963	-0.0062525	0.000211848	-0.000310462		-0.00838265	0.000303985	-0.000391145		-0.0126304	0.000487349	-0.000552067		-0.033622	0.00138624	-0.00134793
0.379962	-0.0064199	0.000217573	-0.000318856		-0.0086067	0.000312187	-0.000401711		-0.0129671	0.000500452	-0.000566955		-0.0345088	0.00142289	-0.00138395
0.389961	-0.00658729	0.000223298	-0.000327249		-0.00883073	0.000320386	-0.000412276		-0.0133037	0.000513551	-0.00058184		-0.035395	0.0014595	-0.00141995
0.39996	-0.00675468	0.000229023	-0.000335642		-0.00905474	0.000328585	-0.000422841		-0.0136403	0.000526645	-0.000596722		-0.0362806	0.00149606	-0.00145592
0.409959	-0.00692206	0.000234747	-0.000344035		-0.00927874	0.000336782	-0.000433404		-0.0139768	0.000539735	-0.000611601		-0.0371655	0.00153258	-0.00149187
0.419958	-0.00708943	0.000240471	-0.000352427		-0.00950271	0.000344978	-0.000443967		-0.0143132	0.00055282	-0.000626478		-0.0380499	0.00156906	-0.0015278
0.429957	-0.00725679	0.000246194	-0.000360819		-0.00972666	0.000353172	-0.000454529		-0.0146496	0.000565901	-0.000641352		-0.0389336	0.00160549	-0.00156371
0.439956	-0.00742415	0.000251917	-0.000369211		-0.00995059	0.000361365	-0.00046509		-0.0149859	0.000578977	-0.000656223		-0.0398167	0.00164187	-0.00159959
0.449955	-0.0075915	0.00025764	-0.000377603		-0.0101745	0.000369557	-0.00047565		-0.0153222	0.000592048	-0.000671092		-0.0406992	0.00167821	-0.00163544
0.459954	-0.00775884	0.000263362	-0.000385994		-0.0103984	0.000377747	-0.000486209		-0.0156583	0.000605115	-0.000685958		-0.0415811	0.00171451	-0.00167128
0.469953	-0.00792618	0.000269084	-0.000394385		-0.0106223	0.000385936	-0.000496767		-0.0159944	0.000618178	-0.000700821		-0.0424624	0.00175076	-0.00170708
0.479952	-0.00809351	0.000274805	-0.000402776		-0.0108461	0.000394123	-0.000507325		-0.0163305	0.000631235	-0.000715682		-0.043343	0.00178697	-0.00174287
0.489951	-0.00826083	0.000280526	-0.000411166		-0.0110699	0.000402309	-0.000517881		-0.0166665	0.000644289	-0.00073054		-0.0442231	0.00182313	-0.00177863
0.49995	-0.00842815	0.000286246	-0.000419556		-0.0112937	0.000410494	-0.000528437		-0.0170024	0.000657338	-0.000745395		-0.0451025	0.00185925	-0.00181437
0.509949	-0.00859546	0.000291966	-0.000427946		-0.0115175	0.000418678	-0.000538992		-0.0173382	0.000670382	-0.000760248		-0.0459813	0.00189533	-0.00185009
0.519948	-0.00876276	0.000297686	-0.000436336		-0.0117413	0.00042686	-0.000549546		-0.017674	0.000683422	-0.000775098		-0.0468595	0.00193136	-0.00188578
0.529947	-0.00893006	0.000303405	-0.000444725		-0.011965	0.00043504	-0.000560099		-0.0180097	0.000696457	-0.000789946		-0.0477371	0.00196735	-0.00192145
0.539946	-0.00909735	0.000309124	-0.000453114		-0.0121888	0.00044322	-0.000570651		-0.0183454	0.000709488	-0.00080479		-0.0486141	0.00200329	-0.00195709
0.549945	-0.00926463	0.000314842	-0.000461503		-0.0124125	0.000451398	-0.000581203		-0.018681	0.000722514	-0.000819633		-0.0494905	0.00203919	-0.00199271
0.559944	-0.00943191	0.00032056	-0.000469892		-0.0126361	0.000459574	-0.000591753		-0.0190165	0.000735536	-0.000834472		-0.0503663	0.00207505	-0.00202831
0.569943	-0.00959918	0.000326278	-0.00047828		-0.0128598	0.000467749	-0.000602303		-0.019352	0.000748553	-0.000849309		-0.0512414	0.00211086	-0.00206389
0.579942	-0.00976644	0.000331995	-0.000486668		-0.0130835	0.000475923	-0.000612852		-0.0196874	0.000761566	-0.000864143		-0.052116	0.00214663	-0.00209944
0.589941	-0.0099337	0.000337711	-0.000495055		-0.0133071	0.000484096	-0.0006234		-0.0200227	0.000774574	-0.000878975		-0.0529899	0.00218236	-0.00213497
0.59994	-0.0101009	0.000343427	-0.000503443		-0.0135307	0.000492267	-0.000633947		-0.020358	0.000787578	-0.000893803		-0.0538633	0.00221804	-0.00217047
0.609939	-0.0102682	0.000349143	-0.00051183		-0.0137543	0.000500437	-0.000644493		-0.0206932	0.000800577	-0.00090863		-0.054736	0.00225368	-0.00220595
0.619938	-0.0104354	0.000354859	-0.000520217		-0.0139778	0.000508605	-0.000655038		-0.0210283	0.000813572	-0.000923453		-0.0556082	0.00228927	-0.00224141
0.629937	-0.0106027	0.000360574	-0.000528603		-0.0142014	0.000516772	-0.000665583		-0.0213634	0.000826562	-0.000938274		-0.0564797	0.00232483	-0.00227685
0.639936	-0.0107699	0.000366288	-0.00053699		-0.0144249	0.000524938	-0.000676127		-0.0216984	0.000839548	-0.000953092		-0.0573506	0.00236034	-0.00231226
0.649935	-0.0109371	0.000372002	-0.000545376		-0.0146484	0.000533102	-0.000686669		-0.0220333	0.000852529	-0.000967908		-0.058221	0.0023958	-0.00234765
0.659934	-0.0111043	0.000377716	-0.000553761		-0.0148719	0.000541265	-0.000697211		-0.0223682	0.000865506	-0.000982721		-0.0590907	0.00243122	-0.00238301
0.669933	-0.0112715	0.000383429	-0.000562147		-0.0150953	0.000549427	-0.000707752		-0.022703	0.000878478	-0.000997531		-0.0599598	0.0024666	-0.00241836
0.679932	-0.0114387	0.000389142	-0.000570532		-0.0153188	0.000557587	-0.000718293		-0.0230378	0.000891446	-0.00101234		-0.0608283	0.00250194	-0.00245367
0.689931	-0.0116059	0.000394854	-0.000578917		-0.0155422	0.000565746	-0.000728832		-0.0233725	0.000904409	-0.00102714		-0.0616962	0.00253724	-0.00248897
0.69993	-0.0117731	0.000400566	-0.000587301		-0.0157656	0.000573903	-0.00073937		-0.0237071	0.000917368	-0.00104195		-0.0625636	0.00257249	-0.00252424
0.709929	-0.0119402	0.000406278	-0.000595686		-0.015989	0.00058206	-0.000749908		-0.0240416	0.000930322	-0.00105675		-0.0634303	0.00260769	-0.00255949
0.719928	-0.0121074	0.000411989	-0.00060407		-0.0162123	0.000590214	-0.000760445		-0.0243761	0.000943272	-0.00107154		-0.0642964	0.00264286	-0.00259472
0.729927	-0.0122746	0.0004177	-0.000612453		-0.0164356	0.000598368	-0.00077098		-0.0247106	0.000956218	-0.00108634		-0.0651619	0.00267798	-0.00262993
0.739926	-0.0124417	0.00042341	-0.000620837		-0.016659	0.00060652	-0.000781515		-0.0250449	0.000969158	-0.00110113		-0.0660268	0.00271306	-0.00266511
0.749925	-0.0126089	0.00042912	-0.00062922		-0.0168823	0.000614671	-0.00079205		-0.0253792	0.000982095	-0.00111592		-0.0668912	0.0027481	-0.00270026
0.759924	-0.012776	0.00043483	-0.000637603		-0.0171055	0.00062282	-0.000802583		-0.0257134	0.000995027	-0.00113071		-0.0677549	0.0027831	-0.0027354
0.769923	-0.0129431	0.000440539	-0.000645986		-0.0173288	0.000630968	-0.000813115		-0.0260476	0.00100795	-0.00114549		-0.068618	0.00281805	-0.00277051
0.779922	-0.0131103	0.000446247	-0.000654368		-0.017552	0.000639115	-0.000823647		-0.0263817	0.00102088	-0.00116027		-0.0694806	0.00285296	-0.0028056
0.789921	-0.0132774	0.000451956	-0.00066275		-0.0177752	0.00064726	-0.000834178		-0.0267158	0.0010338	-0.00117505		-0.0703425	0.00288783	-0.00284067
0.79992	-0.0134445	0.000457663	-0.000671132		-0.0179984	0.000655404	-0.000844707		-0.0270497	0.00104671	-0.00118983		-0.0712039	0.00292265	-0.00287571
0.809919	-0.0136116	0.000463371	-0.000679513		-0.0182216	0.000663546	-0.000855236		-0.0273836	0.00105962	-0.0012046		-0.0720646	0.00295744	-0.00291073
0.819918	-0.0137787	0.000469078	-0.000687895		-0.0184448	0.000671688	-0.000865765		-0.0277175	0.00107252	-0.00121937		-0.0729248	0.00299218	-0.00294573
0.829917	-0.0139458	0.000474784	-0.000696276		-0.0186679	0.000679828	-0.000876292		-0.0280513	0.00108542	-0.00123414		-0.0737844	0.00302688	-0.00298071
0.839916	-0.0141129	0.00048049	-0.000704656		-0.018891	0.000687966	-0.000886818		-0.028385	0.00109832	-0.0012489		-0.0746434	0.00306154	-0.00301566
0.849915	-0.01428	0.000486196	-0.000713037		-0.0191141	0.000696103	-0.000897344		-0.0287186	0.00111121	-0.00126367		-0.0755018	0.00309615	-0.00305059
0.859914	-0.0144471	0.000491901	-0.000721417		-0.0193372	0.000704239	-0.000907868		-0.0290522	0.0011241	-0.00127843		-0.0763596	0.00313073	-0.00308549
0.869913	-0.0146141	0.000497606	-0.000729797		-0.0195602	0.000712374	-0.000918392		-0.0293858	0.00113698	-0.00129318		-0.0772168	0.00316526	-0.00312038
0.879912	-0.0147812	0.000503311	-0.000738176		-0.0197832	0.000720507	-0.000928915		-0.0297192	0.00114986	-0.00130794		-0.0780734	0.00319975	-0.00315524
0.889911	-0.0149482	0.000509015	-0.000746556		-0.0200063	0.000728638	-0.000939437		-0.0300526	0.00116273	-0.00132269		-0.0789294	0.0032342	-0.00319008
0.89991	-0.0151153	0.000514718	-0.000754935		-0.0202292	0.000736769	-0.000949958		-0.030386	0.0011756	-0.00133744		-0.0797849	0.0032686	-0.0032249
0.909909	-0.0152823	0.000520421	-0.000763313		-0.0204522	0.000744898	-0.000960479		-0.0307192	0.00118847	-0.00135219		-0.0806397	0.00330297	-0.00325969
0.919908	-0.0154494	0.000526124	-0.000771692		-0.0206752	0.000753025	-0.000970998		-0.0310524	0.00120133	-0.00136693		-0.081494	0.00333729	-0.00329446
0.929907	-0.0156164	0.000531826	-0.00078007		-0.0208981	0.000761152	-0.000981517		-0.0313856	0.00121419	-0.00138167		-0.0823477	0.00337158	-0.00332921
0.939906	-0.0157834	0.000537528	-0.000788448		-0.021121	0.000769277	-0.000992035		-0.0317186	0.00122704	-0.00139641		-0.0832008	0.00340582	-0.00336393
0.949905	-0.0159504	0.00054323	-0.000796825		-0.0213439	0.0007774	-0.00100255		-0.0320517	0.00123988	-0.00141115		-0.0840533	0.00344002	-0.00339864
0.959904	-0.0161174	0.000548931	-0.000805203		-0.0215668	0.000785523	-0.00101307		-0.0323846	0.00125273	-0.00142588		-0.0849052	0.00347417	-0.00343332
0.969903	-0.0162844	0.000554631	-0.00081358		-0.0217896	0.000793643	-0.00102358		-0.0327175	0.00126557	-0.00144061		-0.0857566	0.00350829	-0.00346798
0.979902	-0.0164514	0.000560332	-0.000821957		-0.0220124	0.000801763	-0.0010341		-0.0330503	0.0012784	-0.00145534		-0.0866073	0.00354237	-0.00350261
0.989901	-0.0166184	0.000566032	-0.000830333		-0.0222352	0.000809881	-0.00104461		-0.0333831	0.00129123	-0.00147007		-0.0874575	0.0035764	-0.00353723
0.9999	-0.0167854	0.000571731	-0.000838709		-0.022458	0.000817998	-0.00105512		-0.0337158	0.00130405	-0.00148479		-0.0883071	0.00361039	-0.00357182
1.0099	-0.0169523	0.00057743	-0.000847085		-0.0226808	0.000826114	-0.00106563		-0.0340484	0.00131687	-0.00149951		-0.0891561	0.00364435	-0.00360639
1.0199	-0.0171193	0.000583128	-0.000855461		-0.0229035	0.000834228	-0.00107615		-0.0343809	0.00132969	-0.00151423		-0.0900045	0.00367826	-0.00364093
1.0299	-0.0172863	0.000588827	-0.000863836		-0.0231263	0.00084234	-0.00108666		-0.0347134	0.0013425	-0.00152895		-0.0908524	0.00371213	-0.00367546
1.0399	-0.0174532	0.000594524	-0.000872211		-0.023349	0.000850452	-0.00109717		-0.0350459	0.00135531	-0.00154366		-0.0916997	0.00374596	-0.00370996
1.0499	-0.0176202	0.000600222	-0.000880586		-0.0235717	0.000858562	-0.00110767		-0.0353782	0.00136811	-0.00155837		-0.0925464	0.00377975	-0.00374444
1.05989	-0.0177871	0.000605918	-0.000888961		-0.0237943	0.000866671	-0.00111818		-0.0357106	0.00138091	-0.00157308		-0.0933925	0.00381349	-0.00377889
1.06989	-0.017954	0.000611615	-0.000897335		-0.024017	0.000874778	-0.00112869		-0.0360428	0.00139371	-0.00158778		-0.094238	0.0038472	-0.00381333
1.07989	-0.018121	0.000617311	-0.000905709		-0.0242396	0.000882884	-0.00113919		-0.036375	0.00140649	-0.00160248		-0.095083	0.00388087	-0.00384774
1.08989	-0.0182879	0.000623006	-0.000914083		-0.0244622	0.000890989	-0.0011497		-0.0367071	0.00141928	-0.00161718		-0.0959273	0.00391449	-0.00388213
1.09989	-0.0184548	0.000628702	-0.000922456		-0.0246848	0.000899092	-0.0011602		-0.0370391	0.00143206	-0.00163188		-0.0967711	0.00394808	-0.0039165
1.10989	-0.0186217	0.000634396	-0.000930829		-0.0249073	0.000907194	-0.00117071		-0.0373711	0.00144484	-0.00164658		-0.0976144	0.00398162	-0.00395084
1.11989	-0.0187886	0.000640091	-0.000939202		-0.0251299	0.000915295	-0.00118121		-0.0377031	0.00145761	-0.00166127		-0.098457	0.00401513	-0.00398517
1.12989	-0.0189555	0.000645785	-0.000947575		-0.0253524	0.000923394	-0.00119171		-0.0380349	0.00147038	-0.00167596		-0.0992991	0.00404859	-0.00401947
1.13989	-0.0191224	0.000651478	-0.000955947		-0.0255749	0.000931492	-0.00120221		-0.0383667	0.00148314	-0.00169064		-0.100141	0.00408202	-0.00405375
1.14989	-0.0192893	0.000657171	-0.000964319		-0.0257974	0.000939589	-0.00121271		-0.0386984	0.0014959	-0.00170533		-0.100982	0.0041154	-0.004088
1.15988	-0.0194561	0.000662864	-0.000972691		-0.0260198	0.000947684	-0.00122321		-0.0390301	0.00150865	-0.00172001		-0.101822	0.00414874	-0.00412224
1.16988	-0.019623	0.000668556	-0.000981062		-0.0262423	0.000955778	-0.00123371		-0.0393617	0.0015214	-0.00173469		-0.102662	0.00418205	-0.00415645
1.17988	-0.0197899	0.000674248	-0.000989433		-0.0264647	0.00096387	-0.0012442		-0.0396933	0.00153415	-0.00174936		-0.103501	0.00421531	-0.00419064
1.18988	-0.0199567	0.000679939	-0.000997804		-0.0266871	0.000971961	-0.0012547		-0.0400247	0.00154689	-0.00176404		-0.104339	0.00424853	-0.00422481
1.19988	-0.0201235	0.00068563	-0.00100618		-0.0269095	0.000980051	-0.00126519		-0.0403562	0.00155963	-0.00177871		-0.105178	0.00428172	-0.00425895
1.20988	-0.0202904	0.000691321	-0.00101455		-0.0271319	0.00098814	-0.00127569		-0.0406875	0.00157236	-0.00179338		-0.106015	0.00431486	-0.00429308
1.21988	-0.0204572	0.000697011	-0.00102292		-0.0273542	0.000996227	-0.00128618		-0.0410188	0.00158509	-0.00180804		-0.106852	0.00434797	-0.00432718
1.22988	-0.020624	0.000702701	-0.00103129		-0.0275765	0.00100431	-0.00129668		-0.04135	0.00159781	-0.00182271		-0.107688	0.00438103	-0.00436126
1.23988	-0.0207909	0.00070839	-0.00103965		-0.0277988	0.0010124	-0.00130717		-0.0416812	0.00161053	-0.00183737		-0.108524	0.00441405	-0.00439532
1.24988	-0.0209577	0.000714079	-0.00104802		-0.0280211	0.00102048	-0.00131766		-0.0420123	0.00162324	-0.00185203		-0.109359	0.00444704	-0.00442936
1.25987	-0.0211245	0.000719768	-0.00105639		-0.0282433	0.00102856	-0.00132815		-0.0423433	0.00163595	-0.00186668		-0.110194	0.00447998	-0.00446337
1.26987	-0.0212913	0.000725456	-0.00106476		-0.0284656	0.00103664	-0.00133864		-0.0426743	0.00164866	-0.00188133		-0.111028	0.00451289	-0.00449736
1.27987	-0.0214581	0.000731143	-0.00107313		-0.0286878	0.00104472	-0.00134913		-0.0430052	0.00166136	-0.00189598		-0.111862	0.00454575	-0.00453134
1.28987	-0.0216248	0.000736831	-0.0010815		-0.02891	0.0010528	-0.00135962		-0.043336	0.00167406	-0.00191063		-0.112695	0.00457858	-0.00456528
1.29987	-0.0217916	0.000742517	-0.00108987		-0.0291322	0.00106088	-0.0013701		-0.0436668	0.00168675	-0.00192528		-0.113527	0.00461137	-0.00459921
1.30987	-0.0219584	0.000748204	-0.00109823		-0.0293543	0.00106895	-0.00138059		-0.0439975	0.00169944	-0.00193992		-0.114359	0.00464411	-0.00463312
1.31987	-0.0221252	0.00075389	-0.0011066		-0.0295765	0.00107702	-0.00139107		-0.0443282	0.00171212	-0.00195456		-0.11519	0.00467682	-0.004667
1.32987	-0.0222919	0.000759575	-0.00111497		-0.0297986	0.0010851	-0.00140156		-0.0446588	0.0017248	-0.0019692		-0.116021	0.00470949	-0.00470086
1.33987	-0.0224587	0.00076526	-0.00112333		-0.0300207	0.00109317	-0.00141204		-0.0449893	0.00173748	-0.00198383		-0.116851	0.00474212	-0.0047347
1.34987	-0.0226254	0.000770945	-0.0011317		-0.0302428	0.00110124	-0.00142252		-0.0453197	0.00175015	-0.00199846		-0.11768	0.00477471	-0.00476852
1.35986	-0.0227921	0.000776629	-0.00114007		-0.0304648	0.00110931	-0.00143301		-0.0456501	0.00176282	-0.00201309		-0.118509	0.00480726	-0.00480232
1.36986	-0.0229589	0.000782313	-0.00114843		-0.0306869	0.00111737	-0.00144349		-0.0459805	0.00177548	-0.00202772		-0.119338	0.00483978	-0.00483609
1.37986	-0.0231256	0.000787997	-0.0011568		-0.0309089	0.00112544	-0.00145397		-0.0463108	0.00178814	-0.00204234		-0.120166	0.00487225	-0.00486985
1.38986	-0.0232923	0.00079368	-0.00116516		-0.0311309	0.0011335	-0.00146445		-0.046641	0.00180079	-0.00205696		-0.120993	0.00490468	-0.00490358
1.39986	-0.023459	0.000799362	-0.00117353		-0.0313528	0.00114157	-0.00147492		-0.0469711	0.00181344	-0.00207158		-0.12182	0.00493708	-0.00493729
1.40986	-0.0236257	0.000805044	-0.00118189		-0.0315748	0.00114963	-0.0014854		-0.0473012	0.00182608	-0.0020862		-0.122646	0.00496944	-0.00497098
1.41986	-0.0237924	0.000810726	-0.00119026		-0.0317967	0.00115769	-0.00149588		-0.0476312	0.00183872	-0.00210081		-0.123472	0.00500176	-0.00500464
1.42986	-0.0239591	0.000816408	-0.00119862		-0.0320186	0.00116575	-0.00150635		-0.0479612	0.00185136	-0.00211542		-0.124297	0.00503403	-0.00503829
1.43986	-0.0241258	0.000822088	-0.00120699		-0.0322405	0.0011738	-0.00151683		-0.0482911	0.00186399	-0.00213003		-0.125121	0.00506628	-0.00507191
1.44986	-0.0242925	0.000827769	-0.00121535		-0.0324624	0.00118186	-0.0015273		-0.0486209	0.00187662	-0.00214464		-0.125945	0.00509848	-0.00510552
1.45985	-0.0244591	0.000833449	-0.00122371		-0.0326843	0.00118992	-0.00153778		-0.0489506	0.00188924	-0.00215924		-0.126769	0.00513064	-0.0051391
1.46985	-0.0246258	0.000839129	-0.00123208		-0.0329061	0.00119797	-0.00154825		-0.0492803	0.00190186	-0.00217384		-0.127591	0.00516277	-0.00517266
1.47985	-0.0247925	0.000844808	-0.00124044		-0.0331279	0.00120602	-0.00155872		-0.04961	0.00191448	-0.00218844		-0.128414	0.00519485	-0.00520619
1.48985	-0.0249591	0.000850487	-0.0012488		-0.0333497	0.00121407	-0.00156919		-0.0499396	0.00192709	-0.00220304		-0.129235	0.0052269	-0.00523971
1.49985	-0.0251258	0.000856165	-0.00125716		-0.0335715	0.00122212	-0.00157966		-0.0502691	0.00193969	-0.00221763		-0.130057	0.00525891	-0.0052732
1.50985	-0.0252924	0.000861843	-0.00126553		-0.0337932	0.00123017	-0.00159013		-0.0505985	0.00195229	-0.00223222		-0.130877	0.00529088	-0.00530668
1.51985	-0.025459	0.000867521	-0.00127389		-0.034015	0.00123822	-0.0016006		-0.0509279	0.00196489	-0.00224681		-0.131697	0.00532282	-0.00534013
1.52985	-0.0256256	0.000873198	-0.00128225		-0.0342367	0.00124626	-0.00161106		-0.0512572	0.00197748	-0.00226139		-0.132517	0.00535471	-0.00537356
1.53985	-0.0257923	0.000878875	-0.00129061		-0.0344584	0.00125431	-0.00162153		-0.0515865	0.00199007	-0.00227598		-0.133336	0.00538657	-0.00540697
1.54985	-0.0259589	0.000884551	-0.00129897		-0.03468	0.00126235	-0.00163199		-0.0519157	0.00200265	-0.00229056		-0.134154	0.00541839	-0.00544036
1.55984	-0.0261255	0.000890227	-0.00130733		-0.0349017	0.00127039	-0.00164246		-0.0522448	0.00201523	-0.00230513		-0.134972	0.00545017	-0.00547373
1.56984	-0.0262921	0.000895903	-0.00131569		-0.0351233	0.00127843	-0.00165292		-0.0525739	0.00202781	-0.00231971		-0.135789	0.00548191	-0.00550707
1.57984	-0.0264587	0.000901578	-0.00132405		-0.0353449	0.00128647	-0.00166339		-0.0529029	0.00204038	-0.00233428		-0.136606	0.00551362	-0.00554039
1.58984	-0.0266252	0.000907252	-0.00133241		-0.0355665	0.00129451	-0.00167385		-0.0532318	0.00205295	-0.00234885		-0.137422	0.00554528	-0.0055737
1.59984	-0.0267918	0.000912927	-0.00134077		-0.0357881	0.00130254	-0.00168431		-0.0535607	0.00206551	-0.00236342		-0.138238	0.00557691	-0.00560698
1.60984	-0.0269584	0.0009186	-0.00134913		-0.0360097	0.00131058	-0.00169477		-0.0538895	0.00207807	-0.00237798		-0.139053	0.0056085	-0.00564024
1.61984	-0.0271249	0.000924274	-0.00135749		-0.0362312	0.00131861	-0.00170523		-0.0542183	0.00209062	-0.00239254		-0.139868	0.00564006	-0.00567348
1.62984	-0.0272915	0.000929947	-0.00136585		-0.0364527	0.00132664	-0.00171569		-0.054547	0.00210317	-0.0024071		-0.140682	0.00567157	-0.0057067
1.63984	-0.027458	0.000935619	-0.00137421		-0.0366742	0.00133467	-0.00172615		-0.0548756	0.00211571	-0.00242166		-0.141495	0.00570305	-0.00573989
1.64984	-0.0276246	0.000941292	-0.00138257		-0.0368957	0.0013427	-0.0017366		-0.0552042	0.00212825	-0.00243621		-0.142308	0.00573449	-0.00577307
1.65983	-0.0277911	0.000946963	-0.00139092		-0.0371171	0.00135073	-0.00174706		-0.0555327	0.00214079	-0.00245077		-0.143121	0.0057659	-0.00580622
1.66983	-0.0279577	0.000952635	-0.00139928		-0.0373385	0.00135876	-0.00175751		-0.0558611	0.00215332	-0.00246532		-0.143932	0.00579726	-0.00583936
1.67983	-0.0281242	0.000958305	-0.00140764		-0.0375599	0.00136678	-0.00176797		-0.0561895	0.00216585	-0.00247986		-0.144744	0.00582859	-0.00587247
1.68983	-0.0282907	0.000963976	-0.001416		-0.0377813	0.00137481	-0.00177842		-0.0565178	0.00217837	-0.00249441		-0.145554	0.00585988	-0.00590556
1.69983	-0.0284572	0.000969646	-0.00142435		-0.0380027	0.00138283	-0.00178887		-0.0568461	0.00219089	-0.00250895		-0.146365	0.00589114	-0.00593863
1.70983	-0.0286237	0.000975316	-0.00143271		-0.0382241	0.00139085	-0.00179933		-0.0571743	0.00220341	-0.00252349		-0.147174	0.00592235	-0.00597168
1.71983	-0.0287902	0.000980985	-0.00144106		-0.0384454	0.00139887	-0.00180978		-0.0575024	0.00221592	-0.00253802		-0.147983	0.00595353	-0.00600471
1.72983	-0.0289567	0.000986654	-0.00144942		-0.0386667	0.00140689	-0.00182023		-0.0578305	0.00222842	-0.00255256		-0.148792	0.00598468	-0.00603772
1.73983	-0.0291232	0.000992322	-0.00145778		-0.038888	0.00141491	-0.00183068		-0.0581585	0.00224092	-0.00256709		-0.1496	0.00601578	-0.0060707
1.74983	-0.0292896	0.00099799	-0.00146613		-0.0391092	0.00142293	-0.00184112		-0.0584864	0.00225342	-0.00258161		-0.150408	0.00604685	-0.00610367
1.75982	-0.0294561	0.00100366	-0.00147449		-0.0393305	0.00143094	-0.00185157		-0.0588143	0.00226591	-0.00259614		-0.151214	0.00607788	-0.00613661
1.76982	-0.0296226	0.00100932	-0.00148284		-0.0395517	0.00143895	-0.00186202		-0.0591421	0.0022784	-0.00261066		-0.152021	0.00610888	-0.00616954
1.77982	-0.029789	0.00101499	-0.0014912		-0.0397729	0.00144697	-0.00187246		-0.0594698	0.00229089	-0.00262518		-0.152827	0.00613983	-0.00620244
1.78982	-0.0299555	0.00102066	-0.00149955		-0.0399941	0.00145498	-0.00188291		-0.0597975	0.00230337	-0.0026397		-0.153632	0.00617075	-0.00623532
1.79982	-0.0301219	0.00102632	-0.0015079		-0.0402153	0.00146299	-0.00189335		-0.0601252	0.00231584	-0.00265422		-0.154437	0.00620164	-0.00626818
1.80982	-0.0302883	0.00103199	-0.00151626		-0.0404364	0.00147099	-0.0019038		-0.0604527	0.00232832	-0.00266873		-0.155241	0.00623248	-0.00630102
1.81982	-0.0304548	0.00103765	-0.00152461		-0.0406576	0.001479	-0.00191424		-0.0607802	0.00234078	-0.00268324		-0.156045	0.00626329	-0.00633384
1.82982	-0.0306212	0.00104332	-0.00153296		-0.0408787	0.00148701	-0.00192468		-0.0611077	0.00235325	-0.00269775		-0.156848	0.00629407	-0.00636664
1.83982	-0.0307876	0.00104898	-0.00154132		-0.0410998	0.00149501	-0.00193512		-0.061435	0.00236571	-0.00271226		-0.157651	0.00632481	-0.00639942
1.84982	-0.030954	0.00105465	-0.00154967		-0.0413208	0.00150301	-0.00194556		-0.0617623	0.00237816	-0.00272676		-0.158453	0.00635551	-0.00643217
1.85981	-0.0311204	0.00106031	-0.00155802		-0.0415419	0.00151102	-0.001956		-0.0620896	0.00239061	-0.00274126		-0.159254	0.00638617	-0.00646491
1.86981	-0.0312868	0.00106597	-0.00156637		-0.0417629	0.00151902	-0.00196644		-0.0624168	0.00240306	-0.00275576		-0.160055	0.0064168	-0.00649763
1.87981	-0.0314532	0.00107164	-0.00157473		-0.0419839	0.00152701	-0.00197688		-0.0627439	0.0024155	-0.00277025		-0.160856	0.00644739	-0.00653032
1.88981	-0.0316196	0.0010773	-0.00158308		-0.0422049	0.00153501	-0.00198731		-0.063071	0.00242793	-0.00278474		-0.161656	0.00647794	-0.006563
1.89981	-0.031786	0.00108296	-0.00159143		-0.0424259	0.00154301	-0.00199775		-0.063398	0.00244037	-0.00279923		-0.162455	0.00650846	-0.00659565
1.90981	-0.0319523	0.00108862	-0.00159978		-0.0426468	0.001551	-0.00200818		-0.0637249	0.0024528	-0.00281372		-0.163254	0.00653894	-0.00662828
1.91981	-0.0321187	0.00109428	-0.00160813		-0.0428677	0.001559	-0.00201862		-0.0640518	0.00246522	-0.00282821		-0.164052	0.00656939	-0.00666089
1.92981	-0.032285	0.00109994	-0.00161648		-0.0430886	0.00156699	-0.00202905		-0.0643786	0.00247764	-0.00284269		-0.16485	0.0065998	-0.00669349
1.93981	-0.0324514	0.0011056	-0.00162483		-0.0433095	0.00157498	-0.00203948		-0.0647053	0.00249006	-0.00285717		-0.165648	0.00663017	-0.00672606
1.94981	-0.0326177	0.00111126	-0.00163318		-0.0435304	0.00158297	-0.00204991		-0.065032	0.00250247	-0.00287164		-0.166444	0.00666051	-0.00675861
1.9598	-0.0327841	0.00111692	-0.00164153		-0.0437512	0.00159096	-0.00206034		-0.0653587	0.00251488	-0.00288612		-0.167241	0.00669081	-0.00679114
1.9698	-0.0329504	0.00112258	-0.00164988		-0.0439721	0.00159894	-0.00207077		-0.0656852	0.00252728	-0.00290059		-0.168036	0.00672108	-0.00682365
1.9798	-0.0331167	0.00112824	-0.00165823		-0.0441929	0.00160693	-0.0020812		-0.0660117	0.00253968	-0.00291506		-0.168831	0.00675131	-0.00685613
1.9898	-0.033283	0.0011339	-0.00166658		-0.0444137	0.00161491	-0.00209163		-0.0663382	0.00255207	-0.00292953		-0.169626	0.0067815	-0.0068886
1.9998	-0.0334493	0.00113955	-0.00167492		-0.0446344	0.0016229	-0.00210206		-0.0666645	0.00256446	-0.00294399		-0.17042	0.00681166	-0.00692105
2.0098	-0.0336156	0.00114521	-0.00168327		-0.0448552	0.00163088	-0.00211248		-0.0669909	0.00257685	-0.00295845		-0.171214	0.00684178	-0.00695348
2.0198	-0.0337819	0.00115087	-0.00169162		-0.0450759	0.00163886	-0.00212291		-0.0673171	0.00258923	-0.00297291		-0.172007	0.00687187	-0.00698588
2.0298	-0.0339482	0.00115652	-0.00169997		-0.0452966	0.00164684	-0.00213333		-0.0676433	0.00260161	-0.00298737		-0.172799	0.00690192	-0.00701827
2.0398	-0.0341145	0.00116218	-0.00170831		-0.0455173	0.00165481	-0.00214376		-0.0679694	0.00261398	-0.00300182		-0.173591	0.00693193	-0.00705064
2.0498	-0.0342808	0.00116784	-0.00171666		-0.045738	0.00166279	-0.00215418		-0.0682955	0.00262635	-0.00301627		-0.174383	0.00696191	-0.00708298
2.05979	-0.034447	0.00117349	-0.00172501		-0.0459586	0.00167077	-0.0021646		-0.0686215	0.00263872	-0.00303072		-0.175174	0.00699186	-0.00711531
2.06979	-0.0346133	0.00117915	-0.00173335		-0.0461792	0.00167874	-0.00217502		-0.0689474	0.00265108	-0.00304517		-0.175964	0.00702177	-0.00714761
2.07979	-0.0347796	0.0011848	-0.0017417		-0.0463998	0.00168671	-0.00218544		-0.0692733	0.00266343	-0.00305961		-0.176754	0.00705164	-0.0071799
2.08979	-0.0349458	0.00119045	-0.00175005		-0.0466204	0.00169468	-0.00219586		-0.0695991	0.00267578	-0.00307405		-0.177543	0.00708148	-0.00721216
2.09979	-0.035112	0.00119611	-0.00175839		-0.046841	0.00170265	-0.00220628		-0.0699249	0.00268813	-0.00308849		-0.178332	0.00711128	-0.0072444
2.10979	-0.0352783	0.00120176	-0.00176674		-0.0470615	0.00171062	-0.0022167		-0.0702506	0.00270048	-0.00310293		-0.179121	0.00714105	-0.00727663
2.11979	-0.0354445	0.00120741	-0.00177508		-0.0472821	0.00171859	-0.00222712		-0.0705762	0.00271282	-0.00311736		-0.179908	0.00717078	-0.00730883
2.12979	-0.0356107	0.00121306	-0.00178343		-0.0475026	0.00172655	-0.00223753		-0.0709018	0.00272515	-0.00313179		-0.180696	0.00720048	-0.00734102
2.13979	-0.0357769	0.00121872	-0.00179177		-0.047723	0.00173452	-0.00224795		-0.0712273	0.00273748	-0.00314622		-0.181483	0.00723014	-0.00737318
2.14979	-0.0359431	0.00122437	-0.00180012		-0.0479435	0.00174248	-0.00225836		-0.0715527	0.00274981	-0.00316065		-0.182269	0.00725977	-0.00740532
2.15978	-0.0361093	0.00123002	-0.00180846		-0.048164	0.00175044	-0.00226878		-0.0718781	0.00276213	-0.00317507		-0.183054	0.00728936	-0.00743744
2.16978	-0.0362755	0.00123567	-0.0018168		-0.0483844	0.0017584	-0.00227919		-0.0722034	0.00277445	-0.00318949		-0.18384	0.00731892	-0.00746955
2.17978	-0.0364417	0.00124132	-0.00182515		-0.0486048	0.00176636	-0.0022896		-0.0725287	0.00278676	-0.00320391		-0.184624	0.00734844	-0.00750163
2.18978	-0.0366079	0.00124697	-0.00183349		-0.0488252	0.00177432	-0.00230001		-0.0728539	0.00279907	-0.00321833		-0.185409	0.00737792	-0.00753369
2.19978	-0.0367741	0.00125262	-0.00184183		-0.0490455	0.00178228	-0.00231042		-0.073179	0.00281138	-0.00323274		-0.186192	0.00740738	-0.00756573
2.20978	-0.0369402	0.00125827	-0.00185018		-0.0492659	0.00179023	-0.00232083		-0.0735041	0.00282368	-0.00324715		-0.186975	0.00743679	-0.00759775
2.21978	-0.0371064	0.00126391	-0.00185852		-0.0494862	0.00179818	-0.00233124		-0.0738291	0.00283598	-0.00326156		-0.187758	0.00746618	-0.00762976
2.22978	-0.0372726	0.00126956	-0.00186686		-0.0497065	0.00180614	-0.00234165		-0.074154	0.00284827	-0.00327596		-0.18854	0.00749552	-0.00766174
2.23978	-0.0374387	0.00127521	-0.0018752		-0.0499268	0.00181409	-0.00235205		-0.0744789	0.00286056	-0.00329037		-0.189322	0.00752484	-0.0076937
2.24978	-0.0376048	0.00128086	-0.00188354		-0.0501471	0.00182204	-0.00236246		-0.0748037	0.00287284	-0.00330477		-0.190103	0.00755411	-0.00772564
2.25977	-0.037771	0.0012865	-0.00189188		-0.0503673	0.00182999	-0.00237286		-0.0751285	0.00288512	-0.00331917		-0.190883	0.00758336	-0.00775756
2.26977	-0.0379371	0.00129215	-0.00190023		-0.0505875	0.00183793	-0.00238327		-0.0754532	0.0028974	-0.00333356		-0.191663	0.00761257	-0.00778946
2.27977	-0.0381032	0.0012978	-0.00190857		-0.0508077	0.00184588	-0.00239367		-0.0757778	0.00290967	-0.00334795		-0.192443	0.00764174	-0.00782135
2.28977	-0.0382693	0.00130344	-0.00191691		-0.0510279	0.00185382	-0.00240407		-0.0761024	0.00292194	-0.00336234		-0.193222	0.00767088	-0.00785321
2.29977	-0.0384354	0.00130909	-0.00192525		-0.0512481	0.00186177	-0.00241448		-0.0764269	0.0029342	-0.00337673		-0.194	0.00769999	-0.00788505
2.30977	-0.0386015	0.00131473	-0.00193359		-0.0514682	0.00186971	-0.00242488		-0.0767514	0.00294646	-0.00339112		-0.194778	0.00772906	-0.00791687
2.31977	-0.0387676	0.00132038	-0.00194193		-0.0516884	0.00187765	-0.00243528		-0.0770758	0.00295871	-0.0034055		-0.195556	0.0077581	-0.00794867
2.32977	-0.0389337	0.00132602	-0.00195026		-0.0519085	0.00188559	-0.00244568		-0.0774001	0.00297096	-0.00341988		-0.196333	0.0077871	-0.00798045
2.33977	-0.0390998	0.00133166	-0.0019586		-0.0521286	0.00189353	-0.00245607		-0.0777244	0.00298321	-0.00343426		-0.197109	0.00781607	-0.00801222
2.34977	-0.0392659	0.00133731	-0.00196694		-0.0523486	0.00190146	-0.00246647		-0.0780486	0.00299545	-0.00344863		-0.197885	0.007845	-0.00804396
2.35976	-0.0394319	0.00134295	-0.00197528		-0.0525687	0.0019094	-0.00247687		-0.0783727	0.00300769	-0.00346301		-0.19866	0.0078739	-0.00807568
2.36976	-0.039598	0.00134859	-0.00198362		-0.0527887	0.00191733	-0.00248726		-0.0786968	0.00301992	-0.00347738		-0.199435	0.00790277	-0.00810738
2.37976	-0.039764	0.00135423	-0.00199196		-0.0530087	0.00192526	-0.00249766		-0.0790208	0.00303215	-0.00349174		-0.20021	0.0079316	-0.00813907
2.38976	-0.0399301	0.00135987	-0.00200029		-0.0532287	0.0019332	-0.00250805		-0.0793448	0.00304438	-0.00350611		-0.200983	0.0079604	-0.00817073
2.39976	-0.0400961	0.00136551	-0.00200863		-0.0534486	0.00194113	-0.00251844		-0.0796687	0.0030566	-0.00352047		-0.201757	0.00798917	-0.00820237
2.40976	-0.0402622	0.00137116	-0.00201697		-0.0536686	0.00194905	-0.00252884		-0.0799925	0.00306882	-0.00353483		-0.20253	0.0080179	-0.008234
2.41976	-0.0404282	0.0013768	-0.00202531		-0.0538885	0.00195698	-0.00253923		-0.0803163	0.00308103	-0.00354919		-0.203302	0.00804659	-0.0082656
2.42976	-0.0405942	0.00138243	-0.00203364		-0.0541084	0.00196491	-0.00254962		-0.08064	0.00309324	-0.00356354		-0.204074	0.00807526	-0.00829718
2.43976	-0.0407602	0.00138807	-0.00204198		-0.0543283	0.00197283	-0.00256001		-0.0809637	0.00310544	-0.0035779		-0.204845	0.00810389	-0.00832875
2.44976	-0.0409262	0.00139371	-0.00205031		-0.0545482	0.00198076	-0.0025704		-0.0812873	0.00311764	-0.00359225		-0.205616	0.00813248	-0.00836029
2.45975	-0.0410922	0.00139935	-0.00205865		-0.054768	0.00198868	-0.00258079		-0.0816108	0.00312984	-0.00360659		-0.206386	0.00816104	-0.00839182
2.46975	-0.0412582	0.00140499	-0.00206698		-0.0549878	0.0019966	-0.00259117		-0.0819343	0.00314203	-0.00362094		-0.207156	0.00818957	-0.00842332
2.47975	-0.0414242	0.00141063	-0.00207532		-0.0552076	0.00200452	-0.00260156		-0.0822577	0.00315422	-0.00363528		-0.207925	0.00821807	-0.00845481
2.48975	-0.0415902	0.00141626	-0.00208365		-0.0554274	0.00201244	-0.00261195		-0.082581	0.0031664	-0.00364962		-0.208694	0.00824653	-0.00848627
2.49975	-0.0417562	0.0014219	-0.00209199		-0.0556472	0.00202035	-0.00262233		-0.0829043	0.00317858	-0.00366396		-0.209463	0.00827495	-0.00851772
2.50975	-0.0419221	0.00142754	-0.00210032		-0.0558669	0.00202827	-0.00263271		-0.0832275	0.00319076	-0.00367829		-0.21023	0.00830335	-0.00854915
2.51975	-0.0420881	0.00143317	-0.00210866		-0.0560867	0.00203618	-0.0026431		-0.0835507	0.00320293	-0.00369262		-0.210998	0.00833171	-0.00858056
2.52975	-0.042254	0.00143881	-0.00211699		-0.0563064	0.0020441	-0.00265348		-0.0838738	0.00321509	-0.00370695		-0.211764	0.00836004	-0.00861194
2.53975	-0.04242	0.00144444	-0.00212532		-0.0565261	0.00205201	-0.00266386		-0.0841968	0.00322726	-0.00372128		-0.212531	0.00838833	-0.00864331
2.54975	-0.0425859	0.00145008	-0.00213366		-0.0567457	0.00205992	-0.00267424		-0.0845198	0.00323942	-0.0037356		-0.213296	0.00841659	-0.00867466
2.55974	-0.0427519	0.00145571	-0.00214199		-0.0569654	0.00206783	-0.00268462		-0.0848427	0.00325157	-0.00374993		-0.214062	0.00844482	-0.00870599
2.56974	-0.0429178	0.00146135	-0.00215032		-0.057185	0.00207573	-0.002695		-0.0851655	0.00326372	-0.00376425		-0.214827	0.00847301	-0.0087373
2.57974	-0.0430837	0.00146698	-0.00215866		-0.0574046	0.00208364	-0.00270538		-0.0854883	0.00327587	-0.00377856		-0.215591	0.00850118	-0.00876859
2.58974	-0.0432496	0.00147261	-0.00216699		-0.0576242	0.00209155	-0.00271575		-0.0858111	0.00328801	-0.00379288		-0.216355	0.0085293	-0.00879986
2.59974	-0.0434155	0.00147825	-0.00217532		-0.0578438	0.00209945	-0.00272613		-0.0861337	0.00330014	-0.00380719		-0.217118	0.0085574	-0.00883111
2.60974	-0.0435814	0.00148388	-0.00218365		-0.0580633	0.00210735	-0.00273651		-0.0864563	0.00331228	-0.0038215		-0.217881	0.00858546	-0.00886235
2.61974	-0.0437473	0.00148951	-0.00219198		-0.0582828	0.00211525	-0.00274688		-0.0867789	0.00332441	-0.00383581		-0.218643	0.00861349	-0.00889356
2.62974	-0.0439132	0.00149514	-0.00220031		-0.0585023	0.00212315	-0.00275725		-0.0871014	0.00333653	-0.00385011		-0.219405	0.00864149	-0.00892475
2.63974	-0.0440791	0.00150077	-0.00220864		-0.0587218	0.00213105	-0.00276763		-0.0874238	0.00334865	-0.00386441		-0.220166	0.00866945	-0.00895593
2.64974	-0.0442449	0.0015064	-0.00221697		-0.0589413	0.00213895	-0.002778		-0.0877462	0.00336077	-0.00387871		-0.220927	0.00869738	-0.00898708
2.65973	-0.0444108	0.00151203	-0.0022253		-0.0591607	0.00214684	-0.00278837		-0.0880685	0.00337288	-0.00389301		-0.221687	0.00872528	-0.00901822
2.66973	-0.0445767	0.00151766	-0.00223363		-0.0593802	0.00215474	-0.00279874		-0.0883907	0.00338499	-0.0039073		-0.222447	0.00875314	-0.00904933
2.67973	-0.0447425	0.00152329	-0.00224196		-0.0595996	0.00216263	-0.00280911		-0.0887129	0.0033971	-0.00392159		-0.223206	0.00878098	-0.00908043
2.68973	-0.0449084	0.00152892	-0.00225029		-0.059819	0.00217052	-0.00281948		-0.089035	0.0034092	-0.00393588		-0.223965	0.00880878	-0.00911151
2.69973	-0.0450742	0.00153455	-0.00225862		-0.0600383	0.00217841	-0.00282985		-0.0893571	0.00342129	-0.00395017		-0.224723	0.00883654	-0.00914257
2.70973	-0.04524	0.00154018	-0.00226695		-0.0602577	0.0021863	-0.00284021		-0.089679	0.00343338	-0.00396445		-0.225481	0.00886428	-0.0091736
2.71973	-0.0454059	0.0015458	-0.00227528		-0.060477	0.00219419	-0.00285058		-0.090001	0.00344547	-0.00397874		-0.226238	0.00889198	-0.00920462
2.72973	-0.0455717	0.00155143	-0.00228361		-0.0606963	0.00220208	-0.00286095		-0.0903229	0.00345755	-0.00399302		-0.226995	0.00891965	-0.00923563
2.73973	-0.0457375	0.00155706	-0.00229193		-0.0609156	0.00220996	-0.00287131		-0.0906447	0.00346963	-0.00400729		-0.227752	0.00894729	-0.00926661
2.74973	-0.0459033	0.00156269	-0.00230026		-0.0611349	0.00221785	-0.00288167		-0.0909664	0.00348171	-0.00402157		-0.228507	0.00897489	-0.00929757
2.75972	-0.0460691	0.00156831	-0.00230859		-0.0613541	0.00222573	-0.00289204		-0.0912881	0.00349378	-0.00403584		-0.229263	0.00900247	-0.00932851
2.76972	-0.0462349	0.00157394	-0.00231692		-0.0615733	0.00223361	-0.0029024		-0.0916097	0.00350585	-0.00405011		-0.230018	0.00903001	-0.00935944
2.77972	-0.0464007	0.00157956	-0.00232524		-0.0617925	0.00224149	-0.00291276		-0.0919313	0.00351791	-0.00406437		-0.230772	0.00905751	-0.00939034
2.78972	-0.0465665	0.00158519	-0.00233357		-0.0620117	0.00224937	-0.00292312		-0.0922528	0.00352997	-0.00407864		-0.231526	0.00908499	-0.00942123
2.79972	-0.0467322	0.00159081	-0.0023419		-0.0622309	0.00225725	-0.00293348		-0.0925743	0.00354202	-0.0040929		-0.232279	0.00911243	-0.00945209
2.80972	-0.046898	0.00159644	-0.00235022		-0.0624501	0.00226512	-0.00294384		-0.0928956	0.00355407	-0.00410716		-0.233032	0.00913984	-0.00948294
2.81972	-0.0470638	0.00160206	-0.00235855		-0.0626692	0.002273	-0.00295419		-0.093217	0.00356612	-0.00412142		-0.233785	0.00916722	-0.00951377
2.82972	-0.0472295	0.00160768	-0.00236687		-0.0628883	0.00228087	-0.00296455		-0.0935382	0.00357816	-0.00413567		-0.234536	0.00919457	-0.00954458
2.83972	-0.0473953	0.0016133	-0.0023752		-0.0631074	0.00228875	-0.00297491		-0.0938594	0.0035902	-0.00414992		-0.235288	0.00922189	-0.00957537
2.84972	-0.047561	0.00161893	-0.00238352		-0.0633264	0.00229662	-0.00298526		-0.0941806	0.00360224	-0.00416417		-0.236039	0.00924917	-0.00960614
2.85971	-0.0477267	0.00162455	-0.00239185		-0.0635455	0.00230449	-0.00299562		-0.0945017	0.00361426	-0.00417842		-0.236789	0.00927642	-0.0096369
2.86971	-0.0478925	0.00163017	-0.00240017		-0.0637645	0.00231235	-0.00300597		-0.0948227	0.00362629	-0.00419266		-0.237539	0.00930364	-0.00966763
2.87971	-0.0480582	0.00163579	-0.0024085		-0.0639835	0.00232022	-0.00301632		-0.0951436	0.00363831	-0.0042069		-0.238289	0.00933083	-0.00969834
2.88971	-0.0482239	0.00164141	-0.00241682		-0.0642025	0.00232809	-0.00302668		-0.0954645	0.00365033	-0.00422114		-0.239038	0.00935799	-0.00972904
2.89971	-0.0483896	0.00164703	-0.00242514		-0.0644215	0.00233595	-0.00303703		-0.0957854	0.00366234	-0.00423538		-0.239786	0.00938511	-0.00975972
2.90971	-0.0485553	0.00165265	-0.00243347		-0.0646404	0.00234381	-0.00304738		-0.0961061	0.00367435	-0.00424961		-0.240534	0.0094122	-0.00979038
2.91971	-0.048721	0.00165827	-0.00244179		-0.0648594	0.00235168	-0.00305773		-0.0964269	0.00368636	-0.00426384		-0.241282	0.00943926	-0.00982101
2.92971	-0.0488867	0.00166389	-0.00245011		-0.0650783	0.00235954	-0.00306807		-0.0967475	0.00369836	-0.00427807		-0.242029	0.00946629	-0.00985164
2.93971	-0.0490523	0.00166951	-0.00245843		-0.0652972	0.0023674	-0.00307842		-0.0970681	0.00371036	-0.0042923		-0.242775	0.00949329	-0.00988224
2.94971	-0.049218	0.00167513	-0.00246676		-0.065516	0.00237525	-0.00308877		-0.0973887	0.00372235	-0.00430652		-0.243521	0.00952026	-0.00991282
2.9597	-0.0493837	0.00168074	-0.00247508		-0.0657349	0.00238311	-0.00309911		-0.0977091	0.00373434	-0.00432075		-0.244267	0.00954719	-0.00994338
2.9697	-0.0495493	0.00168636	-0.0024834		-0.0659537	0.00239097	-0.00310946		-0.0980295	0.00374632	-0.00433496		-0.245012	0.00957409	-0.00997393
2.9797	-0.049715	0.00169198	-0.00249172		-0.0661725	0.00239882	-0.0031198		-0.0983499	0.0037583	-0.00434918		-0.245757	0.00960096	-0.0100045
2.9897	-0.0498806	0.00169759	-0.00250004		-0.0663913	0.00240667	-0.00313015		-0.0986702	0.00377028	-0.0043634		-0.246501	0.00962781	-0.010035
2.9997	-0.0500463	0.00170321	-0.00250836		-0.0666101	0.00241452	-0.00314049		-0.0989904	0.00378225	-0.00437761		-0.247245	0.00965461	-0.0100655
3.0097	-0.0502119	0.00170883	-0.00251668		-0.0668289	0.00242237	-0.00315083		-0.0993106	0.00379422	-0.00439182		-0.247988	0.00968139	-0.0100959
3.0197	-0.0503775	0.00171444	-0.002525		-0.0670476	0.00243022	-0.00316117		-0.0996307	0.00380618	-0.00440602		-0.24873	0.00970814	-0.0101264
3.0297	-0.0505432	0.00172006	-0.00253332		-0.0672663	0.00243807	-0.00317151		-0.0999507	0.00381814	-0.00442023		-0.249473	0.00973485	-0.0101568
3.0397	-0.0507088	0.00172567	-0.00254164		-0.067485	0.00244592	-0.00318185		-0.100271	0.0038301	-0.00443443		-0.250214	0.00976154	-0.0101872
3.0497	-0.0508744	0.00173129	-0.00254996		-0.0677037	0.00245376	-0.00319219		-0.100591	0.00384205	-0.00444863		-0.250956	0.00978819	-0.0102176
3.05969	-0.05104	0.0017369	-0.00255828		-0.0679223	0.00246161	-0.00320253		-0.100911	0.003854	-0.00446282		-0.251696	0.00981481	-0.010248
3.06969	-0.0512056	0.00174251	-0.0025666		-0.068141	0.00246945	-0.00321286		-0.10123	0.00386594	-0.00447702		-0.252437	0.0098414	-0.0102783
3.07969	-0.0513712	0.00174812	-0.00257492		-0.0683596	0.00247729	-0.0032232		-0.10155	0.00387788	-0.00449121		-0.253177	0.00986796	-0.0103087
3.08969	-0.0515367	0.00175374	-0.00258324		-0.0685782	0.00248513	-0.00323353		-0.10187	0.00388982	-0.0045054		-0.253916	0.00989449	-0.010339
3.09969	-0.0517023	0.00175935	-0.00259155		-0.0687967	0.00249297	-0.00324387		-0.102189	0.00390175	-0.00451959		-0.254655	0.00992099	-0.0103693
3.10969	-0.0518679	0.00176496	-0.00259987		-0.0690153	0.0025008	-0.0032542		-0.102509	0.00391368	-0.00453377		-0.255393	0.00994746	-0.0103996
3.11969	-0.0520334	0.00177057	-0.00260819		-0.0692338	0.00250864	-0.00326453		-0.102828	0.0039256	-0.00454795		-0.256131	0.00997389	-0.0104299
3.12969	-0.052199	0.00177618	-0.00261651		-0.0694523	0.00251647	-0.00327487		-0.103148	0.00393752	-0.00456213		-0.256869	0.0100003	-0.0104601
3.13969	-0.0523645	0.00178179	-0.00262482		-0.0696708	0.00252431	-0.0032852		-0.103467	0.00394944	-0.00457631		-0.257605	0.0100267	-0.0104903
3.14969	-0.0525301	0.0017874	-0.00263314		-0.0698893	0.00253214	-0.00329553		-0.103787	0.00396135	-0.00459048		-0.258342	0.010053	-0.0105205
3.15968	-0.0526956	0.00179301	-0.00264145		-0.0701078	0.00253997	-0.00330586		-0.104106	0.00397325	-0.00460465		-0.259078	0.0100793	-0.0105507
3.16968	-0.0528611	0.00179862	-0.00264977		-0.0703262	0.0025478	-0.00331618		-0.104425	0.00398516	-0.00461882		-0.259814	0.0101056	-0.0105809
3.17968	-0.0530266	0.00180423	-0.00265809		-0.0705446	0.00255563	-0.00332651		-0.104744	0.00399706	-0.00463299		-0.260549	0.0101319	-0.0106111
3.18968	-0.0531922	0.00180984	-0.0026664		-0.070763	0.00256345	-0.00333684		-0.105063	0.00400895	-0.00464715		-0.261283	0.0101581	-0.0106412
3.19968	-0.0533577	0.00181545	-0.00267472		-0.0709814	0.00257128	-0.00334716		-0.105382	0.00402084	-0.00466132		-0.262017	0.0101843	-0.0106713
3.20968	-0.0535232	0.00182105	-0.00268303		-0.0711997	0.0025791	-0.00335749		-0.105701	0.00403273	-0.00467548		-0.262751	0.0102104	-0.0107014
3.21968	-0.0536887	0.00182666	-0.00269135		-0.0714181	0.00258693	-0.00336781		-0.10602	0.00404461	-0.00468963		-0.263484	0.0102366	-0.0107315
3.22968	-0.0538541	0.00183227	-0.00269966		-0.0716364	0.00259475	-0.00337814		-0.106339	0.00405649	-0.00470379		-0.264217	0.0102627	-0.0107616
3.23968	-0.0540196	0.00183787	-0.00270797		-0.0718547	0.00260257	-0.00338846		-0.106658	0.00406836	-0.00471794		-0.264949	0.0102887	-0.0107916
3.24968	-0.0541851	0.00184348	-0.00271629		-0.072073	0.00261039	-0.00339878		-0.106977	0.00408023	-0.00473209		-0.265681	0.0103148	-0.0108216
3.25967	-0.0543506	0.00184908	-0.0027246		-0.0722912	0.0026182	-0.0034091		-0.107295	0.0040921	-0.00474624		-0.266412	0.0103408	-0.0108516
3.26967	-0.054516	0.00185469	-0.00273292		-0.0725095	0.00262602	-0.00341942		-0.107614	0.00410396	-0.00476038		-0.267143	0.0103668	-0.0108816
3.27967	-0.0546815	0.00186029	-0.00274123		-0.0727277	0.00263384	-0.00342974		-0.107932	0.00411582	-0.00477452		-0.267873	0.0103927	-0.0109116
3.28967	-0.0548469	0.0018659	-0.00274954		-0.0729459	0.00264165	-0.00344006		-0.108251	0.00412767	-0.00478866		-0.268603	0.0104186	-0.0109415
3.29967	-0.0550124	0.0018715	-0.00275785		-0.0731641	0.00264946	-0.00345038		-0.108569	0.00413952	-0.0048028		-0.269333	0.0104445	-0.0109715
3.30967	-0.0551778	0.0018771	-0.00276617		-0.0733822	0.00265727	-0.00346069		-0.108888	0.00415137	-0.00481693		-0.270062	0.0104704	-0.0110014
3.31967	-0.0553432	0.00188271	-0.00277448		-0.0736004	0.00266508	-0.00347101		-0.109206	0.00416321	-0.00483107		-0.27079	0.0104962	-0.0110313
3.32967	-0.0555086	0.00188831	-0.00278279		-0.0738185	0.00267289	-0.00348132		-0.109524	0.00417505	-0.0048452		-0.271518	0.010522	-0.0110612
3.33967	-0.0556741	0.00189391	-0.0027911		-0.0740366	0.0026807	-0.00349164		-0.109842	0.00418688	-0.00485932		-0.272246	0.0105478	-0.011091
3.34967	-0.0558395	0.00189951	-0.00279941		-0.0742547	0.0026885	-0.00350195		-0.11016	0.00419871	-0.00487345		-0.272973	0.0105735	-0.0111209
3.35966	-0.0560049	0.00190511	-0.00280772		-0.0744727	0.00269631	-0.00351226		-0.110478	0.00421054	-0.00488757		-0.273699	0.0105992	-0.0111507
3.36966	-0.0561703	0.00191072	-0.00281603		-0.0746908	0.00270411	-0.00352257		-0.110796	0.00422236	-0.00490169		-0.274426	0.0106249	-0.0111805
3.37966	-0.0563356	0.00191632	-0.00282434		-0.0749088	0.00271191	-0.00353288		-0.111114	0.00423418	-0.00491581		-0.275151	0.0106505	-0.0112103
3.38966	-0.056501	0.00192192	-0.00283265		-0.0751268	0.00271972	-0.00354319		-0.111432	0.00424599	-0.00492992		-0.275876	0.0106762	-0.0112401
3.39966	-0.0566664	0.00192751	-0.00284096		-0.0753448	0.00272752	-0.0035535		-0.11175	0.0042578	-0.00494403		-0.276601	0.0107017	-0.0112698
3.40966	-0.0568318	0.00193311	-0.00284927		-0.0755627	0.00273531	-0.00356381		-0.112068	0.00426961	-0.00495814		-0.277325	0.0107273	-0.0112995
3.41966	-0.0569971	0.00193871	-0.00285758		-0.0757807	0.00274311	-0.00357412		-0.112386	0.00428141	-0.00497225		-0.278049	0.0107528	-0.0113293
3.42966	-0.0571625	0.00194431	-0.00286589		-0.0759986	0.00275091	-0.00358443		-0.112703	0.00429321	-0.00498636		-0.278773	0.0107783	-0.011359
3.43966	-0.0573278	0.00194991	-0.0028742		-0.0762165	0.0027587	-0.00359473		-0.113021	0.004305	-0.00500046		-0.279496	0.0108038	-0.0113886
3.44966	-0.0574932	0.00195551	-0.00288251		-0.0764344	0.00276649	-0.00360504		-0.113338	0.00431679	-0.00501456		-0.280218	0.0108292	-0.0114183
3.45965	-0.0576585	0.0019611	-0.00289081		-0.0766522	0.00277429	-0.00361534		-0.113656	0.00432858	-0.00502866		-0.28094	0.0108547	-0.0114479
3.46965	-0.0578238	0.0019667	-0.00289912		-0.0768701	0.00278208	-0.00362564		-0.113973	0.00434036	-0.00504275		-0.281661	0.01088	-0.0114776
3.47965	-0.0579891	0.0019723	-0.00290743		-0.0770879	0.00278986	-0.00363595		-0.114291	0.00435214	-0.00505684		-0.282383	0.0109054	-0.0115072
3.48965	-0.0581544	0.00197789	-0.00291574		-0.0773057	0.00279765	-0.00364625		-0.114608	0.00436391	-0.00507093		-0.283103	0.0109307	-0.0115368
3.49965	-0.0583198	0.00198349	-0.00292404		-0.0775235	0.00280544	-0.00365655		-0.114925	0.00437568	-0.00508502		-0.283823	0.010956	-0.0115663
3.50965	-0.0584851	0.00198908	-0.00293235		-0.0777412	0.00281322	-0.00366685		-0.115242	0.00438744	-0.00509911		-0.284543	0.0109813	-0.0115959
3.51965	-0.0586503	0.00199468	-0.00294066		-0.077959	0.00282101	-0.00367715		-0.115559	0.0043992	-0.00511319		-0.285262	0.0110065	-0.0116254
3.52965	-0.0588156	0.00200027	-0.00294896		-0.0781767	0.00282879	-0.00368744		-0.115876	0.00441096	-0.00512727		-0.285981	0.0110317	-0.0116549
3.53965	-0.0589809	0.00200587	-0.00295727		-0.0783944	0.00283657	-0.00369774		-0.116193	0.00442272	-0.00514135		-0.286699	0.0110569	-0.0116844
3.54965	-0.0591462	0.00201146	-0.00296557		-0.0786121	0.00284435	-0.00370804		-0.11651	0.00443446	-0.00515542		-0.287417	0.011082	-0.0117139
3.55964	-0.0593115	0.00201705	-0.00297388		-0.0788298	0.00285213	-0.00371833		-0.116827	0.00444621	-0.0051695		-0.288134	0.0111072	-0.0117434
3.56964	-0.0594767	0.00202264	-0.00298218		-0.0790474	0.00285991	-0.00372863		-0.117144	0.00445795	-0.00518357		-0.288851	0.0111322	-0.0117728
3.57964	-0.059642	0.00202824	-0.00299049		-0.0792651	0.00286769	-0.00373892		-0.117461	0.00446969	-0.00519763		-0.289568	0.0111573	-0.0118023
3.58964	-0.0598072	0.00203383	-0.00299879		-0.0794827	0.00287546	-0.00374922		-0.117777	0.00448142	-0.0052117		-0.290284	0.0111823	-0.0118317
3.59964	-0.0599725	0.00203942	-0.0030071		-0.0797002	0.00288323	-0.00375951		-0.118094	0.00449315	-0.00522576		-0.290999	0.0112073	-0.0118611
3.60964	-0.0601377	0.00204501	-0.0030154		-0.0799178	0.00289101	-0.0037698		-0.118411	0.00450488	-0.00523982		-0.291715	0.0112323	-0.0118905
3.61964	-0.0603029	0.0020506	-0.0030237		-0.0801354	0.00289878	-0.00378009		-0.118727	0.0045166	-0.00525388		-0.292429	0.0112573	-0.0119198
3.62964	-0.0604681	0.00205619	-0.00303201		-0.0803529	0.00290655	-0.00379038		-0.119043	0.00452832	-0.00526794		-0.293143	0.0112822	-0.0119491
3.63964	-0.0606333	0.00206178	-0.00304031		-0.0805704	0.00291432	-0.00380067		-0.11936	0.00454003	-0.00528199		-0.293857	0.0113071	-0.0119785
3.64964	-0.0607986	0.00206737	-0.00304861		-0.0807879	0.00292208	-0.00381096		-0.119676	0.00455174	-0.00529604		-0.29457	0.0113319	-0.0120078
3.65963	-0.0609638	0.00207296	-0.00305692		-0.0810054	0.00292985	-0.00382124		-0.119992	0.00456344	-0.00531009		-0.295283	0.0113567	-0.0120371
3.66963	-0.0611289	0.00207855	-0.00306522		-0.0812228	0.00293761	-0.00383153		-0.120309	0.00457514	-0.00532413		-0.295996	0.0113815	-0.0120663
3.67963	-0.0612941	0.00208414	-0.00307352		-0.0814402	0.00294538	-0.00384182		-0.120625	0.00458684	-0.00533818		-0.296708	0.0114063	-0.0120956
3.68963	-0.0614593	0.00208972	-0.00308182		-0.0816576	0.00295314	-0.0038521		-0.120941	0.00459853	-0.00535222		-0.297419	0.0114311	-0.0121248
3.69963	-0.0616245	0.00209531	-0.00309012		-0.081875	0.0029609	-0.00386239		-0.121257	0.00461022	-0.00536626		-0.29813	0.0114558	-0.012154
3.70963	-0.0617897	0.0021009	-0.00309842		-0.0820924	0.00296866	-0.00387267		-0.121573	0.00462191	-0.00538029		-0.298841	0.0114805	-0.0121832
3.71963	-0.0619548	0.00210648	-0.00310672		-0.0823098	0.00297642	-0.00388295		-0.121889	0.00463359	-0.00539433		-0.299551	0.0115051	-0.0122124
3.72963	-0.06212	0.00211207	-0.00311502		-0.0825271	0.00298418	-0.00389323		-0.122205	0.00464527	-0.00540836		-0.30026	0.0115297	-0.0122416
3.73963	-0.0622851	0.00211766	-0.00312332		-0.0827444	0.00299193	-0.00390351		-0.12252	0.00465694	-0.00542239		-0.30097	0.0115544	-0.0122707
3.74963	-0.0624503	0.00212324	-0.00313162		-0.0829617	0.00299969	-0.00391379		-0.122836	0.00466861	-0.00543641		-0.301678	0.0115789	-0.0122998
3.75962	-0.0626154	0.00212883	-0.00313992		-0.083179	0.00300744	-0.00392407		-0.123152	0.00468028	-0.00545044		-0.302387	0.0116035	-0.012329
3.76962	-0.0627805	0.00213441	-0.00314822		-0.0833962	0.00301519	-0.00393435		-0.123467	0.00469194	-0.00546446		-0.303095	0.011628	-0.0123581
3.77962	-0.0629456	0.00213999	-0.00315652		-0.0836135	0.00302294	-0.00394463		-0.123783	0.0047036	-0.00547848		-0.303802	0.0116525	-0.0123871
3.78962	-0.0631108	0.00214558	-0.00316482		-0.0838307	0.00303069	-0.0039549		-0.124098	0.00471525	-0.00549249		-0.304509	0.0116769	-0.0124162
3.79962	-0.0632759	0.00215116	-0.00317312		-0.0840479	0.00303844	-0.00396518		-0.124414	0.0047269	-0.00550651		-0.305215	0.0117014	-0.0124452
3.80962	-0.063441	0.00215674	-0.00318142		-0.084265	0.00304618	-0.00397545		-0.124729	0.00473854	-0.00552052		-0.305922	0.0117258	-0.0124742
3.81962	-0.0636061	0.00216233	-0.00318972		-0.0844822	0.00305393	-0.00398573		-0.125045	0.00475019	-0.00553453		-0.306627	0.0117501	-0.0125033
3.82962	-0.0637711	0.00216791	-0.00319801		-0.0846993	0.00306167	-0.003996		-0.12536	0.00476182	-0.00554854		-0.307332	0.0117745	-0.0125322
3.83962	-0.0639362	0.00217349	-0.00320631		-0.0849165	0.00306942	-0.00400627		-0.125675	0.00477346	-0.00556254		-0.308037	0.0117988	-0.0125612
3.84962	-0.0641013	0.00217907	-0.00321461		-0.0851336	0.00307716	-0.00401655		-0.12599	0.00478509	-0.00557654		-0.308741	0.0118231	-0.0125902
3.85961	-0.0642664	0.00218465	-0.00322291		-0.0853506	0.0030849	-0.00402682		-0.126305	0.00479671	-0.00559054		-0.309445	0.0118474	-0.0126191
3.86961	-0.0644314	0.00219023	-0.0032312		-0.0855677	0.00309264	-0.00403709		-0.12662	0.00480833	-0.00560454		-0.310149	0.0118716	-0.012648
3.87961	-0.0645965	0.00219581	-0.0032395		-0.0857847	0.00310038	-0.00404735		-0.126935	0.00481995	-0.00561853		-0.310852	0.0118958	-0.0126769
3.88961	-0.0647615	0.00220139	-0.0032478		-0.0860017	0.00310811	-0.00405762		-0.12725	0.00483156	-0.00563252		-0.311554	0.01192	-0.0127058
3.89961	-0.0649266	0.00220697	-0.00325609		-0.0862187	0.00311585	-0.00406789		-0.127565	0.00484317	-0.00564651		-0.312256	0.0119441	-0.0127347
3.90961	-0.0650916	0.00221255	-0.00326439		-0.0864357	0.00312358	-0.00407816		-0.12788	0.00485478	-0.0056605		-0.312958	0.0119682	-0.0127635
3.91961	-0.0652566	0.00221813	-0.00327268		-0.0866527	0.00313131	-0.00408842		-0.128195	0.00486638	-0.00567449		-0.313659	0.0119923	-0.0127923
3.92961	-0.0654217	0.0022237	-0.00328098		-0.0868696	0.00313905	-0.00409869		-0.128509	0.00487798	-0.00568847		-0.31436	0.0120164	-0.0128212
3.93961	-0.0655867	0.00222928	-0.00328927		-0.0870865	0.00314678	-0.00410895		-0.128824	0.00488957	-0.00570245		-0.31506	0.0120404	-0.01285
3.94961	-0.0657517	0.00223486	-0.00329757		-0.0873034	0.0031545	-0.00411921		-0.129138	0.00490116	-0.00571642		-0.31576	0.0120645	-0.0128787
3.9596	-0.0659167	0.00224043	-0.00330586		-0.0875203	0.00316223	-0.00412948		-0.129453	0.00491275	-0.0057304		-0.316459	0.0120884	-0.0129075
3.9696	-0.0660817	0.00224601	-0.00331415		-0.0877372	0.00316996	-0.00413974		-0.129767	0.00492433	-0.00574437		-0.317158	0.0121124	-0.0129362
3.9796	-0.0662467	0.00225159	-0.00332245		-0.087954	0.00317768	-0.00415		-0.130082	0.00493591	-0.00575834		-0.317857	0.0121363	-0.012965
3.9896	-0.0664116	0.00225716	-0.00333074		-0.0881708	0.00318541	-0.00416026		-0.130396	0.00494749	-0.00577231		-0.318555	0.0121602	-0.0129937
3.9996	-0.0665766	0.00226274	-0.00333903		-0.0883877	0.00319313	-0.00417052		-0.13071	0.00495906	-0.00578628		-0.319253	0.0121841	-0.0130224
4.0096	-0.0667416	0.00226831	-0.00334733		-0.0886044	0.00320085	-0.00418078		-0.131024	0.00497062	-0.00580024		-0.31995	0.0122079	-0.0130511
4.0196	-0.0669065	0.00227389	-0.00335562		-0.0888212	0.00320857	-0.00419103		-0.131338	0.00498218	-0.0058142		-0.320647	0.0122318	-0.0130797
4.0296	-0.0670715	0.00227946	-0.00336391		-0.0890379	0.00321629	-0.00420129		-0.131653	0.00499374	-0.00582816		-0.321343	0.0122556	-0.0131084
4.0396	-0.0672365	0.00228503	-0.0033722		-0.0892547	0.00322401	-0.00421154		-0.131967	0.0050053	-0.00584211		-0.322039	0.0122793	-0.013137
4.0496	-0.0674014	0.00229061	-0.0033805		-0.0894714	0.00323172	-0.0042218		-0.132281	0.00501685	-0.00585606		-0.322734	0.0123031	-0.0131656
4.05959	-0.0675663	0.00229618	-0.00338879		-0.0896881	0.00323944	-0.00423205		-0.132594	0.00502839	-0.00587002		-0.323429	0.0123268	-0.0131942
4.06959	-0.0677313	0.00230175	-0.00339708		-0.0899047	0.00324715	-0.00424231		-0.132908	0.00503994	-0.00588396		-0.324124	0.0123504	-0.0132228
4.07959	-0.0678962	0.00230732	-0.00340537		-0.0901214	0.00325486	-0.00425256		-0.133222	0.00505148	-0.00589791		-0.324818	0.0123741	-0.0132513
4.08959	-0.0680611	0.00231289	-0.00341366		-0.090338	0.00326257	-0.00426281		-0.133536	0.00506301	-0.00591185		-0.325512	0.0123977	-0.0132798
4.09959	-0.068226	0.00231846	-0.00342195		-0.0905546	0.00327028	-0.00427306		-0.133849	0.00507454	-0.00592579		-0.326205	0.0124213	-0.0133084
4.10959	-0.0683909	0.00232403	-0.00343024		-0.0907712	0.00327799	-0.00428331		-0.134163	0.00508607	-0.00593973		-0.326898	0.0124449	-0.0133369
4.11959	-0.0685558	0.0023296	-0.00343853		-0.0909878	0.0032857	-0.00429356		-0.134477	0.00509759	-0.00595367		-0.32759	0.0124685	-0.0133654
4.12959	-0.0687207	0.00233517	-0.00344682		-0.0912043	0.0032934	-0.00430381		-0.13479	0.00510911	-0.0059676		-0.328282	0.012492	-0.0133938
4.13959	-0.0688856	0.00234074	-0.00345511		-0.0914208	0.00330111	-0.00431406		-0.135103	0.00512063	-0.00598153		-0.328974	0.0125155	-0.0134223
4.14959	-0.0690504	0.00234631	-0.0034634		-0.0916374	0.00330881	-0.0043243		-0.135417	0.00513214	-0.00599546		-0.329665	0.0125389	-0.0134507
4.15958	-0.0692153	0.00235188	-0.00347169		-0.0918538	0.00331651	-0.00433455		-0.13573	0.00514364	-0.00600939		-0.330356	0.0125624	-0.0134791
4.16958	-0.0693802	0.00235745	-0.00347998		-0.0920703	0.00332421	-0.00434479		-0.136043	0.00515515	-0.00602331		-0.331046	0.0125858	-0.0135076
4.17958	-0.069545	0.00236302	-0.00348826		-0.0922868	0.00333191	-0.00435504		-0.136357	0.00516665	-0.00603723		-0.331736	0.0126092	-0.0135359
4.18958	-0.0697099	0.00236858	-0.00349655		-0.0925032	0.00333961	-0.00436528		-0.13667	0.00517814	-0.00605115		-0.332425	0.0126325	-0.0135643
4.19958	-0.0698747	0.00237415	-0.00350484		-0.0927196	0.00334731	-0.00437552		-0.136983	0.00518964	-0.00606507		-0.333114	0.0126559	-0.0135927
4.20958	-0.0700396	0.00237972	-0.00351313		-0.092936	0.003355	-0.00438576		-0.137296	0.00520112	-0.00607898		-0.333802	0.0126792	-0.013621
4.21958	-0.0702044	0.00238528	-0.00352141		-0.0931524	0.0033627	-0.00439601		-0.137609	0.00521261	-0.0060929		-0.33449	0.0127024	-0.0136493
4.22958	-0.0703692	0.00239085	-0.0035297		-0.0933687	0.00337039	-0.00440624		-0.137922	0.00522409	-0.0061068		-0.335178	0.0127257	-0.0136776
4.23958	-0.070534	0.00239641	-0.00353799		-0.0935851	0.00337808	-0.00441648		-0.138234	0.00523556	-0.00612071		-0.335865	0.0127489	-0.0137059
4.24958	-0.0706988	0.00240198	-0.00354627		-0.0938014	0.00338577	-0.00442672		-0.138547	0.00524704	-0.00613462		-0.336552	0.0127721	-0.0137342
4.25957	-0.0708636	0.00240754	-0.00355456		-0.0940177	0.00339346	-0.00443696		-0.13886	0.0052585	-0.00614852		-0.337238	0.0127953	-0.0137624
4.26957	-0.0710284	0.00241311	-0.00356284		-0.094234	0.00340115	-0.0044472		-0.139173	0.00526997	-0.00616242		-0.337924	0.0128184	-0.0137907
4.27957	-0.0711932	0.00241867	-0.00357113		-0.0944502	0.00340884	-0.00445743		-0.139485	0.00528143	-0.00617632		-0.33861	0.0128415	-0.0138189
4.28957	-0.071358	0.00242423	-0.00357941		-0.0946664	0.00341652	-0.00446767		-0.139798	0.00529289	-0.00619021		-0.339295	0.0128646	-0.0138471
4.29957	-0.0715228	0.00242979	-0.0035877		-0.0948827	0.00342421	-0.0044779		-0.14011	0.00530434	-0.0062041		-0.33998	0.0128877	-0.0138753
4.30957	-0.0716876	0.00243536	-0.00359598		-0.0950989	0.00343189	-0.00448813		-0.140423	0.00531579	-0.00621799		-0.340664	0.0129107	-0.0139034
4.31957	-0.0718523	0.00244092	-0.00360427		-0.095315	0.00343957	-0.00449837		-0.140735	0.00532723	-0.00623188		-0.341348	0.0129337	-0.0139316
4.32957	-0.0720171	0.00244648	-0.00361255		-0.0955312	0.00344725	-0.0045086		-0.141047	0.00533867	-0.00624577		-0.342031	0.0129567	-0.0139597
4.33957	-0.0721818	0.00245204	-0.00362084		-0.0957473	0.00345493	-0.00451883		-0.14136	0.00535011	-0.00625965		-0.342714	0.0129797	-0.0139878
4.34957	-0.0723466	0.0024576	-0.00362912		-0.0959635	0.00346261	-0.00452906		-0.141672	0.00536154	-0.00627353		-0.343396	0.0130026	-0.0140159
4.35956	-0.0725113	0.00246316	-0.0036374		-0.0961796	0.00347028	-0.00453929		-0.141984	0.00537297	-0.00628741		-0.344078	0.0130255	-0.014044
4.36956	-0.072676	0.00246872	-0.00364569		-0.0963956	0.00347796	-0.00454952		-0.142296	0.0053844	-0.00630128		-0.34476	0.0130484	-0.0140721
4.37956	-0.0728408	0.00247428	-0.00365397		-0.0966117	0.00348563	-0.00455974		-0.142608	0.00539582	-0.00631516		-0.345441	0.0130713	-0.0141001
4.38956	-0.0730055	0.00247984	-0.00366225		-0.0968277	0.00349331	-0.00456997		-0.14292	0.00540724	-0.00632903		-0.346122	0.0130941	-0.0141282
4.39956	-0.0731702	0.0024854	-0.00367053		-0.0970438	0.00350098	-0.0045802		-0.143232	0.00541865	-0.00634289		-0.346802	0.0131169	-0.0141562
4.40956	-0.0733349	0.00249096	-0.00367881		-0.0972598	0.00350865	-0.00459042		-0.143544	0.00543006	-0.00635676		-0.347482	0.0131397	-0.0141842
4.41956	-0.0734996	0.00249651	-0.0036871		-0.0974758	0.00351632	-0.00460065		-0.143856	0.00544147	-0.00637062		-0.348162	0.0131624	-0.0142122
4.42956	-0.0736643	0.00250207	-0.00369538		-0.0976917	0.00352398	-0.00461087		-0.144167	0.00545287	-0.00638449		-0.348841	0.0131851	-0.0142401
4.43956	-0.073829	0.00250763	-0.00370366		-0.0979077	0.00353165	-0.00462109		-0.144479	0.00546427	-0.00639834		-0.34952	0.0132078	-0.0142681
4.44956	-0.0739936	0.00251319	-0.00371194		-0.0981236	0.00353932	-0.00463131		-0.144791	0.00547566	-0.0064122		-0.350198	0.0132305	-0.014296
4.45955	-0.0741583	0.00251874	-0.00372022		-0.0983395	0.00354698	-0.00464153		-0.145102	0.00548705	-0.00642605		-0.350876	0.0132532	-0.0143239
4.46955	-0.074323	0.0025243	-0.0037285		-0.0985554	0.00355464	-0.00465175		-0.145414	0.00549844	-0.00643991		-0.351553	0.0132758	-0.0143518
4.47955	-0.0744876	0.00252985	-0.00373678		-0.0987712	0.0035623	-0.00466197		-0.145725	0.00550982	-0.00645375		-0.35223	0.0132984	-0.0143797
4.48955	-0.0746523	0.00253541	-0.00374506		-0.0989871	0.00356996	-0.00467219		-0.146036	0.0055212	-0.0064676		-0.352907	0.0133209	-0.0144076
4.49955	-0.0748169	0.00254096	-0.00375334		-0.0992029	0.00357762	-0.00468241		-0.146348	0.00553257	-0.00648145		-0.353583	0.0133435	-0.0144354
4.50955	-0.0749816	0.00254652	-0.00376162		-0.0994187	0.00358528	-0.00469263		-0.146659	0.00554395	-0.00649529		-0.354259	0.013366	-0.0144633
4.51955	-0.0751462	0.00255207	-0.0037699		-0.0996345	0.00359294	-0.00470284		-0.14697	0.00555531	-0.00650913		-0.354934	0.0133885	-0.0144911
4.52955	-0.0753108	0.00255762	-0.00377818		-0.0998503	0.00360059	-0.00471306		-0.147281	0.00556668	-0.00652296		-0.355609	0.0134109	-0.0145189
4.53955	-0.0754754	0.00256318	-0.00378645		-0.100066	0.00360824	-0.00472327		-0.147592	0.00557804	-0.0065368		-0.356283	0.0134334	-0.0145467
4.54955	-0.0756401	0.00256873	-0.00379473		-0.100282	0.0036159	-0.00473348		-0.147903	0.00558939	-0.00655063		-0.356957	0.0134558	-0.0145745
4.55954	-0.0758047	0.00257428	-0.00380301		-0.100497	0.00362355	-0.0047437		-0.148214	0.00560074	-0.00656446		-0.357631	0.0134782	-0.0146022
4.56954	-0.0759693	0.00257983	-0.00381129		-0.100713	0.0036312	-0.00475391		-0.148525	0.00561209	-0.00657829		-0.358304	0.0135006	-0.0146299
4.57954	-0.0761338	0.00258538	-0.00381956		-0.100929	0.00363885	-0.00476412		-0.148836	0.00562344	-0.00659211		-0.358977	0.0135229	-0.0146577
4.58954	-0.0762984	0.00259093	-0.00382784		-0.101145	0.00364649	-0.00477433		-0.149147	0.00563478	-0.00660594		-0.359649	0.0135452	-0.0146854
4.59954	-0.076463	0.00259648	-0.00383612		-0.10136	0.00365414	-0.00478454		-0.149458	0.00564611	-0.00661976		-0.360321	0.0135675	-0.0147131
4.60954	-0.0766276	0.00260203	-0.00384439		-0.101576	0.00366178	-0.00479475		-0.149768	0.00565744	-0.00663357		-0.360993	0.0135897	-0.0147407
4.61954	-0.0767921	0.00260758	-0.00385267		-0.101791	0.00366943	-0.00480496		-0.150079	0.00566877	-0.00664739		-0.361664	0.013612	-0.0147684
4.62954	-0.0769567	0.00261313	-0.00386095		-0.102007	0.00367707	-0.00481516		-0.15039	0.0056801	-0.0066612		-0.362335	0.0136342	-0.014796
4.63954	-0.0771213	0.00261868	-0.00386922		-0.102222	0.00368471	-0.00482537		-0.1507	0.00569142	-0.00667501		-0.363005	0.0136564	-0.0148236
4.64954	-0.0772858	0.00262423	-0.0038775		-0.102438	0.00369235	-0.00483557		-0.151011	0.00570274	-0.00668882		-0.363675	0.0136785	-0.0148512
4.65953	-0.0774503	0.00262978	-0.00388577		-0.102654	0.00369999	-0.00484578		-0.151321	0.00571405	-0.00670263		-0.364344	0.0137007	-0.0148788
4.66953	-0.0776149	0.00263533	-0.00389405		-0.102869	0.00370763	-0.00485598		-0.151631	0.00572536	-0.00671643		-0.365014	0.0137228	-0.0149064
4.67953	-0.0777794	0.00264087	-0.00390232		-0.103085	0.00371526	-0.00486618		-0.151942	0.00573666	-0.00673023		-0.365682	0.0137449	-0.014934
4.68953	-0.0779439	0.00264642	-0.00391059		-0.1033	0.0037229	-0.00487639		-0.152252	0.00574797	-0.00674403		-0.36635	0.0137669	-0.0149615
4.69953	-0.0781084	0.00265197	-0.00391887		-0.103515	0.00373053	-0.00488659		-0.152562	0.00575926	-0.00675783		-0.367018	0.013789	-0.014989
4.70953	-0.0782729	0.00265751	-0.00392714		-0.103731	0.00373816	-0.00489679		-0.152872	0.00577056	-0.00677162		-0.367686	0.013811	-0.0150165
4.71953	-0.0784374	0.00266306	-0.00393541		-0.103946	0.00374579	-0.00490699		-0.153182	0.00578185	-0.00678541		-0.368353	0.0138329	-0.015044
4.72953	-0.0786019	0.0026686	-0.00394369		-0.104162	0.00375342	-0.00491719		-0.153492	0.00579314	-0.0067992		-0.369019	0.0138549	-0.0150715
4.73953	-0.0787664	0.00267415	-0.00395196		-0.104377	0.00376105	-0.00492738		-0.153802	0.00580442	-0.00681299		-0.369685	0.0138768	-0.015099
4.74953	-0.0789309	0.00267969	-0.00396023		-0.104592	0.00376868	-0.00493758		-0.154112	0.0058157	-0.00682677		-0.370351	0.0138987	-0.0151264
4.75952	-0.0790954	0.00268524	-0.00396851		-0.104808	0.00377631	-0.00494778		-0.154422	0.00582697	-0.00684056		-0.371016	0.0139206	-0.0151538
4.76952	-0.0792598	0.00269078	-0.00397678		-0.105023	0.00378393	-0.00495797		-0.154731	0.00583824	-0.00685433		-0.371681	0.0139425	-0.0151812
4.77952	-0.0794243	0.00269632	-0.00398505		-0.105238	0.00379155	-0.00496817		-0.155041	0.00584951	-0.00686811		-0.372346	0.0139643	-0.0152086
4.78952	-0.0795887	0.00270186	-0.00399332		-0.105454	0.00379918	-0.00497836		-0.155351	0.00586077	-0.00688189		-0.37301	0.0139861	-0.015236
4.79952	-0.0797532	0.00270741	-0.00400159		-0.105669	0.0038068	-0.00498855		-0.15566	0.00587203	-0.00689566		-0.373674	0.0140079	-0.0152634
4.80952	-0.0799176	0.00271295	-0.00400986		-0.105884	0.00381442	-0.00499874		-0.15597	0.00588329	-0.00690943		-0.374337	0.0140297	-0.0152907
4.81952	-0.0800821	0.00271849	-0.00401813		-0.106099	0.00382203	-0.00500894		-0.156279	0.00589454	-0.0069232		-0.375	0.0140514	-0.0153181
4.82952	-0.0802465	0.00272403	-0.0040264		-0.106314	0.00382965	-0.00501913		-0.156589	0.00590579	-0.00693696		-0.375662	0.0140731	-0.0153454
4.83952	-0.0804109	0.00272957	-0.00403467		-0.10653	0.00383727	-0.00502932		-0.156898	0.00591703	-0.00695073		-0.376324	0.0140948	-0.0153727
4.84952	-0.0805753	0.00273511	-0.00404294		-0.106745	0.00384488	-0.0050395		-0.157207	0.00592827	-0.00696449		-0.376986	0.0141164	-0.0154
4.85951	-0.0807397	0.00274065	-0.00405121		-0.10696	0.0038525	-0.00504969		-0.157517	0.00593951	-0.00697824		-0.377647	0.0141381	-0.0154272
4.86951	-0.0809041	0.00274619	-0.00405948		-0.107175	0.00386011	-0.00505988		-0.157826	0.00595074	-0.006992		-0.378308	0.0141597	-0.0154545
4.87951	-0.0810685	0.00275173	-0.00406775		-0.10739	0.00386772	-0.00507007		-0.158135	0.00596197	-0.00700575		-0.378969	0.0141813	-0.0154817
4.88951	-0.0812329	0.00275727	-0.00407602		-0.107605	0.00387533	-0.00508025		-0.158444	0.0059732	-0.0070195		-0.379629	0.0142028	-0.0155089
4.89951	-0.0813973	0.00276281	-0.00408429		-0.10782	0.00388294	-0.00509044		-0.158753	0.00598442	-0.00703325		-0.380288	0.0142244	-0.0155361
4.90951	-0.0815617	0.00276834	-0.00409256		-0.108035	0.00389054	-0.00510062		-0.159062	0.00599564	-0.007047		-0.380947	0.0142459	-0.0155633
4.91951	-0.081726	0.00277388	-0.00410082		-0.10825	0.00389815	-0.0051108		-0.159371	0.00600685	-0.00706074		-0.381606	0.0142674	-0.0155905
4.92951	-0.0818904	0.00277942	-0.00410909		-0.108465	0.00390575	-0.00512098		-0.15968	0.00601806	-0.00707448		-0.382265	0.0142888	-0.0156177
4.93951	-0.0820547	0.00278496	-0.00411736		-0.10868	0.00391336	-0.00513117		-0.159988	0.00602927	-0.00708822		-0.382923	0.0143103	-0.0156448
4.94951	-0.0822191	0.00279049	-0.00412563		-0.108895	0.00392096	-0.00514135		-0.160297	0.00604047	-0.00710196		-0.38358	0.0143317	-0.0156719
4.9595	-0.0823834	0.00279603	-0.00413389		-0.10911	0.00392856	-0.00515153		-0.160606	0.00605167	-0.00711569		-0.384237	0.0143531	-0.015699
4.9695	-0.0825478	0.00280156	-0.00414216		-0.109325	0.00393616	-0.00516171		-0.160914	0.00606286	-0.00712943		-0.384894	0.0143744	-0.0157261
4.9795	-0.0827121	0.0028071	-0.00415042		-0.10954	0.00394376	-0.00517188		-0.161223	0.00607406	-0.00714316		-0.385551	0.0143958	-0.0157532
4.9895	-0.0828764	0.00281263	-0.00415869		-0.109755	0.00395135	-0.00518206		-0.161531	0.00608524	-0.00715688		-0.386207	0.0144171	-0.0157802
4.9995	-0.0830407	0.00281817	-0.00416696		-0.10997	0.00395895	-0.00519224		-0.16184	0.00609643	-0.00717061		-0.386862	0.0144384	-0.0158073
5.0095	-0.083205	0.0028237	-0.00417522		-0.110184	0.00396654	-0.00520241		-0.162148	0.00610761	-0.00718433		-0.387517	0.0144597	-0.0158343
5.0195	-0.0833693	0.00282923	-0.00418349		-0.110399	0.00397414	-0.00521259		-0.162457	0.00611878	-0.00719805		-0.388172	0.0144809	-0.0158613
5.0295	-0.0835336	0.00283477	-0.00419175		-0.110614	0.00398173	-0.00522276		-0.162765	0.00612995	-0.00721177		-0.388826	0.0145021	-0.0158883
5.0395	-0.0836979	0.0028403	-0.00420002		-0.110829	0.00398932	-0.00523293		-0.163073	0.00614112	-0.00722548		-0.38948	0.0145233	-0.0159153
5.0495	-0.0838622	0.00284583	-0.00420828		-0.111044	0.00399691	-0.00524311		-0.163381	0.00615229	-0.0072392		-0.390134	0.0145445	-0.0159423
5.05949	-0.0840265	0.00285136	-0.00421654		-0.111258	0.0040045	-0.00525328		-0.163689	0.00616345	-0.00725291		-0.390787	0.0145656	-0.0159692
5.06949	-0.0841907	0.00285689	-0.00422481		-0.111473	0.00401209	-0.00526345		-0.163997	0.0061746	-0.00726662		-0.39144	0.0145868	-0.0159962
5.07949	-0.084355	0.00286242	-0.00423307		-0.111688	0.00401967	-0.00527362		-0.164305	0.00618576	-0.00728032		-0.392092	0.0146079	-0.0160231
5.08949	-0.0845193	0.00286796	-0.00424133		-0.111902	0.00402726	-0.00528379		-0.164613	0.00619691	-0.00729402		-0.392744	0.0146289	-0.01605
5.09949	-0.0846835	0.00287349	-0.0042496		-0.112117	0.00403484	-0.00529396		-0.164921	0.00620805	-0.00730773		-0.393396	0.01465	-0.0160769
5.10949	-0.0848478	0.00287901	-0.00425786		-0.112332	0.00404242	-0.00530412		-0.165229	0.0062192	-0.00732142		-0.394047	0.014671	-0.0161037
5.11949	-0.085012	0.00288454	-0.00426612		-0.112546	0.00405	-0.00531429		-0.165537	0.00623033	-0.00733512		-0.394698	0.014692	-0.0161306
5.12949	-0.0851762	0.00289007	-0.00427438		-0.112761	0.00405758	-0.00532445		-0.165844	0.00624147	-0.00734882		-0.395348	0.014713	-0.0161574
5.13949	-0.0853404	0.0028956	-0.00428265		-0.112976	0.00406516	-0.00533462		-0.166152	0.0062526	-0.00736251		-0.395998	0.014734	-0.0161843
5.14949	-0.0855047	0.00290113	-0.00429091		-0.11319	0.00407274	-0.00534478		-0.166459	0.00626372	-0.0073762		-0.396648	0.0147549	-0.0162111
5.15948	-0.0856689	0.00290666	-0.00429917		-0.113405	0.00408031	-0.00535495		-0.166767	0.00627485	-0.00738988		-0.397297	0.0147758	-0.0162379
5.16948	-0.0858331	0.00291218	-0.00430743		-0.113619	0.00408789	-0.00536511		-0.167074	0.00628597	-0.00740357		-0.397946	0.0147967	-0.0162646
5.17948	-0.0859973	0.00291771	-0.00431569		-0.113834	0.00409546	-0.00537527		-0.167382	0.00629708	-0.00741725		-0.398594	0.0148175	-0.0162914
5.18948	-0.0861615	0.00292324	-0.00432395		-0.114048	0.00410303	-0.00538543		-0.167689	0.00630819	-0.00743093		-0.399242	0.0148384	-0.0163181
5.19948	-0.0863256	0.00292876	-0.00433221		-0.114263	0.0041106	-0.00539559		-0.167996	0.0063193	-0.00744461		-0.39989	0.0148592	-0.0163449
5.20948	-0.0864898	0.00293429	-0.00434047		-0.114477	0.00411817	-0.00540575		-0.168304	0.00633041	-0.00745828		-0.400537	0.01488	-0.0163716
5.21948	-0.086654	0.00293981	-0.00434873		-0.114692	0.00412574	-0.00541591		-0.168611	0.00634151	-0.00747196		-0.401184	0.0149008	-0.0163983
5.22948	-0.0868181	0.00294534	-0.00435699		-0.114906	0.00413331	-0.00542607		-0.168918	0.0063526	-0.00748563		-0.40183	0.0149215	-0.016425
5.23948	-0.0869823	0.00295086	-0.00436525		-0.11512	0.00414087	-0.00543622		-0.169225	0.0063637	-0.00749929		-0.402476	0.0149422	-0.0164516
5.24948	-0.0871465	0.00295639	-0.00437351		-0.115335	0.00414844	-0.00544638		-0.169532	0.00637478	-0.00751296		-0.403122	0.0149629	-0.0164783
5.25947	-0.0873106	0.00296191	-0.00438177		-0.115549	0.004156	-0.00545653		-0.169839	0.00638587	-0.00752662		-0.403767	0.0149836	-0.0165049
5.26947	-0.0874747	0.00296743	-0.00439002		-0.115764	0.00416356	-0.00546669		-0.170146	0.00639695	-0.00754028		-0.404412	0.0150042	-0.0165316
5.27947	-0.0876389	0.00297296	-0.00439828		-0.115978	0.00417112	-0.00547684		-0.170453	0.00640803	-0.00755394		-0.405056	0.0150249	-0.0165582
5.28947	-0.087803	0.00297848	-0.00440654		-0.116192	0.00417868	-0.00548699		-0.170759	0.0064191	-0.0075676		-0.4057	0.0150455	-0.0165848
5.29947	-0.0879671	0.002984	-0.0044148		-0.116406	0.00418624	-0.00549715		-0.171066	0.00643017	-0.00758125		-0.406344	0.015066	-0.0166113
5.30947	-0.0881312	0.00298952	-0.00442306		-0.116621	0.0041938	-0.0055073		-0.171373	0.00644124	-0.0075949		-0.406987	0.0150866	-0.0166379
5.31947	-0.0882953	0.00299504	-0.00443131		-0.116835	0.00420135	-0.00551745		-0.171679	0.0064523	-0.00760855		-0.40763	0.0151071	-0.0166644
5.32947	-0.0884594	0.00300056	-0.00443957		-0.117049	0.00420891	-0.0055276		-0.171986	0.00646336	-0.0076222		-0.408272	0.0151276	-0.016691
5.33947	-0.0886235	0.00300609	-0.00444782		-0.117263	0.00421646	-0.00553775		-0.172292	0.00647442	-0.00763584		-0.408915	0.0151481	-0.0167175
5.34947	-0.0887876	0.0030116	-0.00445608		-0.117478	0.00422401	-0.00554789		-0.172599	0.00648547	-0.00764949		-0.409556	0.0151686	-0.016744
5.35946	-0.0889517	0.00301712	-0.00446434		-0.117692	0.00423156	-0.00555804		-0.172905	0.00649652	-0.00766313		-0.410198	0.015189	-0.0167705
5.36946	-0.0891157	0.00302264	-0.00447259		-0.117906	0.00423911	-0.00556819		-0.173211	0.00650756	-0.00767676		-0.410838	0.0152094	-0.0167969
5.37946	-0.0892798	0.00302816	-0.00448085		-0.11812	0.00424666	-0.00557833		-0.173518	0.0065186	-0.0076904		-0.411479	0.0152298	-0.0168234
5.38946	-0.0894439	0.00303368	-0.0044891		-0.118334	0.00425421	-0.00558848		-0.173824	0.00652964	-0.00770403		-0.412119	0.0152502	-0.0168498
5.39946	-0.0896079	0.0030392	-0.00449736		-0.118548	0.00426175	-0.00559862		-0.17413	0.00654067	-0.00771766		-0.412759	0.0152706	-0.0168762
5.40946	-0.089772	0.00304472	-0.00450561		-0.118762	0.0042693	-0.00560876		-0.174436	0.0065517	-0.00773129		-0.413398	0.0152909	-0.0169026
5.41946	-0.089936	0.00305023	-0.00451387		-0.118976	0.00427684	-0.0056189		-0.174742	0.00656273	-0.00774492		-0.414037	0.0153112	-0.016929
5.42946	-0.0901	0.00305575	-0.00452212		-0.11919	0.00428438	-0.00562905		-0.175048	0.00657375	-0.00775854		-0.414676	0.0153315	-0.0169554
5.43946	-0.0902641	0.00306127	-0.00453037		-0.119404	0.00429192	-0.00563919		-0.175354	0.00658477	-0.00777216		-0.415314	0.0153517	-0.0169818
5.44946	-0.0904281	0.00306678	-0.00453863		-0.119618	0.00429946	-0.00564932		-0.17566	0.00659578	-0.00778578		-0.415952	0.0153719	-0.0170081
5.45945	-0.0905921	0.0030723	-0.00454688		-0.119832	0.004307	-0.00565946		-0.175966	0.00660679	-0.00779939		-0.416589	0.0153922	-0.0170345
5.46945	-0.0907561	0.00307781	-0.00455513		-0.120046	0.00431454	-0.0056696		-0.176271	0.0066178	-0.00781301		-0.417226	0.0154123	-0.0170608
5.47945	-0.0909201	0.00308333	-0.00456338		-0.12026	0.00432207	-0.00567974		-0.176577	0.0066288	-0.00782662		-0.417863	0.0154325	-0.0170871
5.48945	-0.0910841	0.00308884	-0.00457164		-0.120474	0.00432961	-0.00568987		-0.176883	0.0066398	-0.00784023		-0.418499	0.0154527	-0.0171134
5.49945	-0.0912481	0.00309436	-0.00457989		-0.120688	0.00433714	-0.00570001		-0.177188	0.00665079	-0.00785384		-0.419135	0.0154728	-0.0171396
5.50945	-0.091412	0.00309987	-0.00458814		-0.120902	0.00434467	-0.00571014		-0.177494	0.00666179	-0.00786744		-0.419771	0.0154929	-0.0171659
5.51945	-0.091576	0.00310538	-0.00459639		-0.121116	0.0043522	-0.00572028		-0.177799	0.00667277	-0.00788104		-0.420406	0.0155129	-0.0171921
5.52945	-0.09174	0.00311089	-0.00460464		-0.12133	0.00435973	-0.00573041		-0.178105	0.00668376	-0.00789464		-0.42104	0.015533	-0.0172183
5.53945	-0.0919039	0.00311641	-0.00461289		-0.121543	0.00436726	-0.00574054		-0.17841	0.00669474	-0.00790824		-0.421675	0.015553	-0.0172445
5.54945	-0.0920679	0.00312192	-0.00462114		-0.121757	0.00437479	-0.00575068		-0.178715	0.00670572	-0.00792183		-0.422309	0.015573	-0.0172707
5.55944	-0.0922318	0.00312743	-0.00462939		-0.121971	0.00438231	-0.00576081		-0.179021	0.00671669	-0.00793543		-0.422942	0.015593	-0.0172969
5.56944	-0.0923958	0.00313294	-0.00463764		-0.122185	0.00438984	-0.00577094		-0.179326	0.00672766	-0.00794902		-0.423575	0.015613	-0.0173231
5.57944	-0.0925597	0.00313845	-0.00464589		-0.122399	0.00439736	-0.00578106		-0.179631	0.00673863	-0.00796261		-0.424208	0.0156329	-0.0173492
5.58944	-0.0927236	0.00314396	-0.00465414		-0.122612	0.00440488	-0.00579119		-0.179936	0.00674959	-0.00797619		-0.424841	0.0156528	-0.0173754
5.59944	-0.0928876	0.00314947	-0.00466239		-0.122826	0.00441241	-0.00580132		-0.180241	0.00676055	-0.00798978		-0.425473	0.0156727	-0.0174015
5.60944	-0.0930515	0.00315498	-0.00467064		-0.12304	0.00441993	-0.00581145		-0.180546	0.0067715	-0.00800336		-0.426104	0.0156926	-0.0174276
5.61944	-0.0932154	0.00316049	-0.00467889		-0.123253	0.00442744	-0.00582157		-0.180851	0.00678245	-0.00801694		-0.426736	0.0157124	-0.0174537
5.62944	-0.0933793	0.003166	-0.00468714		-0.123467	0.00443496	-0.0058317		-0.181156	0.0067934	-0.00803051		-0.427366	0.0157323	-0.0174797
5.63944	-0.0935432	0.00317151	-0.00469539		-0.123681	0.00444248	-0.00584182		-0.18146	0.00680434	-0.00804409		-0.427997	0.0157521	-0.0175058
5.64944	-0.0937071	0.00317701	-0.00470364		-0.123894	0.00444999	-0.00585194		-0.181765	0.00681528	-0.00805766		-0.428627	0.0157718	-0.0175319
5.65943	-0.0938709	0.00318252	-0.00471188		-0.124108	0.0044575	-0.00586207		-0.18207	0.00682622	-0.00807123		-0.429257	0.0157916	-0.0175579
5.66943	-0.0940348	0.00318803	-0.00472013		-0.124321	0.00446502	-0.00587219		-0.182374	0.00683715	-0.00808479		-0.429886	0.0158113	-0.0175839
5.67943	-0.0941987	0.00319354	-0.00472838		-0.124535	0.00447253	-0.00588231		-0.182679	0.00684808	-0.00809836		-0.430515	0.015831	-0.0176099
5.68943	-0.0943625	0.00319904	-0.00473662		-0.124748	0.00448004	-0.00589243		-0.182984	0.006859	-0.00811192		-0.431144	0.0158507	-0.0176359
5.69943	-0.0945264	0.00320455	-0.00474487		-0.124962	0.00448755	-0.00590255		-0.183288	0.00686993	-0.00812548		-0.431772	0.0158704	-0.0176618
5.70943	-0.0946902	0.00321005	-0.00475312		-0.125175	0.00449505	-0.00591267		-0.183592	0.00688084	-0.00813904		-0.4324	0.01589	-0.0176878
5.71943	-0.0948541	0.00321556	-0.00476136		-0.125389	0.00450256	-0.00592278		-0.183897	0.00689176	-0.00815259		-0.433027	0.0159097	-0.0177137
5.72943	-0.0950179	0.00322106	-0.00476961		-0.125602	0.00451006	-0.0059329		-0.184201	0.00690267	-0.00816615		-0.433654	0.0159293	-0.0177397
5.73943	-0.0951818	0.00322657	-0.00477785		-0.125816	0.00451757	-0.00594302		-0.184505	0.00691357	-0.0081797		-0.434281	0.0159489	-0.0177656
5.74943	-0.0953456	0.00323207	-0.0047861		-0.126029	0.00452507	-0.00595313		-0.184809	0.00692448	-0.00819325		-0.434908	0.0159684	-0.0177915
5.75942	-0.0955094	0.00323757	-0.00479434		-0.126243	0.00453257	-0.00596324		-0.185113	0.00693538	-0.00820679		-0.435533	0.0159879	-0.0178173
5.76942	-0.0956732	0.00324308	-0.00480259		-0.126456	0.00454007	-0.00597336		-0.185417	0.00694627	-0.00822034		-0.436159	0.0160075	-0.0178432
5.77942	-0.095837	0.00324858	-0.00481083		-0.126669	0.00454757	-0.00598347		-0.185721	0.00695716	-0.00823388		-0.436784	0.016027	-0.0178691
5.78942	-0.0960008	0.00325408	-0.00481908		-0.126883	0.00455507	-0.00599358		-0.186025	0.00696805	-0.00824742		-0.437409	0.0160464	-0.0178949
5.79942	-0.0961646	0.00325958	-0.00482732		-0.127096	0.00456256	-0.00600369		-0.186329	0.00697894	-0.00826095		-0.438034	0.0160659	-0.0179207
5.80942	-0.0963284	0.00326508	-0.00483556		-0.127309	0.00457006	-0.0060138		-0.186633	0.00698982	-0.00827449		-0.438658	0.0160853	-0.0179465
5.81942	-0.0964921	0.00327058	-0.00484381		-0.127523	0.00457755	-0.00602391		-0.186937	0.00700069	-0.00828802		-0.439281	0.0161047	-0.0179723
5.82942	-0.0966559	0.00327609	-0.00485205		-0.127736	0.00458504	-0.00603402		-0.187241	0.00701157	-0.00830155		-0.439905	0.0161241	-0.0179981
5.83942	-0.0968197	0.00328159	-0.00486029		-0.127949	0.00459253	-0.00604413		-0.187544	0.00702244	-0.00831508		-0.440528	0.0161434	-0.0180238
5.84942	-0.0969834	0.00328709	-0.00486854		-0.128162	0.00460002	-0.00605424		-0.187848	0.0070333	-0.0083286		-0.44115	0.0161628	-0.0180496
5.85941	-0.0971472	0.00329258	-0.00487678		-0.128376	0.00460751	-0.00606434		-0.188151	0.00704417	-0.00834213		-0.441772	0.0161821	-0.0180753
5.86941	-0.0973109	0.00329808	-0.00488502		-0.128589	0.004615	-0.00607445		-0.188455	0.00705503	-0.00835565		-0.442394	0.0162014	-0.018101
5.87941	-0.0974747	0.00330358	-0.00489326		-0.128802	0.00462249	-0.00608455		-0.188758	0.00706588	-0.00836916		-0.443016	0.0162207	-0.0181267
5.88941	-0.0976384	0.00330908	-0.0049015		-0.129015	0.00462997	-0.00609466		-0.189062	0.00707673	-0.00838268		-0.443637	0.0162399	-0.0181524
5.89941	-0.0978021	0.00331458	-0.00490974		-0.129228	0.00463746	-0.00610476		-0.189365	0.00708758	-0.00839619		-0.444257	0.0162592	-0.0181781
5.90941	-0.0979658	0.00332008	-0.00491798		-0.129441	0.00464494	-0.00611486		-0.189668	0.00709842	-0.0084097		-0.444878	0.0162784	-0.0182037
5.91941	-0.0981295	0.00332557	-0.00492622		-0.129654	0.00465242	-0.00612496		-0.189971	0.00710926	-0.00842321		-0.445498	0.0162976	-0.0182294
5.92941	-0.0982932	0.00333107	-0.00493446		-0.129868	0.0046599	-0.00613506		-0.190275	0.0071201	-0.00843672		-0.446117	0.0163167	-0.018255
5.93941	-0.0984569	0.00333656	-0.0049427		-0.130081	0.00466738	-0.00614516		-0.190578	0.00713093	-0.00845022		-0.446737	0.0163359	-0.0182806
5.94941	-0.0986206	0.00334206	-0.00495094		-0.130294	0.00467486	-0.00615526		-0.190881	0.00714176	-0.00846373		-0.447355	0.016355	-0.0183062
5.9594	-0.0987843	0.00334756	-0.00495918		-0.130507	0.00468233	-0.00616536		-0.191184	0.00715259	-0.00847723		-0.447974	0.0163741	-0.0183318
5.9694	-0.098948	0.00335305	-0.00496742		-0.13072	0.00468981	-0.00617546		-0.191487	0.00716341	-0.00849072		-0.448592	0.0163932	-0.0183574
5.9794	-0.0991117	0.00335854	-0.00497566		-0.130933	0.00469728	-0.00618555		-0.19179	0.00717423	-0.00850422		-0.44921	0.0164122	-0.0183829
5.9894	-0.0992753	0.00336404	-0.0049839		-0.131146	0.00470475	-0.00619565		-0.192092	0.00718504	-0.00851771		-0.449827	0.0164313	-0.0184085
5.9994	-0.099439	0.00336953	-0.00499214		-0.131359	0.00471222	-0.00620574		-0.192395	0.00719586	-0.0085312		-0.450444	0.0164503	-0.018434
6.0094	-0.0996026	0.00337503	-0.00500038		-0.131571	0.00471969	-0.00621584		-0.192698	0.00720666	-0.00854469		-0.451061	0.0164693	-0.0184595
6.0194	-0.0997663	0.00338052	-0.00500861		-0.131784	0.00472716	-0.00622593		-0.193	0.00721747	-0.00855817		-0.451677	0.0164882	-0.018485
6.0294	-0.0999299	0.00338601	-0.00501685		-0.131997	0.00473463	-0.00623602		-0.193303	0.00722827	-0.00857166		-0.452293	0.0165072	-0.0185105
6.0394	-0.100094	0.0033915	-0.00502509		-0.13221	0.0047421	-0.00624611		-0.193606	0.00723906	-0.00858514		-0.452908	0.0165261	-0.018536
6.0494	-0.100257	0.00339699	-0.00503333		-0.132423	0.00474956	-0.0062562		-0.193908	0.00724986	-0.00859862		-0.453524	0.016545	-0.0185614
6.05939	-0.100421	0.00340249	-0.00504156		-0.132636	0.00475703	-0.00626629		-0.19421	0.00726065	-0.00861209		-0.454138	0.0165639	-0.0185869
6.06939	-0.100584	0.00340798	-0.0050498		-0.132849	0.00476449	-0.00627638		-0.194513	0.00727143	-0.00862557		-0.454753	0.0165828	-0.0186123
6.07939	-0.100748	0.00341347	-0.00505803		-0.133061	0.00477195	-0.00628647		-0.194815	0.00728221	-0.00863904		-0.455367	0.0166016	-0.0186377
6.08939	-0.100912	0.00341896	-0.00506627		-0.133274	0.00477941	-0.00629656		-0.195117	0.00729299	-0.00865251		-0.455981	0.0166205	-0.0186631
6.09939	-0.101075	0.00342445	-0.00507451		-0.133487	0.00478687	-0.00630664		-0.19542	0.00730377	-0.00866598		-0.456594	0.0166393	-0.0186885
6.10939	-0.101239	0.00342994	-0.00508274		-0.1337	0.00479433	-0.00631673		-0.195722	0.00731454	-0.00867944		-0.457207	0.016658	-0.0187138
6.11939	-0.101402	0.00343542	-0.00509098		-0.133912	0.00480179	-0.00632682		-0.196024	0.00732531	-0.0086929		-0.457819	0.0166768	-0.0187392
6.12939	-0.101566	0.00344091	-0.00509921		-0.134125	0.00480924	-0.0063369		-0.196326	0.00733607	-0.00870636		-0.458432	0.0166955	-0.0187645
6.13939	-0.10173	0.0034464	-0.00510745		-0.134338	0.00481669	-0.00634698		-0.196628	0.00734683	-0.00871982		-0.459044	0.0167143	-0.0187898
6.14939	-0.101893	0.00345189	-0.00511568		-0.13455	0.00482415	-0.00635707		-0.19693	0.00735759	-0.00873328		-0.459655	0.0167329	-0.0188152
6.15938	-0.102057	0.00345738	-0.00512391		-0.134763	0.0048316	-0.00636715		-0.197232	0.00736834	-0.00874673		-0.460266	0.0167516	-0.0188404
6.16938	-0.10222	0.00346286	-0.00513215		-0.134976	0.00483905	-0.00637723		-0.197533	0.00737909	-0.00876018		-0.460877	0.0167703	-0.0188657
6.17938	-0.102384	0.00346835	-0.00514038		-0.135188	0.0048465	-0.00638731		-0.197835	0.00738983	-0.00877363		-0.461487	0.0167889	-0.018891
6.18938	-0.102547	0.00347384	-0.00514861		-0.135401	0.00485395	-0.00639739		-0.198137	0.00740058	-0.00878708		-0.462097	0.0168075	-0.0189162
6.19938	-0.102711	0.00347932	-0.00515685		-0.135613	0.00486139	-0.00640747		-0.198439	0.00741131	-0.00880052		-0.462707	0.0168261	-0.0189415
6.20938	-0.102874	0.00348481	-0.00516508		-0.135826	0.00486884	-0.00641754		-0.19874	0.00742205	-0.00881396		-0.463316	0.0168447	-0.0189667
6.21938	-0.103038	0.00349029	-0.00517331		-0.136038	0.00487628	-0.00642762		-0.199042	0.00743278	-0.0088274		-0.463925	0.0168632	-0.0189919
6.22938	-0.103201	0.00349578	-0.00518154		-0.136251	0.00488373	-0.0064377		-0.199343	0.00744351	-0.00884084		-0.464534	0.0168818	-0.0190171
6.23938	-0.103365	0.00350126	-0.00518978		-0.136463	0.00489117	-0.00644777		-0.199645	0.00745423	-0.00885427		-0.465142	0.0169003	-0.0190423
6.24938	-0.103528	0.00350674	-0.00519801		-0.136676	0.00489861	-0.00645785		-0.199946	0.00746495	-0.00886771		-0.46575	0.0169188	-0.0190674
6.25937	-0.103692	0.00351223	-0.00520624		-0.136888	0.00490605	-0.00646792		-0.200247	0.00747567	-0.00888114		-0.466357	0.0169372	-0.0190926
6.26937	-0.103855	0.00351771	-0.00521447		-0.137101	0.00491349	-0.00647799		-0.200548	0.00748638	-0.00889456		-0.466965	0.0169557	-0.0191177
6.27937	-0.104019	0.00352319	-0.0052227		-0.137313	0.00492092	-0.00648806		-0.20085	0.00749709	-0.00890799		-0.467571	0.0169741	-0.0191429
6.28937	-0.104182	0.00352867	-0.00523093		-0.137526	0.00492836	-0.00649814		-0.201151	0.0075078	-0.00892141		-0.468178	0.0169925	-0.019168
6.29937	-0.104346	0.00353416	-0.00523916		-0.137738	0.00493579	-0.00650821		-0.201452	0.0075185	-0.00893483		-0.468784	0.0170109	-0.0191931
6.30937	-0.104509	0.00353964	-0.00524739		-0.13795	0.00494323	-0.00651828		-0.201753	0.0075292	-0.00894825		-0.469389	0.0170293	-0.0192181
6.31937	-0.104673	0.00354512	-0.00525562		-0.138163	0.00495066	-0.00652834		-0.202054	0.00753989	-0.00896167		-0.469995	0.0170476	-0.0192432
6.32937	-0.104836	0.0035506	-0.00526385		-0.138375	0.00495809	-0.00653841		-0.202355	0.00755058	-0.00897508		-0.4706	0.0170659	-0.0192683
6.33937	-0.104999	0.00355608	-0.00527208		-0.138587	0.00496552	-0.00654848		-0.202656	0.00756127	-0.0089885		-0.471204	0.0170842	-0.0192933
6.34937	-0.105163	0.00356156	-0.00528031		-0.138799	0.00497295	-0.00655855		-0.202957	0.00757196	-0.00900191		-0.471809	0.0171025	-0.0193183
6.35936	-0.105326	0.00356704	-0.00528854		-0.139012	0.00498038	-0.00656861		-0.203257	0.00758264	-0.00901531		-0.472413	0.0171208	-0.0193433
6.36936	-0.10549	0.00357251	-0.00529676		-0.139224	0.0049878	-0.00657868		-0.203558	0.00759331	-0.00902872		-0.473016	0.017139	-0.0193683
6.37936	-0.105653	0.00357799	-0.00530499		-0.139436	0.00499523	-0.00658874		-0.203859	0.00760399	-0.00904212		-0.473619	0.0171572	-0.0193933
6.38936	-0.105817	0.00358347	-0.00531322		-0.139648	0.00500265	-0.0065988		-0.204159	0.00761466	-0.00905552		-0.474222	0.0171754	-0.0194183
6.39936	-0.10598	0.00358895	-0.00532145		-0.139861	0.00501007	-0.00660887		-0.20446	0.00762532	-0.00906892		-0.474825	0.0171936	-0.0194432
6.40936	-0.106143	0.00359443	-0.00532967		-0.140073	0.00501749	-0.00661893		-0.20476	0.00763598	-0.00908231		-0.475427	0.0172118	-0.0194681
6.41936	-0.106307	0.0035999	-0.0053379		-0.140285	0.00502491	-0.00662899		-0.205061	0.00764664	-0.00909571		-0.476028	0.0172299	-0.0194931
6.42936	-0.10647	0.00360538	-0.00534613		-0.140497	0.00503233	-0.00663905		-0.205361	0.0076573	-0.0091091		-0.47663	0.017248	-0.019518
6.43936	-0.106633	0.00361085	-0.00535435		-0.140709	0.00503975	-0.00664911		-0.205661	0.00766795	-0.00912249		-0.477231	0.0172661	-0.0195429
6.44936	-0.106797	0.00361633	-0.00536258		-0.140921	0.00504717	-0.00665916		-0.205962	0.0076786	-0.00913587		-0.477831	0.0172842	-0.0195678
6.45935	-0.10696	0.00362181	-0.00537081		-0.141133	0.00505458	-0.00666922		-0.206262	0.00768924	-0.00914926		-0.478432	0.0173023	-0.0195926
6.46935	-0.107124	0.00362728	-0.00537903		-0.141345	0.005062	-0.00667928		-0.206562	0.00769988	-0.00916264		-0.479032	0.0173203	-0.0196175
6.47935	-0.107287	0.00363275	-0.00538726		-0.141557	0.00506941	-0.00668933		-0.206862	0.00771052	-0.00917602		-0.479631	0.0173383	-0.0196423
6.48935	-0.10745	0.00363823	-0.00539548		-0.141769	0.00507682	-0.00669939		-0.207162	0.00772116	-0.0091894		-0.480231	0.0173563	-0.0196671
6.49935	-0.107614	0.0036437	-0.00540371		-0.141981	0.00508423	-0.00670944		-0.207462	0.00773179	-0.00920277		-0.48083	0.0173743	-0.019692
6.50935	-0.107777	0.00364918	-0.00541193		-0.142193	0.00509164	-0.0067195		-0.207762	0.00774241	-0.00921615		-0.481428	0.0173923	-0.0197168
6.51935	-0.10794	0.00365465	-0.00542015		-0.142405	0.00509905	-0.00672955		-0.208062	0.00775304	-0.00922952		-0.482026	0.0174102	-0.0197415
6.52935	-0.108103	0.00366012	-0.00542838		-0.142617	0.00510645	-0.0067396		-0.208362	0.00776366	-0.00924289		-0.482624	0.0174281	-0.0197663
6.53935	-0.108267	0.00366559	-0.0054366		-0.142829	0.00511386	-0.00674965		-0.208661	0.00777427	-0.00925625		-0.483222	0.017446	-0.0197911
6.54935	-0.10843	0.00367106	-0.00544483		-0.143041	0.00512126	-0.0067597		-0.208961	0.00778488	-0.00926962		-0.483819	0.0174639	-0.0198158
6.55934	-0.108593	0.00367654	-0.00545305		-0.143253	0.00512866	-0.00676975		-0.209261	0.00779549	-0.00928298		-0.484416	0.0174817	-0.0198405
6.56934	-0.108757	0.00368201	-0.00546127		-0.143465	0.00513607	-0.0067798		-0.20956	0.0078061	-0.00929634		-0.485012	0.0174996	-0.0198652
6.57934	-0.10892	0.00368748	-0.00546949		-0.143677	0.00514347	-0.00678985		-0.20986	0.0078167	-0.00930969		-0.485608	0.0175174	-0.0198899
6.58934	-0.109083	0.00369295	-0.00547772		-0.143888	0.00515087	-0.0067999		-0.210159	0.0078273	-0.00932305		-0.486204	0.0175352	-0.0199146
6.59934	-0.109246	0.00369842	-0.00548594		-0.1441	0.00515826	-0.00680994		-0.210459	0.00783789	-0.0093364		-0.486799	0.017553	-0.0199393
6.60934	-0.10941	0.00370388	-0.00549416		-0.144312	0.00516566	-0.00681999		-0.210758	0.00784848	-0.00934975		-0.487394	0.0175707	-0.019964
6.61934	-0.109573	0.00370935	-0.00550238		-0.144524	0.00517306	-0.00683003		-0.211057	0.00785907	-0.0093631		-0.487989	0.0175885	-0.0199886
6.62934	-0.109736	0.00371482	-0.0055106		-0.144736	0.00518045	-0.00684008		-0.211357	0.00786966	-0.00937644		-0.488583	0.0176062	-0.0200132
6.63934	-0.109899	0.00372029	-0.00551882		-0.144947	0.00518784	-0.00685012		-0.211656	0.00788024	-0.00938979		-0.489177	0.0176239	-0.0200378
6.64934	-0.110063	0.00372576	-0.00552704		-0.145159	0.00519523	-0.00686016		-0.211955	0.00789081	-0.00940313		-0.489771	0.0176415	-0.0200624
6.65933	-0.110226	0.00373122	-0.00553526		-0.145371	0.00520262	-0.0068702		-0.212254	0.00790139	-0.00941647		-0.490364	0.0176592	-0.020087
6.66933	-0.110389	0.00373669	-0.00554348		-0.145582	0.00521001	-0.00688024		-0.212553	0.00791195	-0.0094298		-0.490957	0.0176768	-0.0201116
6.67933	-0.110552	0.00374216	-0.0055517		-0.145794	0.0052174	-0.00689028		-0.212852	0.00792252	-0.00944314		-0.491549	0.0176945	-0.0201362
6.68933	-0.110716	0.00374762	-0.00555992		-0.146006	0.00522479	-0.00690032		-0.213151	0.00793308	-0.00945647		-0.492142	0.0177121	-0.0201607
6.69933	-0.110879	0.00375309	-0.00556814		-0.146217	0.00523218	-0.00691036		-0.21345	0.00794364	-0.0094698		-0.492734	0.0177296	-0.0201853
6.70933	-0.111042	0.00375855	-0.00557636		-0.146429	0.00523956	-0.0069204		-0.213749	0.0079542	-0.00948312		-0.493325	0.0177472	-0.0202098
6.71933	-0.111205	0.00376402	-0.00558458		-0.14664	0.00524694	-0.00693043		-0.214048	0.00796475	-0.00949645		-0.493916	0.0177647	-0.0202343
6.72933	-0.111368	0.00376948	-0.0055928		-0.146852	0.00525432	-0.00694047		-0.214346	0.0079753	-0.00950977		-0.494507	0.0177823	-0.0202588
6.73933	-0.111532	0.00377495	-0.00560102		-0.147063	0.00526171	-0.0069505		-0.214645	0.00798584	-0.00952309		-0.495098	0.0177998	-0.0202832
6.74933	-0.111695	0.00378041	-0.00560923		-0.147275	0.00526909	-0.00696054		-0.214944	0.00799638	-0.00953641		-0.495688	0.0178172	-0.0203077
6.75932	-0.111858	0.00378587	-0.00561745		-0.147486	0.00527646	-0.00697057		-0.215242	0.00800692	-0.00954973		-0.496278	0.0178347	-0.0203322
6.76932	-0.112021	0.00379134	-0.00562567		-0.147698	0.00528384	-0.0069806		-0.215541	0.00801745	-0.00956304		-0.496867	0.0178521	-0.0203566
6.77932	-0.112184	0.0037968	-0.00563389		-0.147909	0.00529122	-0.00699063		-0.215839	0.00802799	-0.00957635		-0.497456	0.0178696	-0.020381
6.78932	-0.112347	0.00380226	-0.0056421		-0.148121	0.00529859	-0.00700067		-0.216137	0.00803851	-0.00958966		-0.498045	0.017887	-0.0204054
6.79932	-0.11251	0.00380772	-0.00565032		-0.148332	0.00530597	-0.0070107		-0.216436	0.00804904	-0.00960297		-0.498633	0.0179044	-0.0204298
6.80932	-0.112674	0.00381318	-0.00565854		-0.148544	0.00531334	-0.00702072		-0.216734	0.00805956	-0.00961627		-0.499221	0.0179217	-0.0204542
6.81932	-0.112837	0.00381864	-0.00566675		-0.148755	0.00532071	-0.00703075		-0.217032	0.00807007	-0.00962957		-0.499809	0.0179391	-0.0204786
6.82932	-0.113	0.0038241	-0.00567497		-0.148966	0.00532808	-0.00704078		-0.21733	0.00808058	-0.00964287		-0.500396	0.0179564	-0.0205029
6.83932	-0.113163	0.00382956	-0.00568318		-0.149178	0.00533545	-0.00705081		-0.217629	0.00809109	-0.00965617		-0.500983	0.0179737	-0.0205273
6.84932	-0.113326	0.00383502	-0.0056914		-0.149389	0.00534282	-0.00706083		-0.217927	0.0081016	-0.00966947		-0.50157	0.017991	-0.0205516
6.85931	-0.113489	0.00384048	-0.00569961		-0.1496	0.00535018	-0.00707086		-0.218225	0.0081121	-0.00968276		-0.502156	0.0180083	-0.0205759
6.86931	-0.113652	0.00384594	-0.00570783		-0.149812	0.00535755	-0.00708088		-0.218523	0.0081226	-0.00969605		-0.502742	0.0180255	-0.0206002
6.87931	-0.113815	0.0038514	-0.00571604		-0.150023	0.00536491	-0.00709091		-0.21882	0.0081331	-0.00970934		-0.503328	0.0180427	-0.0206245
6.88931	-0.113978	0.00385686	-0.00572426		-0.150234	0.00537227	-0.00710093		-0.219118	0.00814359	-0.00972263		-0.503913	0.0180599	-0.0206488
6.89931	-0.114141	0.00386232	-0.00573247		-0.150445	0.00537963	-0.00711095		-0.219416	0.00815408	-0.00973591		-0.504498	0.0180771	-0.020673
6.90931	-0.114304	0.00386777	-0.00574068		-0.150657	0.005387	-0.00712097		-0.219714	0.00816456	-0.00974919		-0.505083	0.0180943	-0.0206973
6.91931	-0.114468	0.00387323	-0.0057489		-0.150868	0.00539435	-0.00713099		-0.220012	0.00817504	-0.00976247		-0.505667	0.0181115	-0.0207215
6.92931	-0.114631	0.00387869	-0.00575711		-0.151079	0.00540171	-0.00714101		-0.220309	0.00818552	-0.00977575		-0.506251	0.0181286	-0.0207457
6.93931	-0.114794	0.00388414	-0.00576532		-0.15129	0.00540907	-0.00715103		-0.220607	0.00819599	-0.00978902		-0.506835	0.0181457	-0.0207699
6.94931	-0.114957	0.0038896	-0.00577354		-0.151501	0.00541642	-0.00716105		-0.220904	0.00820646	-0.0098023		-0.507418	0.0181628	-0.0207941
6.9593	-0.11512	0.00389505	-0.00578175		-0.151713	0.00542378	-0.00717107		-0.221202	0.00821693	-0.00981557		-0.508001	0.0181799	-0.0208183
6.9693	-0.115283	0.00390051	-0.00578996		-0.151924	0.00543113	-0.00718108		-0.221499	0.00822739	-0.00982884		-0.508583	0.0181969	-0.0208425
6.9793	-0.115446	0.00390596	-0.00579817		-0.152135	0.00543848	-0.0071911		-0.221796	0.00823785	-0.0098421		-0.509166	0.018214	-0.0208666
6.9893	-0.115609	0.00391142	-0.00580638		-0.152346	0.00544583	-0.00720111		-0.222094	0.00824831	-0.00985537		-0.509747	0.018231	-0.0208908
6.9993	-0.115772	0.00391687	-0.00581459		-0.152557	0.00545318	-0.00721113		-0.222391	0.00825876	-0.00986863		-0.510329	0.018248	-0.0209149
7.0093	-0.115935	0.00392232	-0.0058228		-0.152768	0.00546053	-0.00722114		-0.222688	0.00826921	-0.00988189		-0.51091	0.018265	-0.020939
7.0193	-0.116098	0.00392777	-0.00583101		-0.152979	0.00546788	-0.00723115		-0.222985	0.00827966	-0.00989514		-0.511491	0.0182819	-0.0209631
7.0293	-0.116261	0.00393323	-0.00583923		-0.15319	0.00547522	-0.00724116		-0.223282	0.0082901	-0.0099084		-0.512072	0.0182989	-0.0209872
7.0393	-0.116424	0.00393868	-0.00584744		-0.153401	0.00548257	-0.00725117		-0.223579	0.00830054	-0.00992165		-0.512652	0.0183158	-0.0210113
7.0493	-0.116587	0.00394413	-0.00585564		-0.153612	0.00548991	-0.00726118		-0.223876	0.00831097	-0.0099349		-0.513232	0.0183327	-0.0210353
7.05929	-0.11675	0.00394958	-0.00586385		-0.153823	0.00549725	-0.00727119		-0.224173	0.0083214	-0.00994815		-0.513811	0.0183496	-0.0210594
7.06929	-0.116913	0.00395503	-0.00587206		-0.154034	0.00550459	-0.0072812		-0.22447	0.00833183	-0.00996139		-0.51439	0.0183665	-0.0210834
7.07929	-0.117076	0.00396048	-0.00588027		-0.154245	0.00551193	-0.00729121		-0.224767	0.00834226	-0.00997464		-0.514969	0.0183833	-0.0211074
7.08929	-0.117239	0.00396593	-0.00588848		-0.154455	0.00551927	-0.00730122		-0.225064	0.00835268	-0.00998788		-0.515548	0.0184001	-0.0211314
7.09929	-0.117401	0.00397138	-0.00589669		-0.154666	0.00552661	-0.00731122		-0.22536	0.0083631	-0.0100011		-0.516126	0.0184169	-0.0211554
7.10929	-0.117564	0.00397683	-0.0059049		-0.154877	0.00553395	-0.00732123		-0.225657	0.00837351	-0.0100144		-0.516704	0.0184337	-0.0211794
7.11929	-0.117727	0.00398228	-0.00591311		-0.155088	0.00554128	-0.00733123		-0.225954	0.00838392	-0.0100276		-0.517281	0.0184505	-0.0212033
7.12929	-0.11789	0.00398773	-0.00592131		-0.155299	0.00554861	-0.00734124		-0.22625	0.00839433	-0.0100408		-0.517858	0.0184673	-0.0212273
7.13929	-0.118053	0.00399318	-0.00592952		-0.155509	0.00555595	-0.00735124		-0.226547	0.00840473	-0.010054		-0.518435	0.018484	-0.0212512
7.14929	-0.118216	0.00399862	-0.00593773		-0.15572	0.00556328	-0.00736124		-0.226843	0.00841513	-0.0100673		-0.519012	0.0185007	-0.0212751
7.15928	-0.118379	0.00400407	-0.00594593		-0.155931	0.00557061	-0.00737124		-0.227139	0.00842553	-0.0100805		-0.519588	0.0185174	-0.0212991
7.16928	-0.118542	0.00400952	-0.00595414		-0.156142	0.00557794	-0.00738124		-0.227436	0.00843592	-0.0100937		-0.520164	0.0185341	-0.021323
7.17928	-0.118705	0.00401496	-0.00596235		-0.156352	0.00558526	-0.00739124		-0.227732	0.00844631	-0.0101069		-0.520739	0.0185508	-0.0213468
7.18928	-0.118868	0.00402041	-0.00597055		-0.156563	0.00559259	-0.00740124		-0.228028	0.0084567	-0.0101202		-0.521314	0.0185674	-0.0213707
7.19928	-0.11903	0.00402586	-0.00597876		-0.156774	0.00559992	-0.00741124		-0.228324	0.00846708	-0.0101334		-0.521889	0.018584	-0.0213946
7.20928	-0.119193	0.0040313	-0.00598696		-0.156984	0.00560724	-0.00742123		-0.22862	0.00847746	-0.0101466		-0.522463	0.0186006	-0.0214184
7.21928	-0.119356	0.00403675	-0.00599517		-0.157195	0.00561456	-0.00743123		-0.228916	0.00848784	-0.0101598		-0.523037	0.0186172	-0.0214422
7.22928	-0.119519	0.00404219	-0.00600337		-0.157406	0.00562188	-0.00744123		-0.229212	0.00849821	-0.010173		-0.523611	0.0186338	-0.0214661
7.23928	-0.119682	0.00404763	-0.00601158		-0.157616	0.00562921	-0.00745122		-0.229508	0.00850858	-0.0101862		-0.524185	0.0186503	-0.0214899
7.24928	-0.119845	0.00405308	-0.00601978		-0.157827	0.00563652	-0.00746122		-0.229804	0.00851894	-0.0101994		-0.524758	0.0186669	-0.0215137
7.25927	-0.120008	0.00405852	-0.00602799		-0.158037	0.00564384	-0.00747121		-0.2301	0.0085293	-0.0102126		-0.525331	0.0186834	-0.0215374
7.26927	-0.12017	0.00406396	-0.00603619		-0.158248	0.00565116	-0.0074812		-0.230396	0.00853966	-0.0102258		-0.525903	0.0186999	-0.0215612
7.27927	-0.120333	0.00406941	-0.00604439		-0.158459	0.00565847	-0.00749119		-0.230692	0.00855002	-0.010239		-0.526475	0.0187164	-0.0215849
7.28927	-0.120496	0.00407485	-0.0060526		-0.158669	0.00566579	-0.00750118		-0.230987	0.00856037	-0.0102522		-0.527047	0.0187328	-0.0216087
7.29927	-0.120659	0.00408029	-0.0060608		-0.158879	0.0056731	-0.00751117		-0.231283	0.00857072	-0.0102654		-0.527619	0.0187493	-0.0216324
7.30927	-0.120822	0.00408573	-0.006069		-0.15909	0.00568041	-0.00752116		-0.231578	0.00858106	-0.0102786		-0.52819	0.0187657	-0.0216561
7.31927	-0.120984	0.00409117	-0.00607721		-0.1593	0.00568773	-0.00753115		-0.231874	0.0085914	-0.0102918		-0.52876	0.0187821	-0.0216798
7.32927	-0.121147	0.00409661	-0.00608541		-0.159511	0.00569503	-0.00754114		-0.232169	0.00860174	-0.010305		-0.529331	0.0187985	-0.0217035
7.33927	-0.12131	0.00410205	-0.00609361		-0.159721	0.00570234	-0.00755112		-0.232465	0.00861207	-0.0103182		-0.529901	0.0188149	-0.0217272
7.34927	-0.121473	0.00410749	-0.00610181		-0.159932	0.00570965	-0.00756111		-0.23276	0.0086224	-0.0103314		-0.530471	0.0188312	-0.0217508
7.35926	-0.121636	0.00411293	-0.00611001		-0.160142	0.00571696	-0.0075711		-0.233055	0.00863273	-0.0103445		-0.53104	0.0188475	-0.0217745
7.36926	-0.121798	0.00411837	-0.00611821		-0.160352	0.00572426	-0.00758108		-0.233351	0.00864305	-0.0103577		-0.53161	0.0188638	-0.0217981
7.37926	-0.121961	0.00412381	-0.00612641		-0.160563	0.00573156	-0.00759106		-0.233646	0.00865337	-0.0103709		-0.532178	0.0188801	-0.0218217
7.38926	-0.122124	0.00412924	-0.00613461		-0.160773	0.00573887	-0.00760105		-0.233941	0.00866369	-0.0103841		-0.532747	0.0188964	-0.0218453
7.39926	-0.122287	0.00413468	-0.00614281		-0.160983	0.00574617	-0.00761103		-0.234236	0.008674	-0.0103972		-0.533315	0.0189127	-0.0218689
7.40926	-0.122449	0.00414012	-0.00615101		-0.161194	0.00575347	-0.00762101		-0.234531	0.00868431	-0.0104104		-0.533883	0.0189289	-0.0218925
7.41926	-0.122612	0.00414556	-0.00615921		-0.161404	0.00576077	-0.00763099		-0.234826	0.00869462	-0.0104236		-0.53445	0.0189451	-0.0219161
7.42926	-0.122775	0.00415099	-0.00616741		-0.161614	0.00576806	-0.00764097		-0.235121	0.00870492	-0.0104367		-0.535018	0.0189613	-0.0219396
7.43926	-0.122938	0.00415643	-0.00617561		-0.161824	0.00577536	-0.00765095		-0.235416	0.00871522	-0.0104499		-0.535584	0.0189775	-0.0219632
7.44926	-0.1231	0.00416186	-0.00618381		-0.162034	0.00578266	-0.00766093		-0.23571	0.00872552	-0.0104631		-0.536151	0.0189937	-0.0219867
7.45925	-0.123263	0.0041673	-0.00619201		-0.162245	0.00578995	-0.0076709		-0.236005	0.00873581	-0.0104762		-0.536717	0.0190099	-0.0220102
7.46925	-0.123426	0.00417273	-0.00620021		-0.162455	0.00579724	-0.00768088		-0.2363	0.0087461	-0.0104894		-0.537283	0.019026	-0.0220337
7.47925	-0.123588	0.00417817	-0.00620841		-0.162665	0.00580453	-0.00769085		-0.236595	0.00875638	-0.0105025		-0.537848	0.0190421	-0.0220572
7.48925	-0.123751	0.0041836	-0.0062166		-0.162875	0.00581182	-0.00770083		-0.236889	0.00876667	-0.0105157		-0.538414	0.0190582	-0.0220807
7.49925	-0.123914	0.00418904	-0.0062248		-0.163085	0.00581911	-0.0077108		-0.237184	0.00877695	-0.0105288		-0.538979	0.0190743	-0.0221042
7.50925	-0.124076	0.00419447	-0.006233		-0.163295	0.0058264	-0.00772078		-0.237478	0.00878722	-0.010542		-0.539543	0.0190903	-0.0221276
7.51925	-0.124239	0.0041999	-0.0062412		-0.163505	0.00583369	-0.00773075		-0.237773	0.00879749	-0.0105551		-0.540107	0.0191064	-0.0221511
7.52925	-0.124402	0.00420533	-0.00624939		-0.163715	0.00584097	-0.00774072		-0.238067	0.00880776	-0.0105683		-0.540671	0.0191224	-0.0221745
7.53925	-0.124564	0.00421077	-0.00625759		-0.163925	0.00584826	-0.00775069		-0.238361	0.00881802	-0.0105814		-0.541235	0.0191384	-0.0221979
7.54925	-0.124727	0.0042162	-0.00626579		-0.164135	0.00585554	-0.00776066		-0.238655	0.00882829	-0.0105945		-0.541798	0.0191544	-0.0222213
7.55924	-0.12489	0.00422163	-0.00627398		-0.164345	0.00586282	-0.00777063		-0.23895	0.00883854	-0.0106077		-0.542361	0.0191704	-0.0222447
7.56924	-0.125052	0.00422706	-0.00628218		-0.164555	0.0058701	-0.0077806		-0.239244	0.0088488	-0.0106208		-0.542924	0.0191863	-0.0222681
7.57924	-0.125215	0.00423249	-0.00629037		-0.164765	0.00587738	-0.00779057		-0.239538	0.00885905	-0.0106339		-0.543486	0.0192023	-0.0222914
7.58924	-0.125378	0.00423792	-0.00629857		-0.164975	0.00588466	-0.00780053		-0.239832	0.0088693	-0.0106471		-0.544048	0.0192182	-0.0223148
7.59924	-0.12554	0.00424335	-0.00630676		-0.165185	0.00589194	-0.0078105		-0.240126	0.00887954	-0.0106602		-0.544609	0.0192341	-0.0223381
7.60924	-0.125703	0.00424878	-0.00631496		-0.165395	0.00589922	-0.00782046		-0.24042	0.00888978	-0.0106733		-0.545171	0.01925	-0.0223614
7.61924	-0.125865	0.00425421	-0.00632315		-0.165605	0.00590649	-0.00783043		-0.240714	0.00890002	-0.0106864		-0.545732	0.0192658	-0.0223847
7.62924	-0.126028	0.00425964	-0.00633135		-0.165815	0.00591376	-0.00784039		-0.241008	0.00891025	-0.0106996		-0.546292	0.0192817	-0.022408
7.63924	-0.126191	0.00426506	-0.00633954		-0.166025	0.00592104	-0.00785035		-0.241301	0.00892048	-0.0107127		-0.546853	0.0192975	-0.0224313
7.64924	-0.126353	0.00427049	-0.00634773		-0.166235	0.00592831	-0.00786032		-0.241595	0.00893071	-0.0107258		-0.547413	0.0193133	-0.0224546
7.65923	-0.126516	0.00427592	-0.00635593		-0.166444	0.00593558	-0.00787028		-0.241889	0.00894093	-0.0107389		-0.547972	0.0193291	-0.0224778
7.66923	-0.126678	0.00428135	-0.00636412		-0.166654	0.00594285	-0.00788024		-0.242182	0.00895115	-0.010752		-0.548532	0.0193449	-0.0225011
7.67923	-0.126841	0.00428677	-0.00637231		-0.166864	0.00595011	-0.0078902		-0.242476	0.00896137	-0.0107651		-0.549091	0.0193607	-0.0225243
7.68923	-0.127003	0.0042922	-0.0063805		-0.167074	0.00595738	-0.00790016		-0.24277	0.00897158	-0.0107782		-0.54965	0.0193764	-0.0225475
7.69923	-0.127166	0.00429762	-0.0063887		-0.167283	0.00596465	-0.00791011		-0.243063	0.00898179	-0.0107913		-0.550208	0.0193921	-0.0225707
7.70923	-0.127328	0.00430305	-0.00639689		-0.167493	0.00597191	-0.00792007		-0.243356	0.008992	-0.0108044		-0.550766	0.0194079	-0.0225939
7.71923	-0.127491	0.00430847	-0.00640508		-0.167703	0.00597917	-0.00793003		-0.24365	0.0090022	-0.0108175		-0.551324	0.0194235	-0.0226171
7.72923	-0.127654	0.0043139	-0.00641327		-0.167913	0.00598643	-0.00793998		-0.243943	0.0090124	-0.0108306		-0.551881	0.0194392	-0.0226403
7.73923	-0.127816	0.00431932	-0.00642146		-0.168122	0.0059937	-0.00794994		-0.244236	0.0090226	-0.0108437		-0.552438	0.0194549	-0.0226634
7.74923	-0.127979	0.00432475	-0.00642965		-0.168332	0.00600095	-0.00795989		-0.244529	0.00903279	-0.0108568		-0.552995	0.0194705	-0.0226866
7.75922	-0.128141	0.00433017	-0.00643784		-0.168542	0.00600821	-0.00796985		-0.244823	0.00904298	-0.0108699		-0.553552	0.0194861	-0.0227097
7.76922	-0.128304	0.00433559	-0.00644603		-0.168751	0.00601547	-0.0079798		-0.245116	0.00905317	-0.010883		-0.554108	0.0195017	-0.0227328
7.77922	-0.128466	0.00434101	-0.00645422		-0.168961	0.00602273	-0.00798975		-0.245409	0.00906335	-0.0108961		-0.554664	0.0195173	-0.0227559
7.78922	-0.128629	0.00434644	-0.00646241		-0.16917	0.00602998	-0.0079997		-0.245702	0.00907353	-0.0109092		-0.555219	0.0195329	-0.022779
7.79922	-0.128791	0.00435186	-0.0064706		-0.16938	0.00603723	-0.00800965		-0.245995	0.0090837	-0.0109223		-0.555774	0.0195485	-0.0228021
7.80922	-0.128954	0.00435728	-0.00647879		-0.169589	0.00604449	-0.0080196		-0.246287	0.00909388	-0.0109353		-0.556329	0.019564	-0.0228252
7.81922	-0.129116	0.0043627	-0.00648698		-0.169799	0.00605174	-0.00802955		-0.24658	0.00910404	-0.0109484		-0.556884	0.0195795	-0.0228482
7.82922	-0.129279	0.00436812	-0.00649517		-0.170008	0.00605899	-0.0080395		-0.246873	0.00911421	-0.0109615		-0.557438	0.019595	-0.0228713
7.83922	-0.129441	0.00437354	-0.00650336		-0.170218	0.00606623	-0.00804944		-0.247166	0.00912437	-0.0109746		-0.557992	0.0196105	-0.0228943
7.84922	-0.129603	0.00437896	-0.00651155		-0.170427	0.00607348	-0.00805939		-0.247458	0.00913453	-0.0109876		-0.558546	0.019626	-0.0229173
7.85921	-0.129766	0.00438438	-0.00651973		-0.170637	0.00608073	-0.00806933		-0.247751	0.00914469	-0.0110007		-0.559099	0.0196414	-0.0229403
7.86921	-0.129928	0.0043898	-0.00652792		-0.170846	0.00608797	-0.00807928		-0.248044	0.00915484	-0.0110138		-0.559652	0.0196568	-0.0229633
7.87921	-0.130091	0.00439522	-0.00653611		-0.171056	0.00609522	-0.00808922		-0.248336	0.00916499	-0.0110268		-0.560205	0.0196723	-0.0229863
7.88921	-0.130253	0.00440064	-0.0065443		-0.171265	0.00610246	-0.00809916		-0.248629	0.00917513	-0.0110399		-0.560757	0.0196877	-0.0230093
7.89921	-0.130416	0.00440605	-0.00655248		-0.171474	0.0061097	-0.00810911		-0.248921	0.00918527	-0.011053		-0.561309	0.019703	-0.0230322
7.90921	-0.130578	0.00441147	-0.00656067		-0.171684	0.00611694	-0.00811905		-0.249213	0.00919541	-0.011066		-0.561861	0.0197184	-0.0230552
7.91921	-0.13074	0.00441689	-0.00656885		-0.171893	0.00612418	-0.00812899		-0.249506	0.00920554	-0.0110791		-0.562412	0.0197337	-0.0230781
7.92921	-0.130903	0.0044223	-0.00657704		-0.172102	0.00613142	-0.00813893		-0.249798	0.00921568	-0.0110921		-0.562963	0.0197491	-0.023101
7.93921	-0.131065	0.00442772	-0.00658523		-0.172312	0.00613865	-0.00814887		-0.25009	0.0092258	-0.0111052		-0.563514	0.0197644	-0.0231239
7.94921	-0.131228	0.00443314	-0.00659341		-0.172521	0.00614589	-0.0081588		-0.250382	0.00923593	-0.0111182		-0.564064	0.0197797	-0.0231468
7.9592	-0.13139	0.00443855	-0.0066016		-0.17273	0.00615312	-0.00816874		-0.250674	0.00924605	-0.0111313		-0.564615	0.019795	-0.0231697
7.9692	-0.131552	0.00444397	-0.00660978		-0.172939	0.00616036	-0.00817868		-0.250966	0.00925617	-0.0111443		-0.565164	0.0198102	-0.0231925
7.9792	-0.131715	0.00444938	-0.00661797		-0.173149	0.00616759	-0.00818861		-0.251258	0.00926628	-0.0111574		-0.565714	0.0198255	-0.0232154
7.9892	-0.131877	0.00445479	-0.00662615		-0.173358	0.00617482	-0.00819855		-0.25155	0.00927639	-0.0111704		-0.566263	0.0198407	-0.0232382
7.9992	-0.132039	0.00446021	-0.00663433		-0.173567	0.00618205	-0.00820848		-0.251842	0.0092865	-0.0111834		-0.566812	0.0198559	-0.0232611
8.0092	-0.132202	0.00446562	-0.00664252		-0.173776	0.00618928	-0.00821842		-0.252134	0.0092966	-0.0111965		-0.567361	0.0198711	-0.0232839
8.0192	-0.132364	0.00447103	-0.0066507		-0.173985	0.00619651	-0.00822835		-0.252425	0.00930671	-0.0112095		-0.567909	0.0198863	-0.0233067
8.0292	-0.132526	0.00447645	-0.00665888		-0.174194	0.00620373	-0.00823828		-0.252717	0.0093168	-0.0112225		-0.568457	0.0199014	-0.0233295
8.0392	-0.132689	0.00448186	-0.00666707		-0.174403	0.00621096	-0.00824821		-0.253009	0.0093269	-0.0112356		-0.569004	0.0199166	-0.0233523
8.0492	-0.132851	0.00448727	-0.00667525		-0.174613	0.00621818	-0.00825814		-0.2533	0.00933699	-0.0112486		-0.569552	0.0199317	-0.023375
8.05919	-0.133013	0.00449268	-0.00668343		-0.174822	0.0062254	-0.00826807		-0.253592	0.00934707	-0.0112616		-0.570099	0.0199468	-0.0233978
8.06919	-0.133176	0.00449809	-0.00669161		-0.175031	0.00623262	-0.008278		-0.253883	0.00935716	-0.0112746		-0.570645	0.0199619	-0.0234205
8.07919	-0.133338	0.0045035	-0.0066998		-0.17524	0.00623984	-0.00828793		-0.254175	0.00936724	-0.0112877		-0.571192	0.019977	-0.0234432
8.08919	-0.1335	0.00450891	-0.00670798		-0.175449	0.00624706	-0.00829785		-0.254466	0.00937732	-0.0113007		-0.571738	0.0199921	-0.023466
8.09919	-0.133663	0.00451432	-0.00671616		-0.175658	0.00625428	-0.00830778		-0.254758	0.00938739	-0.0113137		-0.572284	0.0200071	-0.0234887
8.10919	-0.133825	0.00451973	-0.00672434		-0.175867	0.0062615	-0.00831771		-0.255049	0.00939746	-0.0113267		-0.572829	0.0200221	-0.0235114
8.11919	-0.133987	0.00452514	-0.00673252		-0.176076	0.00626871	-0.00832763		-0.25534	0.00940753	-0.0113397		-0.573374	0.0200371	-0.023534
8.12919	-0.134149	0.00453055	-0.0067407		-0.176285	0.00627593	-0.00833755		-0.255631	0.00941759	-0.0113527		-0.573919	0.0200521	-0.0235567
8.13919	-0.134312	0.00453596	-0.00674888		-0.176493	0.00628314	-0.00834748		-0.255922	0.00942765	-0.0113657		-0.574464	0.0200671	-0.0235794
8.14919	-0.134474	0.00454137	-0.00675706		-0.176702	0.00629035	-0.0083574		-0.256213	0.00943771	-0.0113787		-0.575008	0.0200821	-0.023602
8.15918	-0.134636	0.00454677	-0.00676524		-0.176911	0.00629756	-0.00836732		-0.256504	0.00944776	-0.0113918		-0.575552	0.020097	-0.0236246
8.16918	-0.134798	0.00455218	-0.00677342		-0.17712	0.00630477	-0.00837724		-0.256795	0.00945781	-0.0114048		-0.576095	0.0201119	-0.0236473
8.17918	-0.134961	0.00455759	-0.0067816		-0.177329	0.00631198	-0.00838716		-0.257086	0.00946786	-0.0114178		-0.576639	0.0201269	-0.0236699
8.18918	-0.135123	0.00456299	-0.00678978		-0.177538	0.00631919	-0.00839708		-0.257377	0.0094779	-0.0114307		-0.577181	0.0201418	-0.0236925
8.19918	-0.135285	0.0045684	-0.00679796		-0.177747	0.00632639	-0.008407		-0.257668	0.00948794	-0.0114437		-0.577724	0.0201566	-0.023715
8.20918	-0.135447	0.0045738	-0.00680614		-0.177955	0.0063336	-0.00841692		-0.257959	0.00949798	-0.0114567		-0.578266	0.0201715	-0.0237376
8.21918	-0.13561	0.00457921	-0.00681431		-0.178164	0.0063408	-0.00842683		-0.258249	0.00950801	-0.0114697		-0.578809	0.0201863	-0.0237602
8.22918	-0.135772	0.00458461	-0.00682249		-0.178373	0.006348	-0.00843675		-0.25854	0.00951804	-0.0114827		-0.57935	0.0202012	-0.0237827
8.23918	-0.135934	0.00459002	-0.00683067		-0.178582	0.0063552	-0.00844666		-0.258831	0.00952807	-0.0114957		-0.579892	0.020216	-0.0238052
8.24918	-0.136096	0.00459542	-0.00683885		-0.17879	0.0063624	-0.00845658		-0.259121	0.00953809	-0.0115087		-0.580433	0.0202308	-0.0238278
8.25917	-0.136258	0.00460083	-0.00684702		-0.178999	0.0063696	-0.00846649		-0.259412	0.00954811	-0.0115217		-0.580974	0.0202456	-0.0238503
8.26917	-0.136421	0.00460623	-0.0068552		-0.179208	0.0063768	-0.0084764		-0.259702	0.00955813	-0.0115346		-0.581514	0.0202603	-0.0238728
8.27917	-0.136583	0.00461163	-0.00686338		-0.179416	0.006384	-0.00848632		-0.259992	0.00956814	-0.0115476		-0.582054	0.0202751	-0.0238952
8.28917	-0.136745	0.00461703	-0.00687155		-0.179625	0.00639119	-0.00849623		-0.260283	0.00957815	-0.0115606		-0.582594	0.0202898	-0.0239177
8.29917	-0.136907	0.00462244	-0.00687973		-0.179834	0.00639839	-0.00850614		-0.260573	0.00958816	-0.0115736		-0.583134	0.0203045	-0.0239402
8.30917	-0.137069	0.00462784	-0.0068879		-0.180042	0.00640558	-0.00851605		-0.260863	0.00959816	-0.0115865		-0.583673	0.0203192	-0.0239626
8.31917	-0.137231	0.00463324	-0.00689608		-0.180251	0.00641277	-0.00852596		-0.261153	0.00960816	-0.0115995		-0.584212	0.0203339	-0.0239851
8.32917	-0.137394	0.00463864	-0.00690425		-0.180459	0.00641996	-0.00853586		-0.261443	0.00961816	-0.0116125		-0.584751	0.0203486	-0.0240075
8.33917	-0.137556	0.00464404	-0.00691243		-0.180668	0.00642715	-0.00854577		-0.261734	0.00962815	-0.0116254		-0.585289	0.0203632	-0.0240299
8.34917	-0.137718	0.00464944	-0.0069206		-0.180876	0.00643434	-0.00855568		-0.262024	0.00963814	-0.0116384		-0.585827	0.0203778	-0.0240523
8.35916	-0.13788	0.00465484	-0.00692878		-0.181085	0.00644152	-0.00856558		-0.262314	0.00964813	-0.0116513		-0.586365	0.0203925	-0.0240747
8.36916	-0.138042	0.00466024	-0.00693695		-0.181293	0.00644871	-0.00857549		-0.262603	0.00965811	-0.0116643		-0.586902	0.0204071	-0.024097
8.37916	-0.138204	0.00466564	-0.00694513		-0.181502	0.00645589	-0.00858539		-0.262893	0.00966809	-0.0116773		-0.587439	0.0204217	-0.0241194
8.38916	-0.138366	0.00467103	-0.0069533		-0.18171	0.00646308	-0.0085953		-0.263183	0.00967807	-0.0116902		-0.587976	0.0204362	-0.0241418
8.39916	-0.138528	0.00467643	-0.00696147		-0.181919	0.00647026	-0.0086052		-0.263473	0.00968804	-0.0117032		-0.588513	0.0204508	-0.0241641
8.40916	-0.13869	0.00468183	-0.00696965		-0.182127	0.00647744	-0.0086151		-0.263763	0.00969801	-0.0117161		-0.589049	0.0204653	-0.0241864
8.41916	-0.138853	0.00468723	-0.00697782		-0.182336	0.00648462	-0.008625		-0.264052	0.00970798	-0.0117291		-0.589585	0.0204798	-0.0242087
8.42916	-0.139015	0.00469262	-0.00698599		-0.182544	0.0064918	-0.0086349		-0.264342	0.00971794	-0.011742		-0.590121	0.0204943	-0.024231
8.43916	-0.139177	0.00469802	-0.00699416		-0.182752	0.00649898	-0.0086448		-0.264631	0.0097279	-0.0117549		-0.590656	0.0205088	-0.0242533
8.44916	-0.139339	0.00470342	-0.00700233		-0.182961	0.00650615	-0.0086547		-0.264921	0.00973786	-0.0117679		-0.591191	0.0205233	-0.0242756
8.45915	-0.139501	0.00470881	-0.00701051		-0.183169	0.00651333	-0.0086646		-0.26521	0.00974781	-0.0117808		-0.591726	0.0205378	-0.0242979
8.46915	-0.139663	0.00471421	-0.00701868		-0.183377	0.0065205	-0.00867449		-0.2655	0.00975776	-0.0117937		-0.59226	0.0205522	-0.0243201
8.47915	-0.139825	0.0047196	-0.00702685		-0.183586	0.00652768	-0.00868439		-0.265789	0.00976771	-0.0118067		-0.592794	0.0205666	-0.0243424
8.48915	-0.139987	0.004725	-0.00703502		-0.183794	0.00653485	-0.00869428		-0.266078	0.00977765	-0.0118196		-0.593328	0.020581	-0.0243646
8.49915	-0.140149	0.00473039	-0.00704319		-0.184002	0.00654202	-0.00870418		-0.266367	0.00978759	-0.0118325		-0.593862	0.0205954	-0.0243868
8.50915	-0.140311	0.00473578	-0.00705136		-0.18421	0.00654919	-0.00871407		-0.266657	0.00979753	-0.0118455		-0.594395	0.0206098	-0.024409
8.51915	-0.140473	0.00474118	-0.00705953		-0.184419	0.00655636	-0.00872397		-0.266946	0.00980746	-0.0118584		-0.594928	0.0206242	-0.0244312
8.52915	-0.140635	0.00474657	-0.0070677		-0.184627	0.00656352	-0.00873386		-0.267235	0.00981739	-0.0118713		-0.59546	0.0206385	-0.0244534
8.53915	-0.140797	0.00475196	-0.00707587		-0.184835	0.00657069	-0.00874375		-0.267524	0.00982732	-0.0118842		-0.595993	0.0206528	-0.0244756
8.54915	-0.140959	0.00475735	-0.00708404		-0.185043	0.00657785	-0.00875364		-0.267813	0.00983724	-0.0118972		-0.596525	0.0206672	-0.0244977
8.55914	-0.141121	0.00476274	-0.00709221		-0.185251	0.00658502	-0.00876353		-0.268102	0.00984716	-0.0119101		-0.597056	0.0206814	-0.0245199
8.56914	-0.141283	0.00476814	-0.00710038		-0.185459	0.00659218	-0.00877342		-0.26839	0.00985708	-0.011923		-0.597588	0.0206957	-0.024542
8.57914	-0.141445	0.00477353	-0.00710854		-0.185667	0.00659934	-0.00878331		-0.268679	0.00986699	-0.0119359		-0.598119	0.02071	-0.0245641
8.58914	-0.141607	0.00477892	-0.00711671		-0.185876	0.0066065	-0.00879319		-0.268968	0.0098769	-0.0119488		-0.59865	0.0207242	-0.0245862
8.59914	-0.141769	0.00478431	-0.00712488		-0.186084	0.00661366	-0.00880308		-0.269257	0.00988681	-0.0119617		-0.59918	0.0207385	-0.0246083
8.60914	-0.141931	0.0047897	-0.00713305		-0.186292	0.00662082	-0.00881297		-0.269545	0.00989671	-0.0119746		-0.59971	0.0207527	-0.0246304
8.61914	-0.142093	0.00479509	-0.00714122		-0.1865	0.00662797	-0.00882285		-0.269834	0.00990661	-0.0119875		-0.60024	0.0207669	-0.0246525
8.62914	-0.142255	0.00480047	-0.00714938		-0.186708	0.00663513	-0.00883274		-0.270122	0.00991651	-0.0120004		-0.60077	0.0207811	-0.0246745
8.63914	-0.142417	0.00480586	-0.00715755		-0.186916	0.00664228	-0.00884262		-0.270411	0.0099264	-0.0120133		-0.601299	0.0207953	-0.0246966
8.64914	-0.142579	0.00481125	-0.00716572		-0.187124	0.00664943	-0.0088525		-0.270699	0.00993629	-0.0120262		-0.601828	0.0208094	-0.0247186
8.65913	-0.142741	0.00481664	-0.00717388		-0.187332	0.00665659	-0.00886238		-0.270988	0.00994618	-0.0120391		-0.602357	0.0208236	-0.0247407
8.66913	-0.142903	0.00482203	-0.00718205		-0.18754	0.00666374	-0.00887227		-0.271276	0.00995606	-0.012052		-0.602885	0.0208377	-0.0247627
8.67913	-0.143064	0.00482741	-0.00719021		-0.187748	0.00667089	-0.00888215		-0.271564	0.00996594	-0.0120649		-0.603413	0.0208518	-0.0247847
8.68913	-0.143226	0.0048328	-0.00719838		-0.187955	0.00667803	-0.00889203		-0.271853	0.00997582	-0.0120778		-0.603941	0.0208659	-0.0248067
8.69913	-0.143388	0.00483818	-0.00720654		-0.188163	0.00668518	-0.0089019		-0.272141	0.00998569	-0.0120907		-0.604469	0.02088	-0.0248286
8.70913	-0.14355	0.00484357	-0.00721471		-0.188371	0.00669233	-0.00891178		-0.272429	0.00999556	-0.0121035		-0.604996	0.020894	-0.0248506
8.71913	-0.143712	0.00484896	-0.00722287		-0.188579	0.00669947	-0.00892166		-0.272717	0.0100054	-0.0121164		-0.605523	0.0209081	-0.0248726
8.72913	-0.143874	0.00485434	-0.00723104		-0.188787	0.00670661	-0.00893154		-0.273005	0.0100153	-0.0121293		-0.60605	0.0209221	-0.0248945
8.73913	-0.144036	0.00485972	-0.0072392		-0.188995	0.00671376	-0.00894141		-0.273293	0.0100252	-0.0121422		-0.606576	0.0209361	-0.0249164
8.74913	-0.144198	0.00486511	-0.00724737		-0.189202	0.0067209	-0.00895129		-0.273581	0.010035	-0.012155		-0.607102	0.0209501	-0.0249384
8.75912	-0.14436	0.00487049	-0.00725553		-0.18941	0.00672804	-0.00896116		-0.273869	0.0100449	-0.0121679		-0.607628	0.0209641	-0.0249603
8.76912	-0.144521	0.00487588	-0.00726369		-0.189618	0.00673518	-0.00897103		-0.274157	0.0100547	-0.0121808		-0.608153	0.0209781	-0.0249822
8.77912	-0.144683	0.00488126	-0.00727186		-0.189826	0.00674231	-0.00898091		-0.274444	0.0100646	-0.0121937		-0.608678	0.020992	-0.0250041
8.78912	-0.144845	0.00488664	-0.00728002		-0.190033	0.00674945	-0.00899078		-0.274732	0.0100744	-0.0122065		-0.609203	0.021006	-0.0250259
8.79912	-0.145007	0.00489202	-0.00728818		-0.190241	0.00675659	-0.00900065		-0.27502	0.0100842	-0.0122194		-0.609728	0.0210199	-0.0250478
8.80912	-0.145169	0.00489741	-0.00729634		-0.190449	0.00676372	-0.00901052		-0.275307	0.0100941	-0.0122322		-0.610252	0.0210338	-0.0250696
8.81912	-0.145331	0.00490279	-0.0073045		-0.190656	0.00677085	-0.00902039		-0.275595	0.0101039	-0.0122451		-0.610776	0.0210477	-0.0250915
8.82912	-0.145492	0.00490817	-0.00731267		-0.190864	0.00677799	-0.00903026		-0.275882	0.0101137	-0.012258		-0.6113	0.0210616	-0.0251133
8.83912	-0.145654	0.00491355	-0.00732083		-0.191072	0.00678512	-0.00904012		-0.27617	0.0101236	-0.0122708		-0.611823	0.0210755	-0.0251351
8.84912	-0.145816	0.00491893	-0.00732899		-0.191279	0.00679225	-0.00904999		-0.276457	0.0101334	-0.0122837		-0.612346	0.0210893	-0.0251569
8.85911	-0.145978	0.00492431	-0.00733715		-0.191487	0.00679937	-0.00905986		-0.276745	0.0101432	-0.0122965		-0.612869	0.0211031	-0.0251787
8.86911	-0.14614	0.00492969	-0.00734531		-0.191694	0.0068065	-0.00906972		-0.277032	0.010153	-0.0123094		-0.613392	0.0211169	-0.0252005
8.87911	-0.146301	0.00493507	-0.00735347		-0.191902	0.00681363	-0.00907959		-0.277319	0.0101629	-0.0123222		-0.613914	0.0211308	-0.0252223
8.88911	-0.146463	0.00494044	-0.00736163		-0.19211	0.00682075	-0.00908945		-0.277606	0.0101727	-0.0123351		-0.614436	0.0211445	-0.025244
8.89911	-0.146625	0.00494582	-0.00736979		-0.192317	0.00682787	-0.00909931		-0.277893	0.0101825	-0.0123479		-0.614957	0.0211583	-0.0252658
8.90911	-0.146787	0.0049512	-0.00737795		-0.192525	0.006835	-0.00910918		-0.27818	0.0101923	-0.0123607		-0.615479	0.0211721	-0.0252875
8.91911	-0.146948	0.00495658	-0.00738611		-0.192732	0.00684212	-0.00911904		-0.278468	0.0102021	-0.0123736		-0.616	0.0211858	-0.0253092
8.92911	-0.14711	0.00496196	-0.00739427		-0.19294	0.00684924	-0.0091289		-0.278754	0.0102119	-0.0123864		-0.616521	0.0211995	-0.0253309
8.93911	-0.147272	0.00496733	-0.00740243		-0.193147	0.00685636	-0.00913876		-0.279041	0.0102217	-0.0123992		-0.617041	0.0212132	-0.0253526
8.94911	-0.147434	0.00497271	-0.00741058		-0.193354	0.00686348	-0.00914862		-0.279328	0.0102315	-0.0124121		-0.617561	0.0212269	-0.0253743
8.9591	-0.147595	0.00497808	-0.00741874		-0.193562	0.00687059	-0.00915848		-0.279615	0.0102412	-0.0124249		-0.618081	0.0212406	-0.025396
8.9691	-0.147757	0.00498346	-0.0074269		-0.193769	0.00687771	-0.00916833		-0.279902	0.010251	-0.0124377		-0.618601	0.0212543	-0.0254176
8.9791	-0.147919	0.00498883	-0.00743506		-0.193977	0.00688482	-0.00917819		-0.280189	0.0102608	-0.0124505		-0.61912	0.0212679	-0.0254393
8.9891	-0.148081	0.00499421	-0.00744322		-0.194184	0.00689193	-0.00918805		-0.280475	0.0102706	-0.0124634		-0.619639	0.0212816	-0.0254609
8.9991	-0.148242	0.00499958	-0.00745137		-0.194391	0.00689905	-0.0091979		-0.280762	0.0102804	-0.0124762		-0.620158	0.0212952	-0.0254826
9.0091	-0.148404	0.00500496	-0.00745953		-0.194599	0.00690616	-0.00920776		-0.281048	0.0102901	-0.012489		-0.620676	0.0213088	-0.0255042
9.0191	-0.148566	0.00501033	-0.00746769		-0.194806	0.00691327	-0.00921761		-0.281335	0.0102999	-0.0125018		-0.621194	0.0213224	-0.0255258
9.0291	-0.148727	0.0050157	-0.00747584		-0.195013	0.00692038	-0.00922746		-0.281621	0.0103097	-0.0125146		-0.621712	0.021336	-0.0255474
9.0391	-0.148889	0.00502108	-0.007484		-0.19522	0.00692748	-0.00923731		-0.281908	0.0103194	-0.0125274		-0.62223	0.0213495	-0.025569
9.0491	-0.149051	0.00502645	-0.00749215		-0.195428	0.00693459	-0.00924717		-0.282194	0.0103292	-0.0125403		-0.622747	0.0213631	-0.0255905
9.05909	-0.149212	0.00503182	-0.00750031		-0.195635	0.00694169	-0.00925702		-0.282481	0.010339	-0.0125531		-0.623264	0.0213766	-0.0256121
9.06909	-0.149374	0.00503719	-0.00750846		-0.195842	0.0069488	-0.00926687		-0.282767	0.0103487	-0.0125659		-0.623781	0.0213901	-0.0256336
9.07909	-0.149536	0.00504256	-0.00751662		-0.196049	0.0069559	-0.00927671		-0.283053	0.0103585	-0.0125787		-0.624297	0.0214036	-0.0256552
9.08909	-0.149697	0.00504793	-0.00752477		-0.196256	0.006963	-0.00928656		-0.283339	0.0103682	-0.0125915		-0.624813	0.0214171	-0.0256767
9.09909	-0.149859	0.0050533	-0.00753293		-0.196464	0.0069701	-0.00929641		-0.283625	0.0103779	-0.0126043		-0.625329	0.0214306	-0.0256982
9.10909	-0.150021	0.00505867	-0.00754108		-0.196671	0.0069772	-0.00930626		-0.283911	0.0103877	-0.0126171		-0.625845	0.021444	-0.0257197
9.11909	-0.150182	0.00506404	-0.00754924		-0.196878	0.0069843	-0.0093161		-0.284197	0.0103974	-0.0126299		-0.62636	0.0214575	-0.0257412
9.12909	-0.150344	0.00506941	-0.00755739		-0.197085	0.0069914	-0.00932595		-0.284483	0.0104072	-0.0126427		-0.626875	0.0214709	-0.0257627
9.13909	-0.150506	0.00507478	-0.00756554		-0.197292	0.00699849	-0.00933579		-0.284769	0.0104169	-0.0126554		-0.62739	0.0214843	-0.0257841
9.14909	-0.150667	0.00508015	-0.0075737		-0.197499	0.00700559	-0.00934563		-0.285055	0.0104266	-0.0126682		-0.627904	0.0214977	-0.0258056
9.15908	-0.150829	0.00508552	-0.00758185		-0.197706	0.00701268	-0.00935548		-0.285341	0.0104363	-0.012681		-0.628418	0.0215111	-0.025827
9.16908	-0.15099	0.00509088	-0.00759		-0.197913	0.00701977	-0.00936532		-0.285626	0.010446	-0.0126938		-0.628932	0.0215245	-0.0258485
9.17908	-0.151152	0.00509625	-0.00759815		-0.19812	0.00702686	-0.00937516		-0.285912	0.0104558	-0.0127066		-0.629446	0.0215378	-0.0258699
9.18908	-0.151314	0.00510162	-0.00760631		-0.198327	0.00703395	-0.009385		-0.286198	0.0104655	-0.0127194		-0.629959	0.0215512	-0.0258913
9.19908	-0.151475	0.00510699	-0.00761446		-0.198534	0.00704104	-0.00939484		-0.286483	0.0104752	-0.0127321		-0.630472	0.0215645	-0.0259127
9.20908	-0.151637	0.00511235	-0.00762261		-0.198741	0.00704813	-0.00940468		-0.286769	0.0104849	-0.0127449		-0.630984	0.0215778	-0.0259341
9.21908	-0.151798	0.00511772	-0.00763076		-0.198948	0.00705521	-0.00941452		-0.287054	0.0104946	-0.0127577		-0.631497	0.0215911	-0.0259555
9.22908	-0.15196	0.00512308	-0.00763891		-0.199155	0.0070623	-0.00942435		-0.28734	0.0105043	-0.0127705		-0.632009	0.0216044	-0.0259768
9.23908	-0.152121	0.00512845	-0.00764706		-0.199362	0.00706938	-0.00943419		-0.287625	0.010514	-0.0127832		-0.632521	0.0216176	-0.0259982
9.24908	-0.152283	0.00513381	-0.00765521		-0.199569	0.00707647	-0.00944403		-0.287911	0.0105237	-0.012796		-0.633032	0.0216309	-0.0260195
9.25907	-0.152445	0.00513918	-0.00766336		-0.199775	0.00708355	-0.00945386		-0.288196	0.0105334	-0.0128088		-0.633544	0.0216441	-0.0260409
9.26907	-0.152606	0.00514454	-0.00767151		-0.199982	0.00709063	-0.00946369		-0.288481	0.0105431	-0.0128215		-0.634055	0.0216573	-0.0260622
9.27907	-0.152768	0.0051499	-0.00767966		-0.200189	0.00709771	-0.00947353		-0.288766	0.0105528	-0.0128343		-0.634565	0.0216705	-0.0260835
9.28907	-0.152929	0.00515526	-0.00768781		-0.200396	0.00710479	-0.00948336		-0.289051	0.0105624	-0.012847		-0.635076	0.0216837	-0.0261048
9.29907	-0.153091	0.00516063	-0.00769596		-0.200603	0.00711186	-0.00949319		-0.289336	0.0105721	-0.0128598		-0.635586	0.0216969	-0.0261261
9.30907	-0.153252	0.00516599	-0.00770411		-0.200809	0.00711894	-0.00950302		-0.289621	0.0105818	-0.0128725		-0.636096	0.0217101	-0.0261473
9.31907	-0.153414	0.00517135	-0.00771226		-0.201016	0.00712601	-0.00951285		-0.289906	0.0105915	-0.0128853		-0.636605	0.0217232	-0.0261686
9.32907	-0.153575	0.00517671	-0.0077204		-0.201223	0.00713309	-0.00952268		-0.290191	0.0106011	-0.012898		-0.637115	0.0217364	-0.0261899
9.33907	-0.153737	0.00518207	-0.00772855		-0.20143	0.00714016	-0.00953251		-0.290476	0.0106108	-0.0129108		-0.637624	0.0217495	-0.0262111
9.34907	-0.153898	0.00518743	-0.0077367		-0.201636	0.00714723	-0.00954234		-0.290761	0.0106205	-0.0129235		-0.638132	0.0217626	-0.0262323
9.35906	-0.15406	0.00519279	-0.00774485		-0.201843	0.0071543	-0.00955217		-0.291046	0.0106301	-0.0129363		-0.638641	0.0217757	-0.0262535
9.36906	-0.154221	0.00519815	-0.00775299		-0.20205	0.00716137	-0.00956199		-0.29133	0.0106398	-0.012949		-0.639149	0.0217887	-0.0262747
9.37906	-0.154383	0.00520351	-0.00776114		-0.202256	0.00716844	-0.00957182		-0.291615	0.0106494	-0.0129618		-0.639657	0.0218018	-0.0262959
9.38906	-0.154544	0.00520887	-0.00776929		-0.202463	0.0071755	-0.00958164		-0.2919	0.0106591	-0.0129745		-0.640164	0.0218149	-0.0263171
9.39906	-0.154705	0.00521423	-0.00777743		-0.202669	0.00718257	-0.00959147		-0.292184	0.0106687	-0.0129872		-0.640672	0.0218279	-0.0263383
9.40906	-0.154867	0.00521959	-0.00778558		-0.202876	0.00718963	-0.00960129		-0.292469	0.0106784	-0.013		-0.641179	0.0218409	-0.0263595
9.41906	-0.155028	0.00522495	-0.00779373		-0.203083	0.0071967	-0.00961111		-0.292753	0.010688	-0.0130127		-0.641685	0.0218539	-0.0263806
9.42906	-0.15519	0.0052303	-0.00780187		-0.203289	0.00720376	-0.00962093		-0.293038	0.0106976	-0.0130254		-0.642192	0.0218669	-0.0264017
9.43906	-0.155351	0.00523566	-0.00781002		-0.203496	0.00721082	-0.00963075		-0.293322	0.0107073	-0.0130381		-0.642698	0.0218799	-0.0264229
9.44906	-0.155513	0.00524102	-0.00781816		-0.203702	0.00721788	-0.00964057		-0.293606	0.0107169	-0.0130509		-0.643204	0.0218928	-0.026444
9.45905	-0.155674	0.00524637	-0.00782631		-0.203909	0.00722494	-0.00965039		-0.293891	0.0107265	-0.0130636		-0.64371	0.0219058	-0.0264651
9.46905	-0.155835	0.00525173	-0.00783445		-0.204115	0.007232	-0.00966021		-0.294175	0.0107361	-0.0130763		-0.644215	0.0219187	-0.0264862
9.47905	-0.155997	0.00525708	-0.00784259		-0.204322	0.00723905	-0.00967003		-0.294459	0.0107458	-0.013089		-0.64472	0.0219316	-0.0265073
9.48905	-0.156158	0.00526244	-0.00785074		-0.204528	0.00724611	-0.00967984		-0.294743	0.0107554	-0.0131017		-0.645225	0.0219445	-0.0265283
9.49905	-0.15632	0.00526779	-0.00785888		-0.204734	0.00725316	-0.00968966		-0.295027	0.010765	-0.0131144		-0.645729	0.0219574	-0.0265494
9.50905	-0.156481	0.00527315	-0.00786703		-0.204941	0.00726021	-0.00969948		-0.295311	0.0107746	-0.0131272		-0.646234	0.0219703	-0.0265705
9.51905	-0.156642	0.0052785	-0.00787517		-0.205147	0.00726727	-0.00970929		-0.295595	0.0107842	-0.0131399		-0.646738	0.0219832	-0.0265915
9.52905	-0.156804	0.00528386	-0.00788331		-0.205354	0.00727432	-0.0097191		-0.295879	0.0107938	-0.0131526		-0.647241	0.021996	-0.0266125
9.53905	-0.156965	0.00528921	-0.00789145		-0.20556	0.00728137	-0.00972892		-0.296163	0.0108034	-0.0131653		-0.647745	0.0220089	-0.0266335
9.54905	-0.157127	0.00529456	-0.0078996		-0.205766	0.00728841	-0.00973873		-0.296447	0.010813	-0.013178		-0.648248	0.0220217	-0.0266545
9.55904	-0.157288	0.00529991	-0.00790774		-0.205973	0.00729546	-0.00974854		-0.29673	0.0108226	-0.0131907		-0.648751	0.0220345	-0.0266755
9.56904	-0.157449	0.00530527	-0.00791588		-0.206179	0.00730251	-0.00975835		-0.297014	0.0108322	-0.0132034		-0.649253	0.0220473	-0.0266965
9.57904	-0.157611	0.00531062	-0.00792402		-0.206385	0.00730955	-0.00976816		-0.297298	0.0108418	-0.0132161		-0.649755	0.0220601	-0.0267175
9.58904	-0.157772	0.00531597	-0.00793216		-0.206591	0.00731659	-0.00977797		-0.297581	0.0108514	-0.0132288		-0.650257	0.0220728	-0.0267385
9.59904	-0.157933	0.00532132	-0.0079403		-0.206798	0.00732364	-0.00978778		-0.297865	0.010861	-0.0132415		-0.650759	0.0220856	-0.0267594
9.60904	-0.158095	0.00532667	-0.00794844		-0.207004	0.00733068	-0.00979759		-0.298148	0.0108705	-0.0132541		-0.651261	0.0220983	-0.0267803
9.61904	-0.158256	0.00533202	-0.00795658		-0.20721	0.00733772	-0.00980739		-0.298432	0.0108801	-0.0132668		-0.651762	0.022111	-0.0268013
9.62904	-0.158417	0.00533737	-0.00796472		-0.207416	0.00734476	-0.0098172		-0.298715	0.0108897	-0.0132795		-0.652263	0.0221237	-0.0268222
9.63904	-0.158578	0.00534272	-0.00797286		-0.207622	0.00735179	-0.009827		-0.298998	0.0108992	-0.0132922		-0.652763	0.0221364	-0.0268431
9.64904	-0.15874	0.00534807	-0.007981		-0.207828	0.00735883	-0.00983681		-0.299282	0.0109088	-0.0133049		-0.653264	0.0221491	-0.026864
9.65903	-0.158901	0.00535341	-0.00798914		-0.208035	0.00736587	-0.00984661		-0.299565	0.0109184	-0.0133176		-0.653764	0.0221618	-0.0268849
9.66903	-0.159062	0.00535876	-0.00799728		-0.208241	0.0073729	-0.00985641		-0.299848	0.0109279	-0.0133302		-0.654264	0.0221744	-0.0269057
9.67903	-0.159224	0.00536411	-0.00800542		-0.208447	0.00737993	-0.00986622		-0.300131	0.0109375	-0.0133429		-0.654763	0.0221871	-0.0269266
9.68903	-0.159385	0.00536946	-0.00801356		-0.208653	0.00738697	-0.00987602		-0.300414	0.010947	-0.0133556		-0.655262	0.0221997	-0.0269475
9.69903	-0.159546	0.0053748	-0.0080217		-0.208859	0.007394	-0.00988582		-0.300697	0.0109566	-0.0133683		-0.655761	0.0222123	-0.0269683
9.70903	-0.159707	0.00538015	-0.00802984		-0.209065	0.00740103	-0.00989562		-0.30098	0.0109661	-0.0133809		-0.65626	0.0222249	-0.0269891
9.71903	-0.159869	0.0053855	-0.00803797		-0.209271	0.00740806	-0.00990542		-0.301263	0.0109757	-0.0133936		-0.656759	0.0222375	-0.0270099
9.72903	-0.16003	0.00539084	-0.00804611		-0.209477	0.00741508	-0.00991521		-0.301546	0.0109852	-0.0134063		-0.657257	0.02225	-0.0270307
9.73903	-0.160191	0.00539619	-0.00805425		-0.209683	0.00742211	-0.00992501		-0.301829	0.0109948	-0.0134189		-0.657755	0.0222626	-0.0270515
9.74903	-0.160352	0.00540153	-0.00806238		-0.209889	0.00742913	-0.00993481		-0.302112	0.0110043	-0.0134316		-0.658252	0.0222751	-0.0270723
9.75902	-0.160514	0.00540688	-0.00807052		-0.210095	0.00743616	-0.0099446		-0.302394	0.0110138	-0.0134442		-0.65875	0.0222877	-0.0270931
9.76902	-0.160675	0.00541222	-0.00807866		-0.210301	0.00744318	-0.0099544		-0.302677	0.0110234	-0.0134569		-0.659247	0.0223002	-0.0271139
9.77902	-0.160836	0.00541756	-0.00808679		-0.210507	0.0074502	-0.00996419		-0.30296	0.0110329	-0.0134695		-0.659743	0.0223127	-0.0271346
9.78902	-0.160997	0.00542291	-0.00809493		-0.210713	0.00745722	-0.00997399		-0.303242	0.0110424	-0.0134822		-0.66024	0.0223252	-0.0271554
9.79902	-0.161158	0.00542825	-0.00810307		-0.210918	0.00746424	-0.00998378		-0.303525	0.0110519	-0.0134948		-0.660736	0.0223376	-0.0271761
9.80902	-0.16132	0.00543359	-0.0081112		-0.211124	0.00747126	-0.00999357		-0.303807	0.0110614	-0.0135075		-0.661232	0.0223501	-0.0271968
9.81902	-0.161481	0.00543894	-0.00811934		-0.21133	0.00747828	-0.0100034		-0.30409	0.0110709	-0.0135201		-0.661728	0.0223625	-0.0272175
9.82902	-0.161642	0.00544428	-0.00812747		-0.211536	0.00748529	-0.0100132		-0.304372	0.0110805	-0.0135328		-0.662223	0.022375	-0.0272382
9.83902	-0.161803	0.00544962	-0.00813561		-0.211742	0.00749231	-0.0100229		-0.304654	0.01109	-0.0135454		-0.662718	0.0223874	-0.0272589
9.84902	-0.161964	0.00545496	-0.00814374		-0.211948	0.00749932	-0.0100327		-0.304937	0.0110995	-0.0135581		-0.663213	0.0223998	-0.0272796
9.85901	-0.162125	0.0054603	-0.00815187		-0.212153	0.00750633	-0.0100425		-0.305219	0.011109	-0.0135707		-0.663708	0.0224122	-0.0273002
9.86901	-0.162287	0.00546564	-0.00816001		-0.212359	0.00751335	-0.0100523		-0.305501	0.0111185	-0.0135833		-0.664202	0.0224246	-0.0273209
9.87901	-0.162448	0.00547098	-0.00816814		-0.212565	0.00752036	-0.0100621		-0.305783	0.0111279	-0.013596		-0.664696	0.0224369	-0.0273415
9.88901	-0.162609	0.00547632	-0.00817627		-0.21277	0.00752736	-0.0100719		-0.306065	0.0111374	-0.0136086		-0.66519	0.0224493	-0.0273622
9.89901	-0.16277	0.00548166	-0.00818441		-0.212976	0.00753437	-0.0100817		-0.306347	0.0111469	-0.0136212		-0.665684	0.0224616	-0.0273828
9.90901	-0.162931	0.005487	-0.00819254		-0.213182	0.00754138	-0.0100914		-0.306629	0.0111564	-0.0136338		-0.666177	0.0224739	-0.0274034
9.91901	-0.163092	0.00549233	-0.00820067		-0.213387	0.00754839	-0.0101012		-0.306911	0.0111659	-0.0136465		-0.66667	0.0224862	-0.027424
9.92901	-0.163253	0.00549767	-0.0082088		-0.213593	0.00755539	-0.010111		-0.307193	0.0111754	-0.0136591		-0.667163	0.0224985	-0.0274446
9.93901	-0.163414	0.00550301	-0.00821694		-0.213799	0.00756239	-0.0101208		-0.307475	0.0111848	-0.0136717		-0.667655	0.0225108	-0.0274652
9.94901	-0.163576	0.00550835	-0.00822507		-0.214004	0.00756939	-0.0101306		-0.307757	0.0111943	-0.0136843		-0.668147	0.0225231	-0.0274857
9.959	-0.163737	0.00551368	-0.0082332		-0.21421	0.0075764	-0.0101404		-0.308038	0.0112038	-0.0136969		-0.668639	0.0225353	-0.0275063
9.969	-0.163898	0.00551902	-0.00824133		-0.214415	0.0075834	-0.0101501		-0.30832	0.0112132	-0.0137096		-0.669131	0.0225476	-0.0275268
9.979	-0.164059	0.00552436	-0.00824946		-0.214621	0.00759039	-0.0101599		-0.308602	0.0112227	-0.0137222		-0.669622	0.0225598	-0.0275474
9.989	-0.16422	0.00552969	-0.00825759		-0.214827	0.00759739	-0.0101697		-0.308883	0.0112322	-0.0137348		-0.670113	0.022572	-0.0275679
9.999	-0.164381	0.00553503	-0.00826572		-0.215032	0.00760439	-0.0101795		-0.309165	0.0112416	-0.0137474		-0.670604	0.0225842	-0.0275884
10.009	-0.164542	0.00554036	-0.00827385		-0.215238	0.00761138	-0.0101892		-0.309446	0.0112511	-0.01376		-0.671095	0.0225964	-0.0276089
10.019	-0.164703	0.0055457	-0.00828198		-0.215443	0.00761838	-0.010199		-0.309727	0.0112605	-0.0137726		-0.671585	0.0226086	-0.0276294
10.029	-0.164864	0.00555103	-0.00829011		-0.215648	0.00762537	-0.0102088		-0.310009	0.01127	-0.0137852		-0.672075	0.0226208	-0.0276499
10.039	-0.165025	0.00555636	-0.00829824		-0.215854	0.00763236	-0.0102186		-0.31029	0.0112794	-0.0137978		-0.672565	0.0226329	-0.0276704
10.049	-0.165186	0.0055617	-0.00830637		-0.216059	0.00763935	-0.0102283		-0.310571	0.0112888	-0.0138104		-0.673054	0.022645	-0.0276908
10.059	-0.165347	0.00556703	-0.0083145		-0.216265	0.00764634	-0.0102381		-0.310853	0.0112983	-0.013823		-0.673543	0.0226572	-0.0277113
10.069	-0.165508	0.00557236	-0.00832262		-0.21647	0.00765333	-0.0102479		-0.311134	0.0113077	-0.0138356		-0.674032	0.0226693	-0.0277317
10.079	-0.165669	0.00557769	-0.00833075		-0.216675	0.00766032	-0.0102577		-0.311415	0.0113171	-0.0138482		-0.674521	0.0226814	-0.0277521
10.089	-0.16583	0.00558302	-0.00833888		-0.216881	0.0076673	-0.0102674		-0.311696	0.0113266	-0.0138608		-0.67501	0.0226934	-0.0277726
10.099	-0.165991	0.00558836	-0.00834701		-0.217086	0.00767429	-0.0102772		-0.311977	0.011336	-0.0138733		-0.675498	0.0227055	-0.027793
10.109	-0.166152	0.00559369	-0.00835514		-0.217291	0.00768127	-0.010287		-0.312258	0.0113454	-0.0138859		-0.675986	0.0227176	-0.0278134
10.119	-0.166313	0.00559902	-0.00836326		-0.217497	0.00768826	-0.0102967		-0.312539	0.0113548	-0.0138985		-0.676473	0.0227296	-0.0278337
10.129	-0.166474	0.00560435	-0.00837139		-0.217702	0.00769524	-0.0103065		-0.31282	0.0113642	-0.0139111		-0.676961	0.0227416	-0.0278541
10.139	-0.166635	0.00560968	-0.00837952		-0.217907	0.00770222	-0.0103163		-0.3131	0.0113736	-0.0139237		-0.677448	0.0227536	-0.0278745
10.149	-0.166796	0.00561501	-0.00838764		-0.218113	0.0077092	-0.010326		-0.313381	0.0113831	-0.0139362		-0.677935	0.0227657	-0.0278948
10.159	-0.166957	0.00562033	-0.00839577		-0.218318	0.00771618	-0.0103358		-0.313662	0.0113925	-0.0139488		-0.678421	0.0227776	-0.0279152
10.169	-0.167118	0.00562566	-0.00840389		-0.218523	0.00772315	-0.0103456		-0.313943	0.0114019	-0.0139614		-0.678907	0.0227896	-0.0279355
10.179	-0.167279	0.00563099	-0.00841202		-0.218728	0.00773013	-0.0103553		-0.314223	0.0114113	-0.013974		-0.679393	0.0228016	-0.0279558
10.189	-0.16744	0.00563632	-0.00842014		-0.218933	0.0077371	-0.0103651		-0.314504	0.0114207	-0.0139865		-0.679879	0.0228135	-0.0279761
10.199	-0.167601	0.00564165	-0.00842827		-0.219138	0.00774408	-0.0103748		-0.314784	0.01143	-0.0139991		-0.680365	0.0228255	-0.0279964
10.209	-0.167762	0.00564697	-0.00843639		-0.219344	0.00775105	-0.0103846		-0.315065	0.0114394	-0.0140116		-0.68085	0.0228374	-0.0280167
10.219	-0.167923	0.0056523	-0.00844452		-0.219549	0.00775802	-0.0103944		-0.315345	0.0114488	-0.0140242		-0.681335	0.0228493	-0.028037
10.229	-0.168084	0.00565763	-0.00845264		-0.219754	0.00776499	-0.0104041		-0.315625	0.0114582	-0.0140368		-0.68182	0.0228612	-0.0280573
10.239	-0.168245	0.00566295	-0.00846077		-0.219959	0.00777196	-0.0104139		-0.315906	0.0114676	-0.0140493		-0.682304	0.0228731	-0.0280775
10.249	-0.168406	0.00566828	-0.00846889		-0.220164	0.00777893	-0.0104236		-0.316186	0.011477	-0.0140619		-0.682788	0.0228849	-0.0280978
10.259	-0.168566	0.0056736	-0.00847701		-0.220369	0.00778589	-0.0104334		-0.316466	0.0114863	-0.0140744		-0.683272	0.0228968	-0.028118
10.269	-0.168727	0.00567893	-0.00848513		-0.220574	0.00779286	-0.0104432		-0.316746	0.0114957	-0.014087		-0.683756	0.0229086	-0.0281383
10.279	-0.168888	0.00568425	-0.00849326		-0.220779	0.00779982	-0.0104529		-0.317026	0.0115051	-0.0140995		-0.684239	0.0229205	-0.0281585
10.289	-0.169049	0.00568957	-0.00850138		-0.220984	0.00780679	-0.0104627		-0.317306	0.0115144	-0.0141121		-0.684722	0.0229323	-0.0281787
10.299	-0.16921	0.0056949	-0.0085095		-0.221189	0.00781375	-0.0104724		-0.317586	0.0115238	-0.0141246		-0.685205	0.0229441	-0.0281989
10.309	-0.169371	0.00570022	-0.00851762		-0.221394	0.00782071	-0.0104822		-0.317866	0.0115332	-0.0141372		-0.685688	0.0229559	-0.0282191
10.319	-0.169532	0.00570554	-0.00852575		-0.221599	0.00782767	-0.0104919		-0.318146	0.0115425	-0.0141497		-0.68617	0.0229677	-0.0282392
10.329	-0.169693	0.00571087	-0.00853387		-0.221804	0.00783463	-0.0105017		-0.318426	0.0115519	-0.0141622		-0.686652	0.0229794	-0.0282594
10.339	-0.169853	0.00571619	-0.00854199		-0.222009	0.00784159	-0.0105114		-0.318706	0.0115612	-0.0141748		-0.687134	0.0229912	-0.0282795
10.349	-0.170014	0.00572151	-0.00855011		-0.222213	0.00784854	-0.0105212		-0.318986	0.0115706	-0.0141873		-0.687616	0.0230029	-0.0282997
10.359	-0.170175	0.00572683	-0.00855823		-0.222418	0.0078555	-0.0105309		-0.319265	0.0115799	-0.0141998		-0.688097	0.0230147	-0.0283198
10.369	-0.170336	0.00573215	-0.00856635		-0.222623	0.00786245	-0.0105407		-0.319545	0.0115892	-0.0142124		-0.688578	0.0230264	-0.0283399
10.379	-0.170497	0.00573747	-0.00857447		-0.222828	0.00786941	-0.0105504		-0.319825	0.0115986	-0.0142249		-0.689059	0.0230381	-0.0283601
10.389	-0.170658	0.00574279	-0.00858259		-0.223033	0.00787636	-0.0105602		-0.320104	0.0116079	-0.0142374		-0.689539	0.0230498	-0.0283802
10.399	-0.170818	0.00574811	-0.00859071		-0.223238	0.00788331	-0.0105699		-0.320384	0.0116172	-0.0142499		-0.69002	0.0230614	-0.0284002
10.409	-0.170979	0.00575343	-0.00859883		-0.223442	0.00789026	-0.0105797		-0.320663	0.0116266	-0.0142625		-0.6905	0.0230731	-0.0284203
10.419	-0.17114	0.00575875	-0.00860695		-0.223647	0.00789721	-0.0105894		-0.320943	0.0116359	-0.014275		-0.690979	0.0230848	-0.0284404
10.429	-0.171301	0.00576407	-0.00861507		-0.223852	0.00790416	-0.0105992		-0.321222	0.0116452	-0.0142875		-0.691459	0.0230964	-0.0284605
10.439	-0.171462	0.00576938	-0.00862318		-0.224057	0.0079111	-0.0106089		-0.321501	0.0116545	-0.0143		-0.691938	0.023108	-0.0284805
10.449	-0.171622	0.0057747	-0.0086313		-0.224261	0.00791805	-0.0106186		-0.321781	0.0116638	-0.0143125		-0.692417	0.0231196	-0.0285005
10.459	-0.171783	0.00578002	-0.00863942		-0.224466	0.00792499	-0.0106284		-0.32206	0.0116732	-0.014325		-0.692896	0.0231312	-0.0285206
10.469	-0.171944	0.00578534	-0.00864754		-0.224671	0.00793193	-0.0106381		-0.322339	0.0116825	-0.0143375		-0.693374	0.0231428	-0.0285406
10.479	-0.172105	0.00579065	-0.00865566		-0.224875	0.00793888	-0.0106479		-0.322618	0.0116918	-0.0143501		-0.693852	0.0231544	-0.0285606
10.489	-0.172265	0.00579597	-0.00866377		-0.22508	0.00794582	-0.0106576		-0.322897	0.0117011	-0.0143626		-0.69433	0.023166	-0.0285806
10.499	-0.172426	0.00580128	-0.00867189		-0.225284	0.00795276	-0.0106673		-0.323176	0.0117104	-0.0143751		-0.694808	0.0231775	-0.0286006
10.5089	-0.172587	0.0058066	-0.00868001		-0.225489	0.00795969	-0.0106771		-0.323455	0.0117197	-0.0143876		-0.695285	0.023189	-0.0286206
10.5189	-0.172748	0.00581191	-0.00868812		-0.225694	0.00796663	-0.0106868		-0.323734	0.011729	-0.0144001		-0.695762	0.0232006	-0.0286405
10.5289	-0.172908	0.00581723	-0.00869624		-0.225898	0.00797357	-0.0106965		-0.324013	0.0117382	-0.0144126		-0.696239	0.0232121	-0.0286605
10.5389	-0.173069	0.00582254	-0.00870435		-0.226103	0.0079805	-0.0107063		-0.324292	0.0117475	-0.0144251		-0.696716	0.0232236	-0.0286804
10.5489	-0.17323	0.00582786	-0.00871247		-0.226307	0.00798744	-0.010716		-0.32457	0.0117568	-0.0144375		-0.697192	0.0232351	-0.0287004
10.5589	-0.173391	0.00583317	-0.00872058		-0.226512	0.00799437	-0.0107258		-0.324849	0.0117661	-0.01445		-0.697668	0.0232465	-0.0287203
10.5689	-0.173551	0.00583848	-0.0087287		-0.226716	0.0080013	-0.0107355		-0.325128	0.0117754	-0.0144625		-0.698144	0.023258	-0.0287402
10.5789	-0.173712	0.00584379	-0.00873681		-0.226921	0.00800823	-0.0107452		-0.325406	0.0117846	-0.014475		-0.69862	0.0232695	-0.0287601
10.5889	-0.173873	0.00584911	-0.00874493		-0.227125	0.00801516	-0.0107549		-0.325685	0.0117939	-0.0144875		-0.699095	0.0232809	-0.02878
10.5989	-0.174033	0.00585442	-0.00875304		-0.227329	0.00802209	-0.0107647		-0.325963	0.0118032	-0.0145		-0.69957	0.0232923	-0.0287999
10.6089	-0.174194	0.00585973	-0.00876116		-0.227534	0.00802901	-0.0107744		-0.326242	0.0118125	-0.0145125		-0.700045	0.0233037	-0.0288197
10.6189	-0.174355	0.00586504	-0.00876927		-0.227738	0.00803594	-0.0107841		-0.32652	0.0118217	-0.0145249		-0.70052	0.0233151	-0.0288396
10.6289	-0.174515	0.00587035	-0.00877738		-0.227943	0.00804287	-0.0107939		-0.326799	0.011831	-0.0145374		-0.700994	0.0233265	-0.0288595
10.6389	-0.174676	0.00587566	-0.0087855		-0.228147	0.00804979	-0.0108036		-0.327077	0.0118402	-0.0145499		-0.701468	0.0233379	-0.0288793
10.6489	-0.174837	0.00588097	-0.00879361		-0.228351	0.00805671	-0.0108133		-0.327355	0.0118495	-0.0145623		-0.701942	0.0233492	-0.0288991
10.6589	-0.174997	0.00588628	-0.00880172		-0.228556	0.00806363	-0.010823		-0.327633	0.0118587	-0.0145748		-0.702415	0.0233606	-0.028919
10.6689	-0.175158	0.00589159	-0.00880983		-0.22876	0.00807055	-0.0108328		-0.327911	0.011868	-0.0145873		-0.702889	0.0233719	-0.0289388
10.6789	-0.175319	0.0058969	-0.00881795		-0.228964	0.00807747	-0.0108425		-0.32819	0.0118772	-0.0145997		-0.703362	0.0233832	-0.0289586
10.6889	-0.175479	0.00590221	-0.00882606		-0.229168	0.00808439	-0.0108522		-0.328468	0.0118865	-0.0146122		-0.703835	0.0233946	-0.0289784
10.6989	-0.17564	0.00590751	-0.00883417		-0.229373	0.00809131	-0.0108619		-0.328746	0.0118957	-0.0146247		-0.704307	0.0234059	-0.0289981
10.7089	-0.1758	0.00591282	-0.00884228		-0.229577	0.00809822	-0.0108717		-0.329024	0.0119049	-0.0146371		-0.704779	0.0234171	-0.0290179
10.7189	-0.175961	0.00591813	-0.00885039		-0.229781	0.00810514	-0.0108814		-0.329302	0.0119142	-0.0146496		-0.705251	0.0234284	-0.0290377
10.7289	-0.176122	0.00592344	-0.0088585		-0.229985	0.00811205	-0.0108911		-0.329579	0.0119234	-0.014662		-0.705723	0.0234397	-0.0290574
10.7389	-0.176282	0.00592874	-0.00886661		-0.23019	0.00811896	-0.0109008		-0.329857	0.0119326	-0.0146745		-0.706195	0.0234509	-0.0290772
10.7489	-0.176443	0.00593405	-0.00887472		-0.230394	0.00812587	-0.0109105		-0.330135	0.0119418	-0.0146869		-0.706666	0.0234622	-0.0290969
10.7589	-0.176603	0.00593935	-0.00888283		-0.230598	0.00813278	-0.0109203		-0.330413	0.0119511	-0.0146994		-0.707137	0.0234734	-0.0291166
10.7689	-0.176764	0.00594466	-0.00889094		-0.230802	0.00813969	-0.01093		-0.33069	0.0119603	-0.0147118		-0.707608	0.0234846	-0.0291363
10.7789	-0.176925	0.00594996	-0.00889905		-0.231006	0.0081466	-0.0109397		-0.330968	0.0119695	-0.0147243		-0.708078	0.0234958	-0.029156
10.7889	-0.177085	0.00595527	-0.00890716		-0.23121	0.00815351	-0.0109494		-0.331246	0.0119787	-0.0147367		-0.708549	0.023507	-0.0291757
10.7989	-0.177246	0.00596057	-0.00891527		-0.231414	0.00816041	-0.0109591		-0.331523	0.0119879	-0.0147492		-0.709019	0.0235182	-0.0291954
10.8089	-0.177406	0.00596587	-0.00892338		-0.231618	0.00816732	-0.0109688		-0.331801	0.0119971	-0.0147616		-0.709488	0.0235293	-0.0292151
10.8189	-0.177567	0.00597118	-0.00893149		-0.231822	0.00817422	-0.0109786		-0.332078	0.0120063	-0.014774		-0.709958	0.0235405	-0.0292347
10.8289	-0.177727	0.00597648	-0.0089396		-0.232026	0.00818112	-0.0109883		-0.332355	0.0120155	-0.0147865		-0.710427	0.0235516	-0.0292544
10.8389	-0.177888	0.00598178	-0.0089477		-0.23223	0.00818802	-0.010998		-0.332633	0.0120247	-0.0147989		-0.710896	0.0235627	-0.029274
10.8489	-0.178048	0.00598709	-0.00895581		-0.232434	0.00819492	-0.0110077		-0.33291	0.0120339	-0.0148113		-0.711365	0.0235738	-0.0292936
10.8589	-0.178209	0.00599239	-0.00896392		-0.232638	0.00820182	-0.0110174		-0.333187	0.0120431	-0.0148238		-0.711833	0.0235849	-0.0293132
10.8689	-0.178369	0.00599769	-0.00897202		-0.232842	0.00820872	-0.0110271		-0.333464	0.0120523	-0.0148362		-0.712301	0.023596	-0.0293329
10.8789	-0.17853	0.00600299	-0.00898013		-0.233046	0.00821562	-0.0110368		-0.333741	0.0120615	-0.0148486		-0.712769	0.0236071	-0.0293524
10.8889	-0.17869	0.00600829	-0.00898824		-0.23325	0.00822251	-0.0110465		-0.334018	0.0120706	-0.014861		-0.713237	0.0236182	-0.029372
10.8989	-0.178851	0.00601359	-0.00899634		-0.233454	0.00822941	-0.0110562		-0.334295	0.0120798	-0.0148735		-0.713705	0.0236292	-0.0293916
10.9089	-0.179011	0.00601889	-0.00900445		-0.233658	0.0082363	-0.011066		-0.334572	0.012089	-0.0148859		-0.714172	0.0236403	-0.0294112
10.9189	-0.179172	0.00602419	-0.00901256		-0.233862	0.00824319	-0.0110757		-0.334849	0.0120982	-0.0148983		-0.714639	0.0236513	-0.0294307
10.9289	-0.179332	0.00602949	-0.00902066		-0.234065	0.00825008	-0.0110854		-0.335126	0.0121073	-0.0149107		-0.715106	0.0236623	-0.0294503
10.9389	-0.179493	0.00603479	-0.00902877		-0.234269	0.00825697	-0.0110951		-0.335403	0.0121165	-0.0149231		-0.715572	0.0236733	-0.0294698
10.9489	-0.179653	0.00604008	-0.00903687		-0.234473	0.00826386	-0.0111048		-0.33568	0.0121256	-0.0149355		-0.716038	0.0236843	-0.0294894
10.9589	-0.179814	0.00604538	-0.00904498		-0.234677	0.00827075	-0.0111145		-0.335957	0.0121348	-0.0149479		-0.716504	0.0236953	-0.0295089
10.9689	-0.179974	0.00605068	-0.00905308		-0.234881	0.00827763	-0.0111242		-0.336233	0.012144	-0.0149603		-0.71697	0.0237063	-0.0295284
10.9789	-0.180135	0.00605598	-0.00906118		-0.235084	0.00828452	-0.0111339		-0.33651	0.0121531	-0.0149727		-0.717435	0.0237172	-0.0295479
10.9889	-0.180295	0.00606127	-0.00906929		-0.235288	0.0082914	-0.0111436		-0.336786	0.0121623	-0.0149851		-0.717901	0.0237282	-0.0295674
10.9989	-0.180455	0.00606657	-0.00907739		-0.235492	0.00829829	-0.0111533		-0.337063	0.0121714	-0.0149975		-0.718366	0.0237391	-0.0295868
11.0089	-0.180616	0.00607187	-0.00908549		-0.235695	0.00830517	-0.011163		-0.337339	0.0121806	-0.0150099		-0.71883	0.02375	-0.0296063
11.0189	-0.180776	0.00607716	-0.0090936		-0.235899	0.00831205	-0.0111727		-0.337616	0.0121897	-0.0150223		-0.719295	0.0237609	-0.0296258
11.0289	-0.180937	0.00608246	-0.0091017		-0.236103	0.00831893	-0.0111824		-0.337892	0.0121988	-0.0150347		-0.719759	0.0237718	-0.0296452
11.0389	-0.181097	0.00608775	-0.0091098		-0.236306	0.00832581	-0.0111921		-0.338169	0.012208	-0.0150471		-0.720223	0.0237827	-0.0296647
11.0489	-0.181258	0.00609305	-0.0091179		-0.23651	0.00833269	-0.0112018		-0.338445	0.0122171	-0.0150595		-0.720687	0.0237936	-0.0296841
11.0589	-0.181418	0.00609834	-0.00912601		-0.236714	0.00833956	-0.0112115		-0.338721	0.0122262	-0.0150719		-0.72115	0.0238044	-0.0297035
11.0689	-0.181578	0.00610363	-0.00913411		-0.236917	0.00834644	-0.0112212		-0.338997	0.0122353	-0.0150843		-0.721614	0.0238153	-0.0297229
11.0789	-0.181739	0.00610893	-0.00914221		-0.237121	0.00835331	-0.0112308		-0.339273	0.0122445	-0.0150967		-0.722076	0.0238261	-0.0297423
11.0889	-0.181899	0.00611422	-0.00915031		-0.237324	0.00836018	-0.0112405		-0.33955	0.0122536	-0.015109		-0.722539	0.0238369	-0.0297617
11.0989	-0.182059	0.00611951	-0.00915841		-0.237528	0.00836706	-0.0112502		-0.339826	0.0122627	-0.0151214		-0.723002	0.0238478	-0.0297811
11.1089	-0.18222	0.0061248	-0.00916651		-0.237731	0.00837393	-0.0112599		-0.340102	0.0122718	-0.0151338		-0.723464	0.0238586	-0.0298004
11.1189	-0.18238	0.00613009	-0.00917461		-0.237935	0.0083808	-0.0112696		-0.340378	0.0122809	-0.0151462		-0.723926	0.0238693	-0.0298198
11.1289	-0.18254	0.00613539	-0.00918271		-0.238138	0.00838766	-0.0112793		-0.340653	0.01229	-0.0151585		-0.724388	0.0238801	-0.0298391
11.1389	-0.182701	0.00614068	-0.00919081		-0.238342	0.00839453	-0.011289		-0.340929	0.0122991	-0.0151709		-0.724849	0.0238909	-0.0298585
11.1489	-0.182861	0.00614597	-0.00919891		-0.238545	0.0084014	-0.0112987		-0.341205	0.0123082	-0.0151833		-0.725311	0.0239016	-0.0298778
11.1589	-0.183021	0.00615126	-0.00920701		-0.238749	0.00840826	-0.0113084		-0.341481	0.0123173	-0.0151956		-0.725772	0.0239124	-0.0298971
11.1689	-0.183182	0.00615655	-0.00921511		-0.238952	0.00841513	-0.0113181		-0.341756	0.0123264	-0.015208		-0.726232	0.0239231	-0.0299164
11.1789	-0.183342	0.00616184	-0.00922321		-0.239155	0.00842199	-0.0113277		-0.342032	0.0123355	-0.0152204		-0.726693	0.0239338	-0.0299357
11.1889	-0.183502	0.00616712	-0.00923131		-0.239359	0.00842885	-0.0113374		-0.342308	0.0123446	-0.0152327		-0.727153	0.0239445	-0.029955
11.1989	-0.183663	0.00617241	-0.0092394		-0.239562	0.00843571	-0.0113471		-0.342583	0.0123537	-0.0152451		-0.727613	0.0239552	-0.0299743
11.2089	-0.183823	0.0061777	-0.0092475		-0.239766	0.00844257	-0.0113568		-0.342859	0.0123628	-0.0152574		-0.728073	0.0239659	-0.0299936
11.2189	-0.183983	0.00618299	-0.0092556		-0.239969	0.00844943	-0.0113665		-0.343134	0.0123719	-0.0152698		-0.728532	0.0239766	-0.0300128
11.2289	-0.184144	0.00618828	-0.0092637		-0.240172	0.00845629	-0.0113762		-0.34341	0.0123809	-0.0152822		-0.728992	0.0239872	-0.0300321
11.2389	-0.184304	0.00619356	-0.00927179		-0.240375	0.00846314	-0.0113858		-0.343685	0.01239	-0.0152945		-0.729451	0.0239979	-0.0300513
11.2489	-0.184464	0.00619885	-0.00927989		-0.240579	0.00847	-0.0113955		-0.34396	0.0123991	-0.0153068		-0.72991	0.0240085	-0.0300705
11.2589	-0.184624	0.00620414	-0.00928799		-0.240782	0.00847685	-0.0114052		-0.344236	0.0124081	-0.0153192		-0.730368	0.0240192	-0.0300898
11.2689	-0.184785	0.00620942	-0.00929608		-0.240985	0.0084837	-0.0114149		-0.344511	0.0124172	-0.0153315		-0.730827	0.0240298	-0.030109
11.2789	-0.184945	0.00621471	-0.00930418		-0.241188	0.00849056	-0.0114246		-0.344786	0.0124263	-0.0153439		-0.731285	0.0240404	-0.0301282
11.2889	-0.185105	0.00621999	-0.00931228		-0.241392	0.00849741	-0.0114342		-0.345061	0.0124353	-0.0153562		-0.731742	0.024051	-0.0301474
11.2989	-0.185265	0.00622528	-0.00932037		-0.241595	0.00850426	-0.0114439		-0.345336	0.0124444	-0.0153686		-0.7322	0.0240615	-0.0301666
11.3089	-0.185426	0.00623056	-0.00932847		-0.241798	0.0085111	-0.0114536		-0.345611	0.0124534	-0.0153809		-0.732657	0.0240721	-0.0301857
11.3189	-0.185586	0.00623585	-0.00933656		-0.242001	0.00851795	-0.0114633		-0.345886	0.0124625	-0.0153932		-0.733114	0.0240827	-0.0302049
11.3289	-0.185746	0.00624113	-0.00934466		-0.242204	0.0085248	-0.0114729		-0.346161	0.0124715	-0.0154056		-0.733571	0.0240932	-0.030224
11.3389	-0.185906	0.00624641	-0.00935275		-0.242407	0.00853164	-0.0114826		-0.346436	0.0124806	-0.0154179		-0.734028	0.0241037	-0.0302432
11.3489	-0.186067	0.00625169	-0.00936084		-0.24261	0.00853849	-0.0114923		-0.346711	0.0124896	-0.0154302		-0.734484	0.0241143	-0.0302623
11.3589	-0.186227	0.00625698	-0.00936894		-0.242813	0.00854533	-0.011502		-0.346985	0.0124987	-0.0154425		-0.73494	0.0241248	-0.0302814
11.3689	-0.186387	0.00626226	-0.00937703		-0.243016	0.00855217	-0.0115116		-0.34726	0.0125077	-0.0154549		-0.735396	0.0241353	-0.0303005
11.3789	-0.186547	0.00626754	-0.00938513		-0.243219	0.00855901	-0.0115213		-0.347535	0.0125167	-0.0154672		-0.735852	0.0241457	-0.0303196
11.3889	-0.186707	0.00627282	-0.00939322		-0.243422	0.00856585	-0.011531		-0.347809	0.0125258	-0.0154795		-0.736307	0.0241562	-0.0303387
11.3989	-0.186867	0.0062781	-0.00940131		-0.243625	0.00857269	-0.0115406		-0.348084	0.0125348	-0.0154918		-0.736763	0.0241667	-0.0303578
11.4089	-0.187028	0.00628338	-0.0094094		-0.243828	0.00857953	-0.0115503		-0.348359	0.0125438	-0.0155041		-0.737217	0.0241771	-0.0303769
11.4189	-0.187188	0.00628866	-0.0094175		-0.244031	0.00858636	-0.01156		-0.348633	0.0125528	-0.0155164		-0.737672	0.0241876	-0.030396
11.4289	-0.187348	0.00629394	-0.00942559		-0.244234	0.0085932	-0.0115696		-0.348907	0.0125618	-0.0155288		-0.738127	0.024198	-0.030415
11.4389	-0.187508	0.00629922	-0.00943368		-0.244437	0.00860003	-0.0115793		-0.349182	0.0125709	-0.0155411		-0.738581	0.0242084	-0.0304341
11.4489	-0.187668	0.0063045	-0.00944177		-0.24464	0.00860686	-0.011589		-0.349456	0.0125799	-0.0155534		-0.739035	0.0242188	-0.0304531
11.4589	-0.187828	0.00630978	-0.00944986		-0.244843	0.0086137	-0.0115986		-0.34973	0.0125889	-0.0155657		-0.739488	0.0242292	-0.0304721
11.4689	-0.187989	0.00631506	-0.00945795		-0.245046	0.00862053	-0.0116083		-0.350005	0.0125979	-0.015578		-0.739942	0.0242396	-0.0304911
11.4789	-0.188149	0.00632034	-0.00946604		-0.245249	0.00862735	-0.011618		-0.350279	0.0126069	-0.0155903		-0.740395	0.02425	-0.0305101
11.4889	-0.188309	0.00632561	-0.00947414		-0.245452	0.00863418	-0.0116276		-0.350553	0.0126159	-0.0156026		-0.740848	0.0242603	-0.0305291
11.4989	-0.188469	0.00633089	-0.00948223		-0.245654	0.00864101	-0.0116373		-0.350827	0.0126249	-0.0156149		-0.741301	0.0242707	-0.0305481
11.5088	-0.188629	0.00633617	-0.00949032		-0.245857	0.00864784	-0.011647		-0.351101	0.0126339	-0.0156272		-0.741753	0.024281	-0.0305671
11.5188	-0.188789	0.00634144	-0.00949841		-0.24606	0.00865466	-0.0116566		-0.351375	0.0126429	-0.0156395		-0.742206	0.0242913	-0.0305861
11.5288	-0.188949	0.00634672	-0.00950649		-0.246263	0.00866148	-0.0116663		-0.351649	0.0126518	-0.0156518		-0.742658	0.0243017	-0.030605
11.5388	-0.189109	0.00635199	-0.00951458		-0.246465	0.00866831	-0.0116759		-0.351923	0.0126608	-0.015664		-0.74311	0.024312	-0.030624
11.5488	-0.189269	0.00635727	-0.00952267		-0.246668	0.00867513	-0.0116856		-0.352197	0.0126698	-0.0156763		-0.743561	0.0243222	-0.0306429
11.5588	-0.189429	0.00636254	-0.00953076		-0.246871	0.00868195	-0.0116953		-0.352471	0.0126788	-0.0156886		-0.744012	0.0243325	-0.0306618
11.5688	-0.189589	0.00636782	-0.00953885		-0.247074	0.00868877	-0.0117049		-0.352744	0.0126878	-0.0157009		-0.744463	0.0243428	-0.0306808
11.5788	-0.18975	0.00637309	-0.00954694		-0.247276	0.00869559	-0.0117146		-0.353018	0.0126967	-0.0157132		-0.744914	0.0243531	-0.0306997
11.5888	-0.18991	0.00637836	-0.00955503		-0.247479	0.0087024	-0.0117242		-0.353292	0.0127057	-0.0157255		-0.745365	0.0243633	-0.0307186
11.5988	-0.19007	0.00638364	-0.00956311		-0.247682	0.00870922	-0.0117339		-0.353565	0.0127147	-0.0157377		-0.745815	0.0243735	-0.0307375
11.6088	-0.19023	0.00638891	-0.0095712		-0.247884	0.00871603	-0.0117435		-0.353839	0.0127236	-0.01575		-0.746265	0.0243838	-0.0307563
11.6188	-0.19039	0.00639418	-0.00957929		-0.248087	0.00872285	-0.0117532		-0.354112	0.0127326	-0.0157623		-0.746715	0.024394	-0.0307752
11.6288	-0.19055	0.00639945	-0.00958737		-0.248289	0.00872966	-0.0117628		-0.354386	0.0127416	-0.0157746		-0.747165	0.0244042	-0.0307941
11.6388	-0.19071	0.00640473	-0.00959546		-0.248492	0.00873647	-0.0117725		-0.354659	0.0127505	-0.0157868		-0.747614	0.0244144	-0.0308129
11.6488	-0.19087	0.00641	-0.00960355		-0.248694	0.00874328	-0.0117821		-0.354933	0.0127595	-0.0157991		-0.748063	0.0244245	-0.0308318
11.6588	-0.19103	0.00641527	-0.00961163		-0.248897	0.00875009	-0.0117918		-0.355206	0.0127684	-0.0158114		-0.748512	0.0244347	-0.0308506
11.6688	-0.19119	0.00642054	-0.00961972		-0.2491	0.0087569	-0.0118014		-0.355479	0.0127774	-0.0158236		-0.748961	0.0244449	-0.0308694
11.6788	-0.19135	0.00642581	-0.0096278		-0.249302	0.00876371	-0.0118111		-0.355752	0.0127863	-0.0158359		-0.74941	0.024455	-0.0308882
11.6888	-0.19151	0.00643108	-0.00963589		-0.249505	0.00877051	-0.0118207		-0.356026	0.0127952	-0.0158481		-0.749858	0.0244651	-0.030907
11.6988	-0.19167	0.00643635	-0.00964397		-0.249707	0.00877732	-0.0118304		-0.356299	0.0128042	-0.0158604		-0.750306	0.0244753	-0.0309258
11.7088	-0.19183	0.00644162	-0.00965206		-0.249909	0.00878412	-0.01184		-0.356572	0.0128131	-0.0158726		-0.750754	0.0244854	-0.0309446
11.7188	-0.19199	0.00644689	-0.00966014		-0.250112	0.00879092	-0.0118497		-0.356845	0.012822	-0.0158849		-0.751201	0.0244955	-0.0309634
11.7288	-0.19215	0.00645215	-0.00966823		-0.250314	0.00879773	-0.0118593		-0.357118	0.012831	-0.0158971		-0.751648	0.0245056	-0.0309822
11.7388	-0.19231	0.00645742	-0.00967631		-0.250517	0.00880453	-0.0118689		-0.357391	0.0128399	-0.0159094		-0.752095	0.0245156	-0.0310009
11.7488	-0.19247	0.00646269	-0.00968439		-0.250719	0.00881133	-0.0118786		-0.357664	0.0128488	-0.0159216		-0.752542	0.0245257	-0.0310197
11.7588	-0.19263	0.00646796	-0.00969248		-0.250921	0.00881812	-0.0118882		-0.357936	0.0128577	-0.0159339		-0.752989	0.0245358	-0.0310384
11.7688	-0.19279	0.00647322	-0.00970056		-0.251124	0.00882492	-0.0118979		-0.358209	0.0128666	-0.0159461		-0.753435	0.0245458	-0.0310571
11.7788	-0.192949	0.00647849	-0.00970864		-0.251326	0.00883172	-0.0119075		-0.358482	0.0128756	-0.0159584		-0.753881	0.0245559	-0.0310758
11.7888	-0.193109	0.00648375	-0.00971673		-0.251528	0.00883851	-0.0119172		-0.358755	0.0128845	-0.0159706		-0.754327	0.0245659	-0.0310946
11.7988	-0.193269	0.00648902	-0.00972481		-0.251731	0.00884531	-0.0119268		-0.359027	0.0128934	-0.0159828		-0.754773	0.0245759	-0.0311133
11.8088	-0.193429	0.00649428	-0.00973289		-0.251933	0.0088521	-0.0119364		-0.3593	0.0129023	-0.0159951		-0.755218	0.0245859	-0.0311319
11.8188	-0.193589	0.00649955	-0.00974097		-0.252135	0.00885889	-0.0119461		-0.359572	0.0129112	-0.0160073		-0.755663	0.0245959	-0.0311506
11.8288	-0.193749	0.00650481	-0.00974905		-0.252337	0.00886568	-0.0119557		-0.359845	0.0129201	-0.0160195		-0.756108	0.0246059	-0.0311693
11.8388	-0.193909	0.00651008	-0.00975713		-0.25254	0.00887247	-0.0119653		-0.360117	0.012929	-0.0160318		-0.756553	0.0246158	-0.031188
11.8488	-0.194069	0.00651534	-0.00976521		-0.252742	0.00887926	-0.011975		-0.36039	0.0129379	-0.016044		-0.756997	0.0246258	-0.0312066
11.8588	-0.194229	0.0065206	-0.00977329		-0.252944	0.00888605	-0.0119846		-0.360662	0.0129468	-0.0160562		-0.757442	0.0246357	-0.0312253
11.8688	-0.194389	0.00652587	-0.00978138		-0.253146	0.00889283	-0.0119942		-0.360934	0.0129556	-0.0160684		-0.757886	0.0246457	-0.0312439
11.8788	-0.194548	0.00653113	-0.00978946		-0.253348	0.00889962	-0.0120039		-0.361207	0.0129645	-0.0160807		-0.758329	0.0246556	-0.0312625
11.8888	-0.194708	0.00653639	-0.00979754		-0.25355	0.0089064	-0.0120135		-0.361479	0.0129734	-0.0160929		-0.758773	0.0246655	-0.0312811
11.8988	-0.194868	0.00654165	-0.00980561		-0.253752	0.00891318	-0.0120231		-0.361751	0.0129823	-0.0161051		-0.759216	0.0246754	-0.0312997
11.9088	-0.195028	0.00654691	-0.00981369		-0.253955	0.00891996	-0.0120328		-0.362023	0.0129912	-0.0161173		-0.759659	0.0246853	-0.0313183
11.9188	-0.195188	0.00655217	-0.00982177		-0.254157	0.00892674	-0.0120424		-0.362295	0.013	-0.0161295		-0.760102	0.0246952	-0.0313369
11.9288	-0.195348	0.00655743	-0.00982985		-0.254359	0.00893352	-0.012052		-0.362567	0.0130089	-0.0161417		-0.760545	0.0247051	-0.0313555
11.9388	-0.195508	0.00656269	-0.00983793		-0.254561	0.0089403	-0.0120617		-0.362839	0.0130178	-0.0161539		-0.760987	0.0247149	-0.0313741
11.9488	-0.195667	0.00656795	-0.00984601		-0.254763	0.00894708	-0.0120713		-0.363111	0.0130266	-0.0161661		-0.761429	0.0247248	-0.0313926
11.9588	-0.195827	0.00657321	-0.00985409		-0.254965	0.00895386	-0.0120809		-0.363383	0.0130355	-0.0161783		-0.761871	0.0247346	-0.0314112
11.9688	-0.195987	0.00657847	-0.00986216		-0.255167	0.00896063	-0.0120905		-0.363655	0.0130443	-0.0161905		-0.762313	0.0247444	-0.0314297
11.9788	-0.196147	0.00658373	-0.00987024		-0.255369	0.0089674	-0.0121002		-0.363926	0.0130532	-0.0162027		-0.762754	0.0247542	-0.0314482
11.9888	-0.196307	0.00658899	-0.00987832		-0.255571	0.00897418	-0.0121098		-0.364198	0.0130621	-0.0162149		-0.763195	0.0247641	-0.0314668
11.9988	-0.196466	0.00659425	-0.0098864		-0.255773	0.00898095	-0.0121194		-0.36447	0.0130709	-0.0162271		-0.763636	0.0247738	-0.0314853
12.0088	-0.196626	0.0065995	-0.00989447		-0.255974	0.00898772	-0.012129		-0.364741	0.0130797	-0.0162393		-0.764077	0.0247836	-0.0315038
12.0188	-0.196786	0.00660476	-0.00990255		-0.256176	0.00899449	-0.0121387		-0.365013	0.0130886	-0.0162515		-0.764517	0.0247934	-0.0315223
12.0288	-0.196946	0.00661002	-0.00991062		-0.256378	0.00900126	-0.0121483		-0.365285	0.0130974	-0.0162637		-0.764958	0.0248032	-0.0315408
12.0388	-0.197106	0.00661527	-0.0099187		-0.25658	0.00900802	-0.0121579		-0.365556	0.0131063	-0.0162759		-0.765398	0.0248129	-0.0315592
12.0488	-0.197265	0.00662053	-0.00992678		-0.256782	0.00901479	-0.0121675		-0.365827	0.0131151	-0.0162881		-0.765838	0.0248227	-0.0315777
12.0588	-0.197425	0.00662579	-0.00993485		-0.256984	0.00902156	-0.0121771		-0.366099	0.0131239	-0.0163003		-0.766277	0.0248324	-0.0315962
12.0688	-0.197585	0.00663104	-0.00994293		-0.257186	0.00902832	-0.0121868		-0.36637	0.0131328	-0.0163125		-0.766716	0.0248421	-0.0316146
12.0788	-0.197745	0.0066363	-0.009951		-0.257387	0.00903508	-0.0121964		-0.366641	0.0131416	-0.0163246		-0.767156	0.0248518	-0.031633
12.0888	-0.197904	0.00664155	-0.00995908		-0.257589	0.00904184	-0.012206		-0.366913	0.0131504	-0.0163368		-0.767595	0.0248615	-0.0316515
12.0988	-0.198064	0.0066468	-0.00996715		-0.257791	0.00904861	-0.0122156		-0.367184	0.0131592	-0.016349		-0.768033	0.0248712	-0.0316699
12.1088	-0.198224	0.00665206	-0.00997522		-0.257993	0.00905536	-0.0122252		-0.367455	0.013168	-0.0163612		-0.768472	0.0248809	-0.0316883
12.1188	-0.198383	0.00665731	-0.0099833		-0.258194	0.00906212	-0.0122348		-0.367726	0.0131769	-0.0163733		-0.76891	0.0248905	-0.0317067
12.1288	-0.198543	0.00666256	-0.00999137		-0.258396	0.00906888	-0.0122444		-0.367997	0.0131857	-0.0163855		-0.769348	0.0249002	-0.0317251
12.1388	-0.198703	0.00666782	-0.00999944		-0.258598	0.00907564	-0.0122541		-0.368268	0.0131945	-0.0163977		-0.769786	0.0249098	-0.0317435
12.1488	-0.198863	0.00667307	-0.0100075		-0.258799	0.00908239	-0.0122637		-0.368539	0.0132033	-0.0164098		-0.770223	0.0249195	-0.0317618
12.1588	-0.199022	0.00667832	-0.0100156		-0.259001	0.00908915	-0.0122733		-0.36881	0.0132121	-0.016422		-0.77066	0.0249291	-0.0317802
12.1688	-0.199182	0.00668357	-0.0100237		-0.259203	0.0090959	-0.0122829		-0.369081	0.0132209	-0.0164342		-0.771097	0.0249387	-0.0317986
12.1788	-0.199342	0.00668882	-0.0100317		-0.259404	0.00910265	-0.0122925		-0.369352	0.0132297	-0.0164463		-0.771534	0.0249483	-0.0318169
12.1888	-0.199501	0.00669407	-0.0100398		-0.259606	0.0091094	-0.0123021		-0.369623	0.0132385	-0.0164585		-0.771971	0.0249579	-0.0318352
12.1988	-0.199661	0.00669932	-0.0100479		-0.259807	0.00911615	-0.0123117		-0.369893	0.0132473	-0.0164706		-0.772407	0.0249675	-0.0318536
12.2088	-0.199821	0.00670457	-0.0100559		-0.260009	0.0091229	-0.0123213		-0.370164	0.013256	-0.0164828		-0.772843	0.0249771	-0.0318719
12.2188	-0.19998	0.00670982	-0.010064		-0.260211	0.00912965	-0.0123309		-0.370435	0.0132648	-0.0164949		-0.773279	0.0249866	-0.0318902
12.2288	-0.20014	0.00671507	-0.0100721		-0.260412	0.00913639	-0.0123405		-0.370705	0.0132736	-0.0165071		-0.773715	0.0249962	-0.0319085
12.2388	-0.2003	0.00672032	-0.0100802		-0.260614	0.00914314	-0.0123501		-0.370976	0.0132824	-0.0165192		-0.77415	0.0250057	-0.0319268
12.2488	-0.200459	0.00672557	-0.0100882		-0.260815	0.00914988	-0.0123598		-0.371246	0.0132912	-0.0165314		-0.774586	0.0250152	-0.0319451
12.2588	-0.200619	0.00673081	-0.0100963		-0.261017	0.00915663	-0.0123694		-0.371517	0.0132999	-0.0165435		-0.775021	0.0250248	-0.0319633
12.2688	-0.200778	0.00673606	-0.0101044		-0.261218	0.00916337	-0.012379		-0.371787	0.0133087	-0.0165557		-0.775455	0.0250343	-0.0319816
12.2788	-0.200938	0.00674131	-0.0101124		-0.261419	0.00917011	-0.0123886		-0.372057	0.0133175	-0.0165678		-0.77589	0.0250438	-0.0319999
12.2888	-0.201098	0.00674655	-0.0101205		-0.261621	0.00917685	-0.0123982		-0.372328	0.0133262	-0.0165799		-0.776324	0.0250533	-0.0320181
12.2988	-0.201257	0.0067518	-0.0101286		-0.261822	0.00918359	-0.0124078		-0.372598	0.013335	-0.0165921		-0.776758	0.0250627	-0.0320363
12.3088	-0.201417	0.00675705	-0.0101366		-0.262024	0.00919032	-0.0124174		-0.372868	0.0133438	-0.0166042		-0.777192	0.0250722	-0.0320546
12.3188	-0.201577	0.00676229	-0.0101447		-0.262225	0.00919706	-0.012427		-0.373138	0.0133525	-0.0166164		-0.777626	0.0250817	-0.0320728
12.3288	-0.201736	0.00676754	-0.0101528		-0.262426	0.0092038	-0.0124366		-0.373408	0.0133613	-0.0166285		-0.778059	0.0250911	-0.032091
12.3388	-0.201896	0.00677278	-0.0101609		-0.262628	0.00921053	-0.0124462		-0.373678	0.01337	-0.0166406		-0.778492	0.0251005	-0.0321092
12.3488	-0.202055	0.00677803	-0.0101689		-0.262829	0.00921726	-0.0124558		-0.373948	0.0133788	-0.0166527		-0.778925	0.02511	-0.0321274
12.3588	-0.202215	0.00678327	-0.010177		-0.26303	0.009224	-0.0124654		-0.374218	0.0133875	-0.0166649		-0.779358	0.0251194	-0.0321456
12.3688	-0.202374	0.00678851	-0.0101851		-0.263232	0.00923073	-0.012475		-0.374488	0.0133962	-0.016677		-0.779791	0.0251288	-0.0321637
12.3788	-0.202534	0.00679376	-0.0101931		-0.263433	0.00923746	-0.0124845		-0.374758	0.013405	-0.0166891		-0.780223	0.0251382	-0.0321819
12.3888	-0.202694	0.006799	-0.0102012		-0.263634	0.00924419	-0.0124941		-0.375028	0.0134137	-0.0167012		-0.780655	0.0251476	-0.0322001
12.3988	-0.202853	0.00680424	-0.0102093		-0.263835	0.00925091	-0.0125037		-0.375298	0.0134225	-0.0167133		-0.781087	0.0251569	-0.0322182
12.4088	-0.203013	0.00680948	-0.0102173		-0.264037	0.00925764	-0.0125133		-0.375567	0.0134312	-0.0167254		-0.781518	0.0251663	-0.0322363
12.4188	-0.203172	0.00681473	-0.0102254		-0.264238	0.00926436	-0.0125229		-0.375837	0.0134399	-0.0167376		-0.78195	0.0251757	-0.0322545
12.4288	-0.203332	0.00681997	-0.0102335		-0.264439	0.00927109	-0.0125325		-0.376107	0.0134486	-0.0167497		-0.782381	0.025185	-0.0322726
12.4388	-0.203491	0.00682521	-0.0102415		-0.26464	0.00927781	-0.0125421		-0.376376	0.0134574	-0.0167618		-0.782812	0.0251943	-0.0322907
12.4488	-0.203651	0.00683045	-0.0102496		-0.264841	0.00928453	-0.0125517		-0.376646	0.0134661	-0.0167739		-0.783243	0.0252036	-0.0323088
12.4588	-0.20381	0.00683569	-0.0102576		-0.265042	0.00929126	-0.0125613		-0.376915	0.0134748	-0.016786		-0.783673	0.025213	-0.0323269
12.4688	-0.20397	0.00684093	-0.0102657		-0.265243	0.00929798	-0.0125709		-0.377185	0.0134835	-0.0167981		-0.784103	0.0252223	-0.032345
12.4788	-0.204129	0.00684617	-0.0102738		-0.265444	0.00930469	-0.0125805		-0.377454	0.0134922	-0.0168102		-0.784534	0.0252316	-0.032363
12.4888	-0.204289	0.00685141	-0.0102818		-0.265646	0.00931141	-0.01259		-0.377723	0.0135009	-0.0168223		-0.784963	0.0252408	-0.0323811
12.4988	-0.204448	0.00685665	-0.0102899		-0.265847	0.00931813	-0.0125996		-0.377993	0.0135096	-0.0168344		-0.785393	0.0252501	-0.0323991
12.5087	-0.204608	0.00686188	-0.010298		-0.266048	0.00932485	-0.0126092		-0.378262	0.0135183	-0.0168465		-0.785822	0.0252594	-0.0324172
12.5187	-0.204767	0.00686712	-0.010306		-0.266249	0.00933156	-0.0126188		-0.378531	0.013527	-0.0168586		-0.786251	0.0252686	-0.0324352
12.5287	-0.204927	0.00687236	-0.0103141		-0.26645	0.00933827	-0.0126284		-0.3788	0.0135357	-0.0168707		-0.78668	0.0252779	-0.0324533
12.5387	-0.205086	0.0068776	-0.0103222		-0.266651	0.00934499	-0.012638		-0.379069	0.0135444	-0.0168827		-0.787109	0.0252871	-0.0324713
12.5487	-0.205245	0.00688283	-0.0103302		-0.266852	0.0093517	-0.0126475		-0.379338	0.0135531	-0.0168948		-0.787538	0.0252963	-0.0324893
12.5587	-0.205405	0.00688807	-0.0103383		-0.267053	0.00935841	-0.0126571		-0.379607	0.0135618	-0.0169069		-0.787966	0.0253055	-0.0325073
12.5687	-0.205564	0.00689331	-0.0103463		-0.267253	0.00936512	-0.0126667		-0.379876	0.0135705	-0.016919		-0.788394	0.0253147	-0.0325253
12.5787	-0.205724	0.00689854	-0.0103544		-0.267454	0.00937182	-0.0126763		-0.380145	0.0135791	-0.0169311		-0.788822	0.0253239	-0.0325433
12.5887	-0.205883	0.00690378	-0.0103625		-0.267655	0.00937853	-0.0126859		-0.380414	0.0135878	-0.0169432		-0.789249	0.0253331	-0.0325612
12.5987	-0.206043	0.00690901	-0.0103705		-0.267856	0.00938524	-0.0126954		-0.380683	0.0135965	-0.0169552		-0.789677	0.0253422	-0.0325792
12.6087	-0.206202	0.00691425	-0.0103786		-0.268057	0.00939194	-0.012705		-0.380952	0.0136052	-0.0169673		-0.790104	0.0253514	-0.0325971
12.6187	-0.206361	0.00691948	-0.0103866		-0.268258	0.00939865	-0.0127146		-0.38122	0.0136138	-0.0169794		-0.790531	0.0253606	-0.0326151
12.6287	-0.206521	0.00692471	-0.0103947		-0.268459	0.00940535	-0.0127242		-0.381489	0.0136225	-0.0169915		-0.790957	0.0253697	-0.032633
12.6387	-0.20668	0.00692995	-0.0104028		-0.268659	0.00941205	-0.0127337		-0.381758	0.0136312	-0.0170035		-0.791384	0.0253788	-0.032651
12.6487	-0.20684	0.00693518	-0.0104108		-0.26886	0.00941875	-0.0127433		-0.382026	0.0136398	-0.0170156		-0.79181	0.0253879	-0.0326689
12.6587	-0.206999	0.00694041	-0.0104189		-0.269061	0.00942545	-0.0127529		-0.382295	0.0136485	-0.0170277		-0.792236	0.0253971	-0.0326868
12.6687	-0.207158	0.00694564	-0.0104269		-0.269262	0.00943215	-0.0127625		-0.382563	0.0136571	-0.0170397		-0.792662	0.0254062	-0.0327047
12.6787	-0.207318	0.00695088	-0.010435		-0.269462	0.00943884	-0.012772		-0.382832	0.0136658	-0.0170518		-0.793088	0.0254152	-0.0327226
12.6887	-0.207477	0.00695611	-0.0104431		-0.269663	0.00944554	-0.0127816		-0.3831	0.0136744	-0.0170638		-0.793513	0.0254243	-0.0327405
12.6987	-0.207636	0.00696134	-0.0104511		-0.269864	0.00945223	-0.0127912		-0.383369	0.0136831	-0.0170759		-0.793938	0.0254334	-0.0327583
12.7087	-0.207796	0.00696657	-0.0104592		-0.270065	0.00945893	-0.0128008		-0.383637	0.0136917	-0.0170879		-0.794363	0.0254424	-0.0327762
12.7187	-0.207955	0.0069718	-0.0104672		-0.270265	0.00946562	-0.0128103		-0.383905	0.0137004	-0.0171		-0.794788	0.0254515	-0.0327941
12.7287	-0.208114	0.00697703	-0.0104753		-0.270466	0.00947231	-0.0128199		-0.384173	0.013709	-0.017112		-0.795212	0.0254605	-0.0328119
12.7387	-0.208274	0.00698226	-0.0104834		-0.270667	0.009479	-0.0128295		-0.384442	0.0137177	-0.0171241		-0.795637	0.0254696	-0.0328298
12.7487	-0.208433	0.00698749	-0.0104914		-0.270867	0.00948569	-0.012839		-0.38471	0.0137263	-0.0171361		-0.796061	0.0254786	-0.0328476
12.7587	-0.208592	0.00699272	-0.0104995		-0.271068	0.00949238	-0.0128486		-0.384978	0.0137349	-0.0171482		-0.796485	0.0254876	-0.0328654
12.7687	-0.208752	0.00699794	-0.0105075		-0.271268	0.00949907	-0.0128582		-0.385246	0.0137435	-0.0171602		-0.796908	0.0254966	-0.0328832
12.7787	-0.208911	0.00700317	-0.0105156		-0.271469	0.00950575	-0.0128677		-0.385514	0.0137522	-0.0171723		-0.797332	0.0255056	-0.032901
12.7887	-0.20907	0.0070084	-0.0105236		-0.271669	0.00951244	-0.0128773		-0.385782	0.0137608	-0.0171843		-0.797755	0.0255146	-0.0329188
12.7987	-0.20923	0.00701363	-0.0105317		-0.27187	0.00951912	-0.0128868		-0.386049	0.0137694	-0.0171963		-0.798178	0.0255235	-0.0329366
12.8087	-0.209389	0.00701885	-0.0105397		-0.27207	0.00952581	-0.0128964		-0.386317	0.013778	-0.0172084		-0.798601	0.0255325	-0.0329544
12.8187	-0.209548	0.00702408	-0.0105478		-0.272271	0.00953249	-0.012906		-0.386585	0.0137866	-0.0172204		-0.799023	0.0255414	-0.0329722
12.8287	-0.209707	0.00702931	-0.0105559		-0.272471	0.00953917	-0.0129155		-0.386853	0.0137952	-0.0172324		-0.799445	0.0255504	-0.0329899
12.8387	-0.209867	0.00703453	-0.0105639		-0.272672	0.00954585	-0.0129251		-0.387121	0.0138038	-0.0172445		-0.799867	0.0255593	-0.0330077
12.8487	-0.210026	0.00703976	-0.010572		-0.272872	0.00955253	-0.0129347		-0.387388	0.0138125	-0.0172565		-0.800289	0.0255682	-0.0330254
12.8587	-0.210185	0.00704498	-0.01058		-0.273073	0.00955921	-0.0129442		-0.387656	0.0138211	-0.0172685		-0.800711	0.0255771	-0.0330432
12.8687	-0.210344	0.00705021	-0.0105881		-0.273273	0.00956588	-0.0129538		-0.387923	0.0138296	-0.0172805		-0.801132	0.025586	-0.0330609
12.8787	-0.210504	0.00705543	-0.0105961		-0.273473	0.00957256	-0.0129633		-0.388191	0.0138382	-0.0172926		-0.801554	0.0255949	-0.0330786
12.8887	-0.210663	0.00706065	-0.0106042		-0.273674	0.00957923	-0.0129729		-0.388458	0.0138468	-0.0173046		-0.801975	0.0256038	-0.0330963
12.8987	-0.210822	0.00706588	-0.0106122		-0.273874	0.0095859	-0.0129824		-0.388726	0.0138554	-0.0173166		-0.802395	0.0256127	-0.033114
12.9087	-0.210981	0.0070711	-0.0106203		-0.274075	0.00959258	-0.012992		-0.388993	0.013864	-0.0173286		-0.802816	0.0256215	-0.0331317
12.9187	-0.211141	0.00707632	-0.0106283		-0.274275	0.00959925	-0.0130015		-0.38926	0.0138726	-0.0173406		-0.803236	0.0256304	-0.0331494
12.9287	-0.2113	0.00708154	-0.0106364		-0.274475	0.00960592	-0.0130111		-0.389528	0.0138812	-0.0173526		-0.803657	0.0256392	-0.033167
12.9387	-0.211459	0.00708677	-0.0106444		-0.274675	0.00961259	-0.0130207		-0.389795	0.0138898	-0.0173647		-0.804076	0.0256481	-0.0331847
12.9487	-0.211618	0.00709199	-0.0106525		-0.274876	0.00961925	-0.0130302		-0.390062	0.0138983	-0.0173767		-0.804496	0.0256569	-0.0332024
12.9587	-0.211777	0.00709721	-0.0106605		-0.275076	0.00962592	-0.0130398		-0.390329	0.0139069	-0.0173887		-0.804916	0.0256657	-0.03322
12.9687	-0.211937	0.00710243	-0.0106686		-0.275276	0.00963259	-0.0130493		-0.390596	0.0139155	-0.0174007		-0.805335	0.0256745	-0.0332376
12.9787	-0.212096	0.00710765	-0.0106766		-0.275476	0.00963925	-0.0130589		-0.390863	0.013924	-0.0174127		-0.805754	0.0256833	-0.0332553
12.9887	-0.212255	0.00711287	-0.0106847		-0.275677	0.00964591	-0.0130684		-0.39113	0.0139326	-0.0174247		-0.806173	0.0256921	-0.0332729
12.9987	-0.212414	0.00711809	-0.0106927		-0.275877	0.00965258	-0.013078		-0.391397	0.0139412	-0.0174367		-0.806591	0.0257008	-0.0332905
13.0087	-0.212573	0.00712331	-0.0107008		-0.276077	0.00965924	-0.0130875		-0.391664	0.0139497	-0.0174487		-0.80701	0.0257096	-0.0333081
13.0187	-0.212732	0.00712853	-0.0107088		-0.276277	0.0096659	-0.013097		-0.391931	0.0139583	-0.0174607		-0.807428	0.0257184	-0.0333257
13.0287	-0.212892	0.00713375	-0.0107169		-0.276477	0.00967256	-0.0131066		-0.392198	0.0139668	-0.0174726		-0.807846	0.0257271	-0.0333433
13.0387	-0.213051	0.00713896	-0.0107249		-0.276677	0.00967921	-0.0131161		-0.392464	0.0139754	-0.0174846		-0.808264	0.0257358	-0.0333609
13.0487	-0.21321	0.00714418	-0.010733		-0.276877	0.00968587	-0.0131257		-0.392731	0.0139839	-0.0174966		-0.808681	0.0257446	-0.0333784
13.0587	-0.213369	0.0071494	-0.010741		-0.277077	0.00969253	-0.0131352		-0.392998	0.0139925	-0.0175086		-0.809099	0.0257533	-0.033396
13.0687	-0.213528	0.00715462	-0.0107491		-0.277277	0.00969918	-0.0131448		-0.393264	0.014001	-0.0175206		-0.809516	0.025762	-0.0334135
13.0787	-0.213687	0.00715983	-0.0107571		-0.277477	0.00970584	-0.0131543		-0.393531	0.0140096	-0.0175326		-0.809933	0.0257707	-0.0334311
13.0887	-0.213846	0.00716505	-0.0107652		-0.277678	0.00971249	-0.0131639		-0.393798	0.0140181	-0.0175446		-0.810349	0.0257794	-0.0334486
13.0987	-0.214005	0.00717026	-0.0107732		-0.277878	0.00971914	-0.0131734		-0.394064	0.0140266	-0.0175565		-0.810766	0.0257881	-0.0334661
13.1087	-0.214164	0.00717548	-0.0107813		-0.278077	0.00972579	-0.0131829		-0.39433	0.0140352	-0.0175685		-0.811182	0.0257967	-0.0334837
13.1187	-0.214324	0.00718069	-0.0107893		-0.278277	0.00973244	-0.0131925		-0.394597	0.0140437	-0.0175805		-0.811598	0.0258054	-0.0335012
13.1287	-0.214483	0.00718591	-0.0107974		-0.278477	0.00973909	-0.013202		-0.394863	0.0140522	-0.0175925		-0.812014	0.025814	-0.0335187
13.1387	-0.214642	0.00719112	-0.0108054		-0.278677	0.00974573	-0.0132115		-0.395129	0.0140607	-0.0176044		-0.81243	0.0258227	-0.0335362
13.1487	-0.214801	0.00719634	-0.0108135		-0.278877	0.00975238	-0.0132211		-0.395396	0.0140693	-0.0176164		-0.812845	0.0258313	-0.0335536
13.1587	-0.21496	0.00720155	-0.0108215		-0.279077	0.00975903	-0.0132306		-0.395662	0.0140778	-0.0176284		-0.81326	0.0258399	-0.0335711
13.1687	-0.215119	0.00720676	-0.0108296		-0.279277	0.00976567	-0.0132402		-0.395928	0.0140863	-0.0176403		-0.813675	0.0258485	-0.0335886
13.1787	-0.215278	0.00721198	-0.0108376		-0.279477	0.00977231	-0.0132497		-0.396194	0.0140948	-0.0176523		-0.81409	0.0258571	-0.033606
13.1887	-0.215437	0.00721719	-0.0108457		-0.279677	0.00977895	-0.0132592		-0.39646	0.0141033	-0.0176642		-0.814505	0.0258657	-0.0336235
13.1987	-0.215596	0.0072224	-0.0108537		-0.279877	0.00978559	-0.0132688		-0.396726	0.0141118	-0.0176762		-0.814919	0.0258743	-0.0336409
13.2087	-0.215755	0.00722761	-0.0108617		-0.280076	0.00979223	-0.0132783		-0.396992	0.0141203	-0.0176882		-0.815333	0.0258829	-0.0336584
13.2187	-0.215914	0.00723282	-0.0108698		-0.280276	0.00979887	-0.0132878		-0.397258	0.0141288	-0.0177001		-0.815747	0.0258914	-0.0336758
13.2287	-0.216073	0.00723803	-0.0108778		-0.280476	0.00980551	-0.0132974		-0.397524	0.0141373	-0.0177121		-0.816161	0.0259	-0.0336932
13.2387	-0.216232	0.00724324	-0.0108859		-0.280676	0.00981215	-0.0133069		-0.39779	0.0141458	-0.017724		-0.816574	0.0259085	-0.0337106
13.2487	-0.216391	0.00724845	-0.0108939		-0.280875	0.00981878	-0.0133164		-0.398056	0.0141543	-0.017736		-0.816988	0.0259171	-0.033728
13.2587	-0.21655	0.00725366	-0.010902		-0.281075	0.00982542	-0.0133259		-0.398321	0.0141628	-0.0177479		-0.817401	0.0259256	-0.0337454
13.2687	-0.216709	0.00725887	-0.01091		-0.281275	0.00983205	-0.0133355		-0.398587	0.0141713	-0.0177599		-0.817814	0.0259341	-0.0337628
13.2787	-0.216868	0.00726408	-0.0109181		-0.281475	0.00983868	-0.013345		-0.398853	0.0141798	-0.0177718		-0.818226	0.0259426	-0.0337801
13.2887	-0.217027	0.00726929	-0.0109261		-0.281674	0.00984531	-0.0133545		-0.399118	0.0141882	-0.0177837		-0.818639	0.0259511	-0.0337975
13.2987	-0.217186	0.0072745	-0.0109341		-0.281874	0.00985194	-0.013364		-0.399384	0.0141967	-0.0177957		-0.819051	0.0259596	-0.0338148
13.3087	-0.217345	0.00727971	-0.0109422		-0.282073	0.00985857	-0.0133736		-0.399649	0.0142052	-0.0178076		-0.819463	0.0259681	-0.0338322
13.3187	-0.217504	0.00728491	-0.0109502		-0.282273	0.0098652	-0.0133831		-0.399915	0.0142137	-0.0178195		-0.819875	0.0259765	-0.0338495
13.3287	-0.217663	0.00729012	-0.0109583		-0.282473	0.00987183	-0.0133926		-0.40018	0.0142221	-0.0178315		-0.820286	0.025985	-0.0338668
13.3387	-0.217822	0.00729533	-0.0109663		-0.282672	0.00987845	-0.0134021		-0.400445	0.0142306	-0.0178434		-0.820698	0.0259935	-0.0338842
13.3487	-0.217981	0.00730053	-0.0109743		-0.282872	0.00988508	-0.0134117		-0.400711	0.0142391	-0.0178553		-0.821109	0.0260019	-0.0339015
13.3587	-0.21814	0.00730574	-0.0109824		-0.283071	0.0098917	-0.0134212		-0.400976	0.0142475	-0.0178673		-0.82152	0.0260103	-0.0339188
13.3687	-0.218299	0.00731095	-0.0109904		-0.283271	0.00989832	-0.0134307		-0.401241	0.014256	-0.0178792		-0.821931	0.0260187	-0.0339361
13.3787	-0.218458	0.00731615	-0.0109985		-0.28347	0.00990494	-0.0134402		-0.401506	0.0142644	-0.0178911		-0.822341	0.0260272	-0.0339534
13.3887	-0.218617	0.00732135	-0.0110065		-0.28367	0.00991156	-0.0134497		-0.401771	0.0142729	-0.017903		-0.822751	0.0260356	-0.0339706
13.3987	-0.218776	0.00732656	-0.0110145		-0.283869	0.00991818	-0.0134593		-0.402037	0.0142813	-0.017915		-0.823162	0.026044	-0.0339879
13.4087	-0.218934	0.00733176	-0.0110226		-0.284069	0.0099248	-0.0134688		-0.402302	0.0142898	-0.0179269		-0.823571	0.0260523	-0.0340052
13.4187	-0.219093	0.00733697	-0.0110306		-0.284268	0.00993142	-0.0134783		-0.402567	0.0142982	-0.0179388		-0.823981	0.0260607	-0.0340224
13.4287	-0.219252	0.00734217	-0.0110387		-0.284468	0.00993803	-0.0134878		-0.402832	0.0143067	-0.0179507		-0.824391	0.0260691	-0.0340397
13.4387	-0.219411	0.00734737	-0.0110467		-0.284667	0.00994465	-0.0134973		-0.403096	0.0143151	-0.0179626		-0.8248	0.0260774	-0.0340569
13.4487	-0.21957	0.00735258	-0.0110547		-0.284867	0.00995126	-0.0135068		-0.403361	0.0143235	-0.0179745		-0.825209	0.0260858	-0.0340741
13.4587	-0.219729	0.00735778	-0.0110628		-0.285066	0.00995787	-0.0135164		-0.403626	0.014332	-0.0179864		-0.825618	0.0260941	-0.0340913
13.4687	-0.219888	0.00736298	-0.0110708		-0.285265	0.00996449	-0.0135259		-0.403891	0.0143404	-0.0179983		-0.826027	0.0261025	-0.0341085
13.4787	-0.220047	0.00736818	-0.0110789		-0.285465	0.0099711	-0.0135354		-0.404156	0.0143488	-0.0180102		-0.826435	0.0261108	-0.0341257
13.4887	-0.220205	0.00737338	-0.0110869		-0.285664	0.00997771	-0.0135449		-0.40442	0.0143573	-0.0180221		-0.826843	0.0261191	-0.0341429
13.4987	-0.220364	0.00737858	-0.0110949		-0.285863	0.00998431	-0.0135544		-0.404685	0.0143657	-0.018034		-0.827251	0.0261274	-0.0341601
13.5086	-0.220523	0.00738378	-0.011103		-0.286063	0.00999092	-0.0135639		-0.404949	0.0143741	-0.0180459		-0.827659	0.0261357	-0.0341773
13.5186	-0.220682	0.00738898	-0.011111		-0.286262	0.00999753	-0.0135734		-0.405214	0.0143825	-0.0180578		-0.828067	0.026144	-0.0341945
13.5286	-0.220841	0.00739418	-0.011119		-0.286461	0.0100041	-0.0135829		-0.405478	0.0143909	-0.0180697		-0.828474	0.0261522	-0.0342116
13.5386	-0.221	0.00739938	-0.0111271		-0.28666	0.0100107	-0.0135924		-0.405743	0.0143993	-0.0180816		-0.828881	0.0261605	-0.0342288
13.5486	-0.221158	0.00740458	-0.0111351		-0.286859	0.0100173	-0.0136019		-0.406007	0.0144077	-0.0180935		-0.829288	0.0261688	-0.0342459
13.5586	-0.221317	0.00740978	-0.0111431		-0.287059	0.0100239	-0.0136115		-0.406272	0.0144161	-0.0181054		-0.829695	0.026177	-0.034263
13.5686	-0.221476	0.00741498	-0.0111512		-0.287258	0.0100305	-0.013621		-0.406536	0.0144245	-0.0181173		-0.830102	0.0261852	-0.0342802
13.5786	-0.221635	0.00742017	-0.0111592		-0.287457	0.0100371	-0.0136305		-0.4068	0.0144329	-0.0181292		-0.830508	0.0261935	-0.0342973
13.5886	-0.221794	0.00742537	-0.0111673		-0.287656	0.0100437	-0.01364		-0.407064	0.0144413	-0.0181411		-0.830914	0.0262017	-0.0343144
13.5986	-0.221952	0.00743057	-0.0111753		-0.287855	0.0100503	-0.0136495		-0.407328	0.0144497	-0.0181529		-0.83132	0.0262099	-0.0343315
13.6086	-0.222111	0.00743576	-0.0111833		-0.288054	0.0100569	-0.013659		-0.407593	0.0144581	-0.0181648		-0.831726	0.0262181	-0.0343486
13.6186	-0.22227	0.00744096	-0.0111914		-0.288254	0.0100635	-0.0136685		-0.407857	0.0144665	-0.0181767		-0.832132	0.0262263	-0.0343657
13.6286	-0.222429	0.00744615	-0.0111994		-0.288453	0.0100701	-0.013678		-0.408121	0.0144749	-0.0181886		-0.832537	0.0262345	-0.0343827
13.6386	-0.222588	0.00745135	-0.0112074		-0.288652	0.0100767	-0.0136875		-0.408385	0.0144833	-0.0182004		-0.832942	0.0262427	-0.0343998
13.6486	-0.222746	0.00745654	-0.0112155		-0.288851	0.0100833	-0.013697		-0.408649	0.0144917	-0.0182123		-0.833347	0.0262508	-0.0344169
13.6586	-0.222905	0.00746174	-0.0112235		-0.28905	0.0100899	-0.0137065		-0.408912	0.0145	-0.0182242		-0.833752	0.026259	-0.0344339
13.6686	-0.223064	0.00746693	-0.0112315		-0.289249	0.0100965	-0.013716		-0.409176	0.0145084	-0.018236		-0.834156	0.0262671	-0.034451
13.6786	-0.223223	0.00747213	-0.0112396		-0.289448	0.0101031	-0.0137255		-0.40944	0.0145168	-0.0182479		-0.834561	0.0262753	-0.034468
13.6886	-0.223381	0.00747732	-0.0112476		-0.289647	0.0101097	-0.013735		-0.409704	0.0145252	-0.0182598		-0.834965	0.0262834	-0.034485
13.6986	-0.22354	0.00748251	-0.0112556		-0.289846	0.0101163	-0.0137445		-0.409967	0.0145335	-0.0182716		-0.835369	0.0262915	-0.034502
13.7086	-0.223699	0.00748771	-0.0112637		-0.290045	0.0101228	-0.013754		-0.410231	0.0145419	-0.0182835		-0.835772	0.0262996	-0.034519
13.7186	-0.223857	0.0074929	-0.0112717		-0.290244	0.0101294	-0.0137635		-0.410495	0.0145503	-0.0182954		-0.836176	0.0263077	-0.034536
13.7286	-0.224016	0.00749809	-0.0112797		-0.290442	0.010136	-0.0137729		-0.410758	0.0145586	-0.0183072		-0.836579	0.0263158	-0.034553
13.7386	-0.224175	0.00750328	-0.0112877		-0.290641	0.0101426	-0.0137824		-0.411022	0.014567	-0.0183191		-0.836982	0.0263239	-0.03457
13.7486	-0.224334	0.00750847	-0.0112958		-0.29084	0.0101492	-0.0137919		-0.411285	0.0145753	-0.0183309		-0.837385	0.026332	-0.034587
13.7586	-0.224492	0.00751366	-0.0113038		-0.291039	0.0101558	-0.0138014		-0.411549	0.0145837	-0.0183428		-0.837788	0.02634	-0.034604
13.7686	-0.224651	0.00751885	-0.0113118		-0.291238	0.0101623	-0.0138109		-0.411812	0.014592	-0.0183546		-0.83819	0.0263481	-0.0346209
13.7786	-0.22481	0.00752404	-0.0113199		-0.291437	0.0101689	-0.0138204		-0.412075	0.0146004	-0.0183665		-0.838593	0.0263562	-0.0346379
13.7886	-0.224968	0.00752923	-0.0113279		-0.291636	0.0101755	-0.0138299		-0.412339	0.0146087	-0.0183783		-0.838995	0.0263642	-0.0346548
13.7986	-0.225127	0.00753442	-0.0113359		-0.291834	0.0101821	-0.0138394		-0.412602	0.014617	-0.0183901		-0.839396	0.0263722	-0.0346717
13.8086	-0.225286	0.00753961	-0.011344		-0.292033	0.0101886	-0.0138489		-0.412865	0.0146254	-0.018402		-0.839798	0.0263802	-0.0346887
13.8186	-0.225444	0.0075448	-0.011352		-0.292232	0.0101952	-0.0138584		-0.413128	0.0146337	-0.0184138		-0.8402	0.0263883	-0.0347056
13.8286	-0.225603	0.00754999	-0.01136		-0.292431	0.0102018	-0.0138678		-0.413391	0.014642	-0.0184257		-0.840601	0.0263963	-0.0347225
13.8386	-0.225761	0.00755518	-0.011368		-0.292629	0.0102084	-0.0138773		-0.413654	0.0146504	-0.0184375		-0.841002	0.0264043	-0.0347394
13.8486	-0.22592	0.00756036	-0.0113761		-0.292828	0.0102149	-0.0138868		-0.413917	0.0146587	-0.0184493		-0.841403	0.0264122	-0.0347563
13.8586	-0.226079	0.00756555	-0.0113841		-0.293027	0.0102215	-0.0138963		-0.41418	0.014667	-0.0184612		-0.841803	0.0264202	-0.0347732
13.8686	-0.226237	0.00757074	-0.0113921		-0.293225	0.0102281	-0.0139058		-0.414443	0.0146753	-0.018473		-0.842204	0.0264282	-0.0347901
13.8786	-0.226396	0.00757592	-0.0114002		-0.293424	0.0102346	-0.0139153		-0.414706	0.0146837	-0.0184848		-0.842604	0.0264361	-0.0348069
13.8886	-0.226555	0.00758111	-0.0114082		-0.293623	0.0102412	-0.0139247		-0.414969	0.014692	-0.0184966		-0.843004	0.0264441	-0.0348238
13.8986	-0.226713	0.00758629	-0.0114162		-0.293821	0.0102478	-0.0139342		-0.415232	0.0147003	-0.0185085		-0.843404	0.026452	-0.0348406
13.9086	-0.226872	0.00759148	-0.0114242		-0.29402	0.0102543	-0.0139437		-0.415494	0.0147086	-0.0185203		-0.843804	0.02646	-0.0348575
13.9186	-0.22703	0.00759666	-0.0114323		-0.294218	0.0102609	-0.0139532		-0.415757	0.0147169	-0.0185321		-0.844203	0.0264679	-0.0348743
13.9286	-0.227189	0.00760185	-0.0114403		-0.294417	0.0102675	-0.0139627		-0.41602	0.0147252	-0.0185439		-0.844602	0.0264758	-0.0348911
13.9386	-0.227348	0.00760703	-0.0114483		-0.294615	0.010274	-0.0139721		-0.416282	0.0147335	-0.0185557		-0.845001	0.0264837	-0.034908
13.9486	-0.227506	0.00761222	-0.0114563		-0.294814	0.0102806	-0.0139816		-0.416545	0.0147418	-0.0185675		-0.8454	0.0264916	-0.0349248
13.9586	-0.227665	0.0076174	-0.0114644		-0.295013	0.0102871	-0.0139911		-0.416807	0.0147501	-0.0185793		-0.845799	0.0264995	-0.0349416
13.9686	-0.227823	0.00762258	-0.0114724		-0.295211	0.0102937	-0.0140006		-0.41707	0.0147584	-0.0185912		-0.846197	0.0265074	-0.0349584
13.9786	-0.227982	0.00762776	-0.0114804		-0.295409	0.0103003	-0.01401		-0.417332	0.0147667	-0.018603		-0.846595	0.0265153	-0.0349752
13.9886	-0.22814	0.00763295	-0.0114884		-0.295608	0.0103068	-0.0140195		-0.417595	0.014775	-0.0186148		-0.846993	0.0265231	-0.0349919
13.9986	-0.228299	0.00763813	-0.0114965		-0.295806	0.0103134	-0.014029		-0.417857	0.0147833	-0.0186266		-0.847391	0.026531	-0.0350087
14.0086	-0.228457	0.00764331	-0.0115045		-0.296005	0.0103199	-0.0140385		-0.418119	0.0147915	-0.0186384		-0.847789	0.0265388	-0.0350255
14.0186	-0.228616	0.00764849	-0.0115125		-0.296203	0.0103265	-0.0140479		-0.418382	0.0147998	-0.0186502		-0.848186	0.0265467	-0.0350422
14.0286	-0.228774	0.00765367	-0.0115205		-0.296402	0.010333	-0.0140574		-0.418644	0.0148081	-0.018662		-0.848583	0.0265545	-0.035059
14.0386	-0.228933	0.00765885	-0.0115286		-0.2966	0.0103396	-0.0140669		-0.418906	0.0148164	-0.0186738		-0.84898	0.0265623	-0.0350757
14.0486	-0.229091	0.00766403	-0.0115366		-0.296798	0.0103461	-0.0140763		-0.419168	0.0148246	-0.0186856		-0.849377	0.0265701	-0.0350924
14.0586	-0.22925	0.00766921	-0.0115446		-0.296997	0.0103527	-0.0140858		-0.41943	0.0148329	-0.0186974		-0.849774	0.0265779	-0.0351092
14.0686	-0.229408	0.00767439	-0.0115526		-0.297195	0.0103592	-0.0140953		-0.419692	0.0148412	-0.0187091		-0.85017	0.0265857	-0.0351259
14.0786	-0.229567	0.00767957	-0.0115606		-0.297393	0.0103658	-0.0141048		-0.419954	0.0148494	-0.0187209		-0.850566	0.0265935	-0.0351426
14.0886	-0.229725	0.00768474	-0.0115687		-0.297592	0.0103723	-0.0141142		-0.420216	0.0148577	-0.0187327		-0.850962	0.0266013	-0.0351593
14.0986	-0.229884	0.00768992	-0.0115767		-0.29779	0.0103789	-0.0141237		-0.420478	0.014866	-0.0187445		-0.851358	0.026609	-0.035176
14.1086	-0.230042	0.0076951	-0.0115847		-0.297988	0.0103854	-0.0141331		-0.42074	0.0148742	-0.0187563		-0.851754	0.0266168	-0.0351926
14.1186	-0.230201	0.00770028	-0.0115927		-0.298186	0.0103919	-0.0141426		-0.421001	0.0148825	-0.0187681		-0.852149	0.0266246	-0.0352093
14.1286	-0.230359	0.00770545	-0.0116007		-0.298385	0.0103985	-0.0141521		-0.421263	0.0148907	-0.0187798		-0.852544	0.0266323	-0.035226
14.1386	-0.230518	0.00771063	-0.0116088		-0.298583	0.010405	-0.0141615		-0.421525	0.014899	-0.0187916		-0.852939	0.02664	-0.0352426
14.1486	-0.230676	0.00771581	-0.0116168		-0.298781	0.0104116	-0.014171		-0.421786	0.0149072	-0.0188034		-0.853334	0.0266478	-0.0352593
14.1586	-0.230835	0.00772098	-0.0116248		-0.298979	0.0104181	-0.0141805		-0.422048	0.0149154	-0.0188152		-0.853729	0.0266555	-0.0352759
14.1686	-0.230993	0.00772616	-0.0116328		-0.299177	0.0104246	-0.0141899		-0.42231	0.0149237	-0.0188269		-0.854123	0.0266632	-0.0352926
14.1786	-0.231151	0.00773133	-0.0116408		-0.299375	0.0104312	-0.0141994		-0.422571	0.0149319	-0.0188387		-0.854517	0.0266709	-0.0353092
14.1886	-0.23131	0.00773651	-0.0116489		-0.299573	0.0104377	-0.0142088		-0.422832	0.0149402	-0.0188505		-0.854912	0.0266786	-0.0353258
14.1986	-0.231468	0.00774168	-0.0116569		-0.299772	0.0104442	-0.0142183		-0.423094	0.0149484	-0.0188622		-0.855305	0.0266862	-0.0353424
14.2086	-0.231627	0.00774685	-0.0116649		-0.29997	0.0104508	-0.0142278		-0.423355	0.0149566	-0.018874		-0.855699	0.0266939	-0.035359
14.2186	-0.231785	0.00775203	-0.0116729		-0.300168	0.0104573	-0.0142372		-0.423617	0.0149648	-0.0188858		-0.856092	0.0267016	-0.0353756
14.2286	-0.231943	0.0077572	-0.0116809		-0.300366	0.0104638	-0.0142467		-0.423878	0.0149731	-0.0188975		-0.856486	0.0267092	-0.0353922
14.2386	-0.232102	0.00776237	-0.011689		-0.300564	0.0104704	-0.0142561		-0.424139	0.0149813	-0.0189093		-0.856879	0.0267169	-0.0354088
14.2486	-0.23226	0.00776755	-0.011697		-0.300762	0.0104769	-0.0142656		-0.4244	0.0149895	-0.018921		-0.857271	0.0267245	-0.0354253
14.2586	-0.232419	0.00777272	-0.011705		-0.30096	0.0104834	-0.014275		-0.424661	0.0149977	-0.0189328		-0.857664	0.0267322	-0.0354419
14.2686	-0.232577	0.00777789	-0.011713		-0.301158	0.0104899	-0.0142845		-0.424922	0.0150059	-0.0189445		-0.858057	0.0267398	-0.0354584
14.2786	-0.232735	0.00778306	-0.011721		-0.301356	0.0104965	-0.0142939		-0.425184	0.0150141	-0.0189563		-0.858449	0.0267474	-0.035475
14.2886	-0.232894	0.00778823	-0.011729		-0.301554	0.010503	-0.0143034		-0.425445	0.0150223	-0.018968		-0.858841	0.026755	-0.0354915
14.2986	-0.233052	0.0077934	-0.0117371		-0.301752	0.0105095	-0.0143129		-0.425706	0.0150305	-0.0189798		-0.859233	0.0267626	-0.035508
14.3086	-0.23321	0.00779857	-0.0117451		-0.30195	0.010516	-0.0143223		-0.425966	0.0150387	-0.0189915		-0.859624	0.0267702	-0.0355246
14.3186	-0.233369	0.00780374	-0.0117531		-0.302147	0.0105226	-0.0143318		-0.426227	0.0150469	-0.0190033		-0.860016	0.0267778	-0.0355411
14.3286	-0.233527	0.00780891	-0.0117611		-0.302345	0.0105291	-0.0143412		-0.426488	0.0150551	-0.019015		-0.860407	0.0267853	-0.0355576
14.3386	-0.233685	0.00781408	-0.0117691		-0.302543	0.0105356	-0.0143506		-0.426749	0.0150633	-0.0190268		-0.860798	0.0267929	-0.0355741
14.3486	-0.233844	0.00781925	-0.0117771		-0.302741	0.0105421	-0.0143601		-0.42701	0.0150715	-0.0190385		-0.861189	0.0268005	-0.0355906
14.3586	-0.234002	0.00782442	-0.0117851		-0.302939	0.0105486	-0.0143695		-0.42727	0.0150797	-0.0190502		-0.86158	0.026808	-0.0356071
14.3686	-0.23416	0.00782958	-0.0117932		-0.303137	0.0105552	-0.014379		-0.427531	0.0150879	-0.019062		-0.86197	0.0268155	-0.0356235
14.3786	-0.234319	0.00783475	-0.0118012		-0.303334	0.0105617	-0.0143884		-0.427792	0.0150961	-0.0190737		-0.86236	0.0268231	-0.03564
14.3886	-0.234477	0.00783992	-0.0118092		-0.303532	0.0105682	-0.0143979		-0.428052	0.0151043	-0.0190854		-0.86275	0.0268306	-0.0356564
14.3986	-0.234635	0.00784508	-0.0118172		-0.30373	0.0105747	-0.0144073		-0.428313	0.0151124	-0.0190971		-0.86314	0.0268381	-0.0356729
14.4086	-0.234793	0.00785025	-0.0118252		-0.303928	0.0105812	-0.0144168		-0.428573	0.0151206	-0.0191089		-0.86353	0.0268456	-0.0356893
14.4186	-0.234952	0.00785542	-0.0118332		-0.304125	0.0105877	-0.0144262		-0.428833	0.0151288	-0.0191206		-0.863919	0.0268531	-0.0357058
14.4286	-0.23511	0.00786058	-0.0118412		-0.304323	0.0105942	-0.0144356		-0.429094	0.0151369	-0.0191323		-0.864309	0.0268606	-0.0357222
14.4386	-0.235268	0.00786575	-0.0118493		-0.304521	0.0106007	-0.0144451		-0.429354	0.0151451	-0.019144		-0.864698	0.0268681	-0.0357386
14.4486	-0.235427	0.00787091	-0.0118573		-0.304718	0.0106072	-0.0144545		-0.429614	0.0151533	-0.0191558		-0.865087	0.0268755	-0.035755
14.4586	-0.235585	0.00787608	-0.0118653		-0.304916	0.0106137	-0.014464		-0.429875	0.0151614	-0.0191675		-0.865475	0.026883	-0.0357714
14.4686	-0.235743	0.00788124	-0.0118733		-0.305114	0.0106202	-0.0144734		-0.430135	0.0151696	-0.0191792		-0.865864	0.0268905	-0.0357878
14.4786	-0.235901	0.0078864	-0.0118813		-0.305311	0.0106268	-0.0144828		-0.430395	0.0151777	-0.0191909		-0.866252	0.0268979	-0.0358042
14.4886	-0.236059	0.00789157	-0.0118893		-0.305509	0.0106333	-0.0144923		-0.430655	0.0151859	-0.0192026		-0.86664	0.0269053	-0.0358206
14.4986	-0.236218	0.00789673	-0.0118973		-0.305706	0.0106398	-0.0145017		-0.430915	0.015194	-0.0192143		-0.867028	0.0269128	-0.0358369
14.5085	-0.236376	0.00790189	-0.0119053		-0.305904	0.0106463	-0.0145112		-0.431175	0.0152022	-0.019226		-0.867416	0.0269202	-0.0358533
14.5185	-0.236534	0.00790705	-0.0119133		-0.306102	0.0106528	-0.0145206		-0.431435	0.0152103	-0.0192377		-0.867804	0.0269276	-0.0358697
14.5285	-0.236692	0.00791221	-0.0119214		-0.306299	0.0106593	-0.01453		-0.431695	0.0152185	-0.0192494		-0.868191	0.026935	-0.035886
14.5385	-0.236851	0.00791738	-0.0119294		-0.306497	0.0106658	-0.0145395		-0.431955	0.0152266	-0.0192611		-0.868578	0.0269424	-0.0359023
14.5485	-0.237009	0.00792254	-0.0119374		-0.306694	0.0106723	-0.0145489		-0.432215	0.0152348	-0.0192728		-0.868965	0.0269498	-0.0359187
14.5585	-0.237167	0.0079277	-0.0119454		-0.306892	0.0106787	-0.0145583		-0.432475	0.0152429	-0.0192845		-0.869352	0.0269572	-0.035935
14.5685	-0.237325	0.00793286	-0.0119534		-0.307089	0.0106852	-0.0145678		-0.432734	0.015251	-0.0192962		-0.869738	0.0269645	-0.0359513
14.5785	-0.237483	0.00793802	-0.0119614		-0.307287	0.0106917	-0.0145772		-0.432994	0.0152592	-0.0193079		-0.870125	0.0269719	-0.0359676
14.5885	-0.237641	0.00794318	-0.0119694		-0.307484	0.0106982	-0.0145866		-0.433254	0.0152673	-0.0193196		-0.870511	0.0269793	-0.0359839
14.5985	-0.2378	0.00794834	-0.0119774		-0.307681	0.0107047	-0.014596		-0.433513	0.0152754	-0.0193313		-0.870897	0.0269866	-0.0360002
14.6085	-0.237958	0.00795349	-0.0119854		-0.307879	0.0107112	-0.0146055		-0.433773	0.0152835	-0.019343		-0.871283	0.0269939	-0.0360165
14.6185	-0.238116	0.00795865	-0.0119934		-0.308076	0.0107177	-0.0146149		-0.434032	0.0152916	-0.0193547		-0.871668	0.0270013	-0.0360328
14.6285	-0.238274	0.00796381	-0.0120014		-0.308273	0.0107242	-0.0146243		-0.434292	0.0152998	-0.0193663		-0.872054	0.0270086	-0.036049
14.6385	-0.238432	0.00796897	-0.0120095		-0.308471	0.0107307	-0.0146338		-0.434551	0.0153079	-0.019378		-0.872439	0.0270159	-0.0360653
14.6485	-0.23859	0.00797413	-0.0120175		-0.308668	0.0107372	-0.0146432		-0.434811	0.015316	-0.0193897		-0.872824	0.0270232	-0.0360816
14.6585	-0.238748	0.00797928	-0.0120255		-0.308865	0.0107436	-0.0146526		-0.43507	0.0153241	-0.0194014		-0.873209	0.0270305	-0.0360978
14.6685	-0.238907	0.00798444	-0.0120335		-0.309063	0.0107501	-0.014662		-0.435329	0.0153322	-0.0194131		-0.873594	0.0270378	-0.036114
14.6785	-0.239065	0.0079896	-0.0120415		-0.30926	0.0107566	-0.0146715		-0.435588	0.0153403	-0.0194247		-0.873978	0.0270451	-0.0361303
14.6885	-0.239223	0.00799475	-0.0120495		-0.309457	0.0107631	-0.0146809		-0.435848	0.0153484	-0.0194364		-0.874362	0.0270524	-0.0361465
14.6985	-0.239381	0.00799991	-0.0120575		-0.309655	0.0107696	-0.0146903		-0.436107	0.0153565	-0.0194481		-0.874746	0.0270596	-0.0361627
14.7085	-0.239539	0.00800506	-0.0120655		-0.309852	0.0107761	-0.0146997		-0.436366	0.0153646	-0.0194597		-0.87513	0.0270669	-0.0361789
14.7185	-0.239697	0.00801022	-0.0120735		-0.310049	0.0107825	-0.0147091		-0.436625	0.0153727	-0.0194714		-0.875514	0.0270741	-0.0361951
14.7285	-0.239855	0.00801537	-0.0120815		-0.310246	0.010789	-0.0147186		-0.436884	0.0153808	-0.0194831		-0.875898	0.0270814	-0.0362113
14.7385	-0.240013	0.00802052	-0.0120895		-0.310443	0.0107955	-0.014728		-0.437143	0.0153888	-0.0194947		-0.876281	0.0270886	-0.0362275
14.7485	-0.240171	0.00802568	-0.0120975		-0.31064	0.010802	-0.0147374		-0.437402	0.0153969	-0.0195064		-0.876664	0.0270958	-0.0362436
14.7585	-0.240329	0.00803083	-0.0121055		-0.310838	0.0108084	-0.0147468		-0.437661	0.015405	-0.0195181		-0.877047	0.027103	-0.0362598
14.7685	-0.240487	0.00803598	-0.0121135		-0.311035	0.0108149	-0.0147562		-0.43792	0.0154131	-0.0195297		-0.87743	0.0271103	-0.036276
14.7785	-0.240645	0.00804114	-0.0121215		-0.311232	0.0108214	-0.0147656		-0.438178	0.0154212	-0.0195414		-0.877812	0.0271175	-0.0362921
14.7885	-0.240804	0.00804629	-0.0121295		-0.311429	0.0108279	-0.0147751		-0.438437	0.0154292	-0.019553		-0.878195	0.0271247	-0.0363083
14.7985	-0.240962	0.00805144	-0.0121375		-0.311626	0.0108343	-0.0147845		-0.438696	0.0154373	-0.0195647		-0.878577	0.0271318	-0.0363244
14.8085	-0.24112	0.00805659	-0.0121455		-0.311823	0.0108408	-0.0147939		-0.438955	0.0154454	-0.0195763		-0.878959	0.027139	-0.0363405
14.8185	-0.241278	0.00806174	-0.0121535		-0.31202	0.0108473	-0.0148033		-0.439213	0.0154534	-0.019588		-0.87934	0.0271462	-0.0363567
14.8285	-0.241436	0.00806689	-0.0121615		-0.312217	0.0108537	-0.0148127		-0.439472	0.0154615	-0.0195996		-0.879722	0.0271533	-0.0363728
14.8385	-0.241594	0.00807204	-0.0121695		-0.312414	0.0108602	-0.0148221		-0.43973	0.0154696	-0.0196113		-0.880103	0.0271605	-0.0363889
14.8485	-0.241752	0.00807719	-0.0121775		-0.312611	0.0108667	-0.0148315		-0.439989	0.0154776	-0.0196229		-0.880485	0.0271676	-0.036405
14.8585	-0.24191	0.00808234	-0.0121855		-0.312808	0.0108731	-0.0148409		-0.440247	0.0154857	-0.0196345		-0.880866	0.0271748	-0.0364211
14.8685	-0.242068	0.00808749	-0.0121935		-0.313005	0.0108796	-0.0148504		-0.440506	0.0154937	-0.0196462		-0.881247	0.0271819	-0.0364371
14.8785	-0.242226	0.00809264	-0.0122015		-0.313202	0.0108861	-0.0148598		-0.440764	0.0155018	-0.0196578		-0.881627	0.027189	-0.0364532
14.8885	-0.242384	0.00809779	-0.0122095		-0.313399	0.0108925	-0.0148692		-0.441022	0.0155098	-0.0196695		-0.882008	0.0271961	-0.0364693
14.8985	-0.242542	0.00810293	-0.0122175		-0.313596	0.010899	-0.0148786		-0.441281	0.0155179	-0.0196811		-0.882388	0.0272032	-0.0364853
14.9085	-0.2427	0.00810808	-0.0122255		-0.313793	0.0109054	-0.014888		-0.441539	0.0155259	-0.0196927		-0.882768	0.0272103	-0.0365014
14.9185	-0.242858	0.00811323	-0.0122335		-0.313989	0.0109119	-0.0148974		-0.441797	0.0155339	-0.0197043		-0.883148	0.0272174	-0.0365174
14.9285	-0.243015	0.00811837	-0.0122415		-0.314186	0.0109183	-0.0149068		-0.442055	0.015542	-0.019716		-0.883528	0.0272245	-0.0365335
14.9385	-0.243173	0.00812352	-0.0122495		-0.314383	0.0109248	-0.0149162		-0.442313	0.01555	-0.0197276		-0.883907	0.0272316	-0.0365495
14.9485	-0.243331	0.00812867	-0.0122575		-0.31458	0.0109313	-0.0149256		-0.442571	0.015558	-0.0197392		-0.884286	0.0272386	-0.0365655
14.9585	-0.243489	0.00813381	-0.0122655		-0.314777	0.0109377	-0.014935		-0.442829	0.0155661	-0.0197508		-0.884666	0.0272457	-0.0365815
14.9685	-0.243647	0.00813896	-0.0122735		-0.314974	0.0109442	-0.0149444		-0.443087	0.0155741	-0.0197625		-0.885044	0.0272528	-0.0365975
14.9785	-0.243805	0.0081441	-0.0122815		-0.31517	0.0109506	-0.0149538		-0.443345	0.0155821	-0.0197741		-0.885423	0.0272598	-0.0366135
14.9885	-0.243963	0.00814925	-0.0122895		-0.315367	0.0109571	-0.0149632		-0.443603	0.0155901	-0.0197857		-0.885802	0.0272668	-0.0366295
14.9985	-0.244121	0.00815439	-0.0122975		-0.315564	0.0109635	-0.0149726		-0.443861	0.0155982	-0.0197973		-0.88618	0.0272739	-0.0366455
15.0085	-0.244279	0.00815953	-0.0123055		-0.31576	0.01097	-0.014982		-0.444118	0.0156062	-0.0198089		-0.886558	0.0272809	-0.0366615
15.0185	-0.244437	0.00816468	-0.0123135		-0.315957	0.0109764	-0.0149914		-0.444376	0.0156142	-0.0198205		-0.886936	0.0272879	-0.0366775
15.0285	-0.244595	0.00816982	-0.0123215		-0.316154	0.0109829	-0.0150008		-0.444634	0.0156222	-0.0198321		-0.887314	0.0272949	-0.0366934
15.0385	-0.244753	0.00817496	-0.0123295		-0.31635	0.0109893	-0.0150102		-0.444892	0.0156302	-0.0198437		-0.887692	0.0273019	-0.0367094
15.0485	-0.24491	0.00818011	-0.0123375		-0.316547	0.0109957	-0.0150196		-0.445149	0.0156382	-0.0198554		-0.888069	0.0273089	-0.0367253
15.0585	-0.245068	0.00818525	-0.0123455		-0.316744	0.0110022	-0.015029		-0.445407	0.0156462	-0.019867		-0.888447	0.0273158	-0.0367412
15.0685	-0.245226	0.00819039	-0.0123535		-0.31694	0.0110086	-0.0150384		-0.445664	0.0156542	-0.0198786		-0.888824	0.0273228	-0.0367572
15.0785	-0.245384	0.00819553	-0.0123615		-0.317137	0.0110151	-0.0150478		-0.445922	0.0156622	-0.0198902		-0.889201	0.0273298	-0.0367731
15.0885	-0.245542	0.00820067	-0.0123695		-0.317334	0.0110215	-0.0150572		-0.446179	0.0156702	-0.0199018		-0.889577	0.0273367	-0.036789
15.0985	-0.2457	0.00820581	-0.0123775		-0.31753	0.0110279	-0.0150666		-0.446436	0.0156782	-0.0199133		-0.889954	0.0273437	-0.0368049
15.1085	-0.245858	0.00821095	-0.0123855		-0.317727	0.0110344	-0.015076		-0.446694	0.0156862	-0.0199249		-0.89033	0.0273506	-0.0368208
15.1185	-0.246015	0.00821609	-0.0123935		-0.317923	0.0110408	-0.0150853		-0.446951	0.0156942	-0.0199365		-0.890706	0.0273575	-0.0368367
15.1285	-0.246173	0.00822123	-0.0124015		-0.31812	0.0110473	-0.0150947		-0.447208	0.0157022	-0.0199481		-0.891082	0.0273645	-0.0368526
15.1385	-0.246331	0.00822637	-0.0124095		-0.318316	0.0110537	-0.0151041		-0.447465	0.0157101	-0.0199597		-0.891458	0.0273714	-0.0368685
15.1485	-0.246489	0.00823151	-0.0124175		-0.318513	0.0110601	-0.0151135		-0.447723	0.0157181	-0.0199713		-0.891834	0.0273783	-0.0368843
15.1585	-0.246647	0.00823664	-0.0124255		-0.318709	0.0110666	-0.0151229		-0.44798	0.0157261	-0.0199829		-0.892209	0.0273852	-0.0369002
15.1685	-0.246805	0.00824178	-0.0124335		-0.318906	0.011073	-0.0151323		-0.448237	0.0157341	-0.0199945		-0.892584	0.0273921	-0.0369161
15.1785	-0.246962	0.00824692	-0.0124415		-0.319102	0.0110794	-0.0151417		-0.448494	0.015742	-0.020006		-0.892959	0.027399	-0.0369319
15.1885	-0.24712	0.00825206	-0.0124494		-0.319298	0.0110859	-0.0151511		-0.448751	0.01575	-0.0200176		-0.893334	0.0274059	-0.0369477
15.1985	-0.247278	0.00825719	-0.0124574		-0.319495	0.0110923	-0.0151604		-0.449008	0.015758	-0.0200292		-0.893709	0.0274127	-0.0369636
15.2085	-0.247436	0.00826233	-0.0124654		-0.319691	0.0110987	-0.0151698		-0.449265	0.0157659	-0.0200408		-0.894083	0.0274196	-0.0369794
15.2185	-0.247594	0.00826747	-0.0124734		-0.319887	0.0111051	-0.0151792		-0.449521	0.0157739	-0.0200523		-0.894457	0.0274264	-0.0369952
15.2285	-0.247751	0.0082726	-0.0124814		-0.320084	0.0111116	-0.0151886		-0.449778	0.0157818	-0.0200639		-0.894831	0.0274333	-0.037011
15.2385	-0.247909	0.00827774	-0.0124894		-0.32028	0.011118	-0.015198		-0.450035	0.0157898	-0.0200755		-0.895205	0.0274401	-0.0370268
15.2485	-0.248067	0.00828287	-0.0124974		-0.320476	0.0111244	-0.0152074		-0.450292	0.0157978	-0.0200871		-0.895579	0.027447	-0.0370426
15.2585	-0.248225	0.00828801	-0.0125054		-0.320673	0.0111308	-0.0152167		-0.450548	0.0158057	-0.0200986		-0.895953	0.0274538	-0.0370584
15.2685	-0.248382	0.00829314	-0.0125134		-0.320869	0.0111373	-0.0152261		-0.450805	0.0158137	-0.0201102		-0.896326	0.0274606	-0.0370742
15.2785	-0.24854	0.00829827	-0.0125214		-0.321065	0.0111437	-0.0152355		-0.451062	0.0158216	-0.0201217		-0.896699	0.0274674	-0.0370899
15.2885	-0.248698	0.00830341	-0.0125294		-0.321261	0.0111501	-0.0152449		-0.451318	0.0158295	-0.0201333		-0.897072	0.0274742	-0.0371057
15.2985	-0.248856	0.00830854	-0.0125374		-0.321458	0.0111565	-0.0152543		-0.451575	0.0158375	-0.0201449		-0.897445	0.027481	-0.0371215
15.3085	-0.249013	0.00831367	-0.0125453		-0.321654	0.0111629	-0.0152636		-0.451831	0.0158454	-0.0201564		-0.897818	0.0274878	-0.0371372
15.3185	-0.249171	0.0083188	-0.0125533		-0.32185	0.0111693	-0.015273		-0.452087	0.0158533	-0.020168		-0.89819	0.0274946	-0.037153
15.3285	-0.249329	0.00832394	-0.0125613		-0.322046	0.0111758	-0.0152824		-0.452344	0.0158613	-0.0201795		-0.898562	0.0275013	-0.0371687
15.3385	-0.249486	0.00832907	-0.0125693		-0.322242	0.0111822	-0.0152918		-0.4526	0.0158692	-0.0201911		-0.898934	0.0275081	-0.0371844
15.3485	-0.249644	0.0083342	-0.0125773		-0.322439	0.0111886	-0.0153011		-0.452856	0.0158771	-0.0202026		-0.899306	0.0275149	-0.0372001
15.3585	-0.249802	0.00833933	-0.0125853		-0.322635	0.011195	-0.0153105		-0.453113	0.0158851	-0.0202142		-0.899678	0.0275216	-0.0372158
15.3685	-0.249959	0.00834446	-0.0125933		-0.322831	0.0112014	-0.0153199		-0.453369	0.015893	-0.0202257		-0.90005	0.0275283	-0.0372316
15.3785	-0.250117	0.00834959	-0.0126013		-0.323027	0.0112078	-0.0153292		-0.453625	0.0159009	-0.0202373		-0.900421	0.0275351	-0.0372472
15.3885	-0.250275	0.00835472	-0.0126092		-0.323223	0.0112142	-0.0153386		-0.453881	0.0159088	-0.0202488		-0.900792	0.0275418	-0.0372629
15.3985	-0.250432	0.00835985	-0.0126172		-0.323419	0.0112206	-0.015348		-0.454137	0.0159167	-0.0202603		-0.901163	0.0275485	-0.0372786
15.4085	-0.25059	0.00836498	-0.0126252		-0.323615	0.011227	-0.0153574		-0.454393	0.0159246	-0.0202719		-0.901534	0.0275552	-0.0372943
15.4185	-0.250748	0.0083701	-0.0126332		-0.323811	0.0112334	-0.0153667		-0.454649	0.0159325	-0.0202834		-0.901904	0.0275619	-0.03731
15.4285	-0.250905	0.00837523	-0.0126412		-0.324007	0.0112399	-0.0153761		-0.454905	0.0159405	-0.0202949		-0.902275	0.0275686	-0.0373256
15.4385	-0.251063	0.00838036	-0.0126492		-0.324203	0.0112463	-0.0153855		-0.455161	0.0159484	-0.0203065		-0.902645	0.0275753	-0.0373413
15.4485	-0.251221	0.00838549	-0.0126572		-0.324399	0.0112527	-0.0153948		-0.455417	0.0159563	-0.020318		-0.903015	0.027582	-0.0373569
15.4585	-0.251378	0.00839061	-0.0126652		-0.324595	0.0112591	-0.0154042		-0.455672	0.0159642	-0.0203295		-0.903385	0.0275887	-0.0373726
15.4685	-0.251536	0.00839574	-0.0126731		-0.324791	0.0112655	-0.0154136		-0.455928	0.0159721	-0.0203411		-0.903755	0.0275953	-0.0373882
15.4785	-0.251694	0.00840087	-0.0126811		-0.324987	0.0112719	-0.0154229		-0.456184	0.0159799	-0.0203526		-0.904124	0.027602	-0.0374038
15.4885	-0.251851	0.00840599	-0.0126891		-0.325183	0.0112783	-0.0154323		-0.456439	0.0159878	-0.0203641		-0.904494	0.0276086	-0.0374194
15.4985	-0.252009	0.00841112	-0.0126971		-0.325378	0.0112847	-0.0154417		-0.456695	0.0159957	-0.0203756		-0.904863	0.0276153	-0.037435
15.5084	-0.252166	0.00841624	-0.0127051		-0.325574	0.0112911	-0.015451		-0.456951	0.0160036	-0.0203871		-0.905232	0.0276219	-0.0374506
15.5184	-0.252324	0.00842137	-0.0127131		-0.32577	0.0112974	-0.0154604		-0.457206	0.0160115	-0.0203987		-0.9056	0.0276285	-0.0374662
15.5284	-0.252482	0.00842649	-0.012721		-0.325966	0.0113038	-0.0154697		-0.457462	0.0160194	-0.0204102		-0.905969	0.0276352	-0.0374818
15.5384	-0.252639	0.00843162	-0.012729		-0.326162	0.0113102	-0.0154791		-0.457717	0.0160272	-0.0204217		-0.906337	0.0276418	-0.0374974
15.5484	-0.252797	0.00843674	-0.012737		-0.326358	0.0113166	-0.0154885		-0.457972	0.0160351	-0.0204332		-0.906706	0.0276484	-0.037513
15.5584	-0.252954	0.00844186	-0.012745		-0.326553	0.011323	-0.0154978		-0.458228	0.016043	-0.0204447		-0.907074	0.027655	-0.0375285
15.5684	-0.253112	0.00844698	-0.012753		-0.326749	0.0113294	-0.0155072		-0.458483	0.0160509	-0.0204562		-0.907442	0.0276616	-0.0375441
15.5784	-0.253269	0.00845211	-0.012761		-0.326945	0.0113358	-0.0155165		-0.458738	0.0160587	-0.0204677		-0.907809	0.0276681	-0.0375596
15.5884	-0.253427	0.00845723	-0.0127689		-0.327141	0.0113422	-0.0155259		-0.458993	0.0160666	-0.0204792		-0.908177	0.0276747	-0.0375752
15.5984	-0.253584	0.00846235	-0.0127769		-0.327336	0.0113486	-0.0155352		-0.459249	0.0160745	-0.0204907		-0.908544	0.0276813	-0.0375907
15.6084	-0.253742	0.00846747	-0.0127849		-0.327532	0.011355	-0.0155446		-0.459504	0.0160823	-0.0205022		-0.908911	0.0276878	-0.0376062
15.6184	-0.253899	0.00847259	-0.0127929		-0.327728	0.0113613	-0.015554		-0.459759	0.0160902	-0.0205137		-0.909278	0.0276944	-0.0376217
15.6284	-0.254057	0.00847771	-0.0128009		-0.327923	0.0113677	-0.0155633		-0.460014	0.016098	-0.0205252		-0.909645	0.0277009	-0.0376373
15.6384	-0.254215	0.00848283	-0.0128089		-0.328119	0.0113741	-0.0155727		-0.460269	0.0161059	-0.0205367		-0.910012	0.0277075	-0.0376528
15.6484	-0.254372	0.00848795	-0.0128168		-0.328315	0.0113805	-0.015582		-0.460524	0.0161137	-0.0205482		-0.910378	0.027714	-0.0376683
15.6584	-0.25453	0.00849307	-0.0128248		-0.32851	0.0113869	-0.0155914		-0.460779	0.0161216	-0.0205597		-0.910745	0.0277205	-0.0376837
15.6684	-0.254687	0.00849819	-0.0128328		-0.328706	0.0113933	-0.0156007		-0.461034	0.0161294	-0.0205712		-0.911111	0.027727	-0.0376992
15.6784	-0.254845	0.00850331	-0.0128408		-0.328901	0.0113996	-0.0156101		-0.461288	0.0161373	-0.0205827		-0.911477	0.0277336	-0.0377147
15.6884	-0.255002	0.00850843	-0.0128488		-0.329097	0.011406	-0.0156194		-0.461543	0.0161451	-0.0205942		-0.911842	0.0277401	-0.0377302
15.6984	-0.25516	0.00851355	-0.0128567		-0.329293	0.0114124	-0.0156288		-0.461798	0.0161529	-0.0206057		-0.912208	0.0277465	-0.0377456
15.7084	-0.255317	0.00851866	-0.0128647		-0.329488	0.0114188	-0.0156381		-0.462053	0.0161608	-0.0206171		-0.912573	0.027753	-0.0377611
15.7184	-0.255474	0.00852378	-0.0128727		-0.329684	0.0114251	-0.0156475		-0.462307	0.0161686	-0.0206286		-0.912938	0.0277595	-0.0377765
15.7284	-0.255632	0.0085289	-0.0128807		-0.329879	0.0114315	-0.0156568		-0.462562	0.0161764	-0.0206401		-0.913303	0.027766	-0.037792
15.7384	-0.255789	0.00853401	-0.0128887		-0.330075	0.0114379	-0.0156661		-0.462816	0.0161843	-0.0206516		-0.913668	0.0277725	-0.0378074
15.7484	-0.255947	0.00853913	-0.0128966		-0.33027	0.0114443	-0.0156755		-0.463071	0.0161921	-0.020663		-0.914033	0.0277789	-0.0378228
15.7584	-0.256104	0.00854425	-0.0129046		-0.330465	0.0114506	-0.0156848		-0.463325	0.0161999	-0.0206745		-0.914397	0.0277854	-0.0378383
15.7684	-0.256262	0.00854936	-0.0129126		-0.330661	0.011457	-0.0156942		-0.46358	0.0162077	-0.020686		-0.914762	0.0277918	-0.0378537
15.7784	-0.256419	0.00855448	-0.0129206		-0.330856	0.0114634	-0.0157035		-0.463834	0.0162155	-0.0206975		-0.915126	0.0277982	-0.0378691
15.7884	-0.256577	0.00855959	-0.0129285		-0.331052	0.0114697	-0.0157129		-0.464088	0.0162233	-0.0207089		-0.91549	0.0278047	-0.0378845
15.7984	-0.256734	0.00856471	-0.0129365		-0.331247	0.0114761	-0.0157222		-0.464343	0.0162312	-0.0207204		-0.915853	0.0278111	-0.0378998
15.8084	-0.256891	0.00856982	-0.0129445		-0.331442	0.0114825	-0.0157315		-0.464597	0.016239	-0.0207319		-0.916217	0.0278175	-0.0379152
15.8184	-0.257049	0.00857493	-0.0129525		-0.331638	0.0114888	-0.0157409		-0.464851	0.0162468	-0.0207433		-0.91658	0.0278239	-0.0379306
15.8284	-0.257206	0.00858005	-0.0129604		-0.331833	0.0114952	-0.0157502		-0.465105	0.0162546	-0.0207548		-0.916944	0.0278303	-0.037946
15.8384	-0.257364	0.00858516	-0.0129684		-0.332028	0.0115015	-0.0157596		-0.465359	0.0162624	-0.0207662		-0.917307	0.0278367	-0.0379613
15.8484	-0.257521	0.00859027	-0.0129764		-0.332224	0.0115079	-0.0157689		-0.465613	0.0162702	-0.0207777		-0.91767	0.0278431	-0.0379767
15.8584	-0.257678	0.00859538	-0.0129844		-0.332419	0.0115143	-0.0157782		-0.465868	0.016278	-0.0207891		-0.918032	0.0278495	-0.037992
15.8684	-0.257836	0.00860049	-0.0129923		-0.332614	0.0115206	-0.0157876		-0.466122	0.0162858	-0.0208006		-0.918395	0.0278558	-0.0380074
15.8784	-0.257993	0.00860561	-0.0130003		-0.332809	0.011527	-0.0157969		-0.466375	0.0162936	-0.0208121		-0.918757	0.0278622	-0.0380227
15.8884	-0.25815	0.00861072	-0.0130083		-0.333005	0.0115333	-0.0158062		-0.466629	0.0163013	-0.0208235		-0.919119	0.0278685	-0.038038
15.8984	-0.258308	0.00861583	-0.0130163		-0.3332	0.0115397	-0.0158156		-0.466883	0.0163091	-0.0208349		-0.919481	0.0278749	-0.0380533
15.9084	-0.258465	0.00862094	-0.0130242		-0.333395	0.0115461	-0.0158249		-0.467137	0.0163169	-0.0208464		-0.919843	0.0278812	-0.0380686
15.9184	-0.258622	0.00862605	-0.0130322		-0.33359	0.0115524	-0.0158342		-0.467391	0.0163247	-0.0208578		-0.920205	0.0278876	-0.0380839
15.9284	-0.25878	0.00863116	-0.0130402		-0.333785	0.0115588	-0.0158436		-0.467645	0.0163325	-0.0208693		-0.920566	0.0278939	-0.0380992
15.9384	-0.258937	0.00863627	-0.0130482		-0.33398	0.0115651	-0.0158529		-0.467898	0.0163402	-0.0208807		-0.920927	0.0279002	-0.0381145
15.9484	-0.259094	0.00864137	-0.0130561		-0.334176	0.0115715	-0.0158622		-0.468152	0.016348	-0.0208922		-0.921288	0.0279065	-0.0381298
15.9584	-0.259252	0.00864648	-0.0130641		-0.334371	0.0115778	-0.0158716		-0.468405	0.0163558	-0.0209036		-0.921649	0.0279128	-0.0381451
15.9684	-0.259409	0.00865159	-0.0130721		-0.334566	0.0115842	-0.0158809		-0.468659	0.0163636	-0.020915		-0.92201	0.0279191	-0.0381603
15.9784	-0.259566	0.0086567	-0.0130801		-0.334761	0.0115905	-0.0158902		-0.468912	0.0163713	-0.0209265		-0.922371	0.0279254	-0.0381756
15.9884	-0.259724	0.0086618	-0.013088		-0.334956	0.0115969	-0.0158996		-0.469166	0.0163791	-0.0209379		-0.922731	0.0279317	-0.0381909
15.9984	-0.259881	0.00866691	-0.013096		-0.335151	0.0116032	-0.0159089		-0.469419	0.0163868	-0.0209493		-0.923091	0.027938	-0.0382061
16.0084	-0.260038	0.00867202	-0.013104		-0.335346	0.0116096	-0.0159182		-0.469673	0.0163946	-0.0209607		-0.923451	0.0279443	-0.0382213
16.0184	-0.260196	0.00867712	-0.0131119		-0.335541	0.0116159	-0.0159275		-0.469926	0.0164024	-0.0209722		-0.923811	0.0279505	-0.0382366
16.0284	-0.260353	0.00868223	-0.0131199		-0.335736	0.0116222	-0.0159369		-0.470179	0.0164101	-0.0209836		-0.924171	0.0279568	-0.0382518
16.0384	-0.26051	0.00868733	-0.0131279		-0.335931	0.0116286	-0.0159462		-0.470433	0.0164179	-0.020995		-0.924531	0.027963	-0.038267
16.0484	-0.260667	0.00869244	-0.0131359		-0.336126	0.0116349	-0.0159555		-0.470686	0.0164256	-0.0210064		-0.92489	0.0279693	-0.0382822
16.0584	-0.260825	0.00869754	-0.0131438		-0.336321	0.0116413	-0.0159648		-0.470939	0.0164333	-0.0210178		-0.925249	0.0279755	-0.0382974
16.0684	-0.260982	0.00870265	-0.0131518		-0.336516	0.0116476	-0.0159741		-0.471192	0.0164411	-0.0210293		-0.925608	0.0279817	-0.0383126
16.0784	-0.261139	0.00870775	-0.0131598		-0.336711	0.0116539	-0.0159835		-0.471445	0.0164488	-0.0210407		-0.925967	0.0279879	-0.0383278
16.0884	-0.261296	0.00871286	-0.0131677		-0.336905	0.0116603	-0.0159928		-0.471698	0.0164566	-0.0210521		-0.926325	0.0279942	-0.038343
16.0984	-0.261454	0.00871796	-0.0131757		-0.3371	0.0116666	-0.0160021		-0.471951	0.0164643	-0.0210635		-0.926684	0.0280004	-0.0383582
16.1084	-0.261611	0.00872306	-0.0131837		-0.337295	0.0116729	-0.0160114		-0.472204	0.016472	-0.0210749		-0.927042	0.0280066	-0.0383733
16.1184	-0.261768	0.00872816	-0.0131916		-0.33749	0.0116793	-0.0160207		-0.472457	0.0164798	-0.0210863		-0.9274	0.0280128	-0.0383885
16.1284	-0.261925	0.00873327	-0.0131996		-0.337685	0.0116856	-0.0160301		-0.47271	0.0164875	-0.0210977		-0.927758	0.0280189	-0.0384036
16.1384	-0.262082	0.00873837	-0.0132076		-0.33788	0.0116919	-0.0160394		-0.472963	0.0164952	-0.0211091		-0.928116	0.0280251	-0.0384188
16.1484	-0.26224	0.00874347	-0.0132155		-0.338074	0.0116983	-0.0160487		-0.473215	0.0165029	-0.0211205		-0.928474	0.0280313	-0.0384339
16.1584	-0.262397	0.00874857	-0.0132235		-0.338269	0.0117046	-0.016058		-0.473468	0.0165107	-0.0211319		-0.928831	0.0280375	-0.038449
16.1684	-0.262554	0.00875367	-0.0132315		-0.338464	0.0117109	-0.0160673		-0.473721	0.0165184	-0.0211433		-0.929188	0.0280436	-0.0384642
16.1784	-0.262711	0.00875877	-0.0132394		-0.338659	0.0117173	-0.0160766		-0.473973	0.0165261	-0.0211547		-0.929545	0.0280498	-0.0384793
16.1884	-0.262868	0.00876387	-0.0132474		-0.338853	0.0117236	-0.0160859		-0.474226	0.0165338	-0.0211661		-0.929902	0.0280559	-0.0384944
16.1984	-0.263026	0.00876897	-0.0132554		-0.339048	0.0117299	-0.0160953		-0.474479	0.0165415	-0.0211775		-0.930259	0.028062	-0.0385095
16.2084	-0.263183	0.00877407	-0.0132633		-0.339243	0.0117362	-0.0161046		-0.474731	0.0165492	-0.0211889		-0.930616	0.0280682	-0.0385246
16.2184	-0.26334	0.00877917	-0.0132713		-0.339437	0.0117426	-0.0161139		-0.474984	0.0165569	-0.0212003		-0.930972	0.0280743	-0.0385397
16.2284	-0.263497	0.00878427	-0.0132793		-0.339632	0.0117489	-0.0161232		-0.475236	0.0165646	-0.0212117		-0.931328	0.0280804	-0.0385548
16.2384	-0.263654	0.00878936	-0.0132872		-0.339827	0.0117552	-0.0161325		-0.475488	0.0165723	-0.0212231		-0.931684	0.0280865	-0.0385698
16.2484	-0.263811	0.00879446	-0.0132952		-0.340021	0.0117615	-0.0161418		-0.475741	0.01658	-0.0212344		-0.93204	0.0280926	-0.0385849
16.2584	-0.263968	0.00879956	-0.0133032		-0.340216	0.0117678	-0.0161511		-0.475993	0.0165877	-0.0212458		-0.932396	0.0280987	-0.0386
16.2684	-0.264126	0.00880465	-0.0133111		-0.340411	0.0117742	-0.0161604		-0.476245	0.0165954	-0.0212572		-0.932751	0.0281048	-0.038615
16.2784	-0.264283	0.00880975	-0.0133191		-0.340605	0.0117805	-0.0161697		-0.476497	0.0166031	-0.0212686		-0.933107	0.0281109	-0.0386301
16.2884	-0.26444	0.00881485	-0.0133271		-0.3408	0.0117868	-0.016179		-0.47675	0.0166108	-0.02128		-0.933462	0.028117	-0.0386451
16.2984	-0.264597	0.00881994	-0.013335		-0.340994	0.0117931	-0.0161883		-0.477002	0.0166185	-0.0212913		-0.933817	0.028123	-0.0386601
16.3084	-0.264754	0.00882504	-0.013343		-0.341189	0.0117994	-0.0161976		-0.477254	0.0166261	-0.0213027		-0.934172	0.0281291	-0.0386752
16.3184	-0.264911	0.00883013	-0.013351		-0.341383	0.0118057	-0.0162069		-0.477506	0.0166338	-0.0213141		-0.934526	0.0281351	-0.0386902
16.3284	-0.265068	0.00883523	-0.0133589		-0.341578	0.011812	-0.0162163		-0.477758	0.0166415	-0.0213254		-0.934881	0.0281412	-0.0387052
16.3384	-0.265225	0.00884032	-0.0133669		-0.341772	0.0118184	-0.0162256		-0.47801	0.0166492	-0.0213368		-0.935235	0.0281472	-0.0387202
16.3484	-0.265382	0.00884542	-0.0133748		-0.341967	0.0118247	-0.0162349		-0.478262	0.0166569	-0.0213482		-0.935589	0.0281533	-0.0387352
16.3584	-0.265539	0.00885051	-0.0133828		-0.342161	0.011831	-0.0162442		-0.478514	0.0166645	-0.0213595		-0.935943	0.0281593	-0.0387502
16.3684	-0.265696	0.0088556	-0.0133908		-0.342355	0.0118373	-0.0162535		-0.478765	0.0166722	-0.0213709		-0.936297	0.0281653	-0.0387652
16.3784	-0.265854	0.00886069	-0.0133987		-0.34255	0.0118436	-0.0162628		-0.479017	0.0166799	-0.0213823		-0.936651	0.0281713	-0.0387801
16.3884	-0.266011	0.00886579	-0.0134067		-0.342744	0.0118499	-0.0162721		-0.479269	0.0166875	-0.0213936		-0.937004	0.0281773	-0.0387951
16.3984	-0.266168	0.00887088	-0.0134147		-0.342939	0.0118562	-0.0162814		-0.479521	0.0166952	-0.021405		-0.937358	0.0281833	-0.0388101
16.4084	-0.266325	0.00887597	-0.0134226		-0.343133	0.0118625	-0.0162906		-0.479772	0.0167028	-0.0214163		-0.937711	0.0281893	-0.038825
16.4184	-0.266482	0.00888106	-0.0134306		-0.343327	0.0118688	-0.0162999		-0.480024	0.0167105	-0.0214277		-0.938064	0.0281953	-0.03884
16.4284	-0.266639	0.00888615	-0.0134385		-0.343522	0.0118751	-0.0163092		-0.480275	0.0167181	-0.021439		-0.938416	0.0282013	-0.0388549
16.4384	-0.266796	0.00889124	-0.0134465		-0.343716	0.0118814	-0.0163185		-0.480527	0.0167258	-0.0214504		-0.938769	0.0282072	-0.0388699
16.4484	-0.266953	0.00889633	-0.0134545		-0.34391	0.0118877	-0.0163278		-0.480778	0.0167334	-0.0214617		-0.939121	0.0282132	-0.0388848
16.4584	-0.26711	0.00890142	-0.0134624		-0.344104	0.011894	-0.0163371		-0.48103	0.0167411	-0.0214731		-0.939474	0.0282192	-0.0388997
16.4684	-0.267267	0.00890651	-0.0134704		-0.344299	0.0119003	-0.0163464		-0.481281	0.0167487	-0.0214844		-0.939826	0.0282251	-0.0389146
16.4784	-0.267424	0.0089116	-0.0134783		-0.344493	0.0119066	-0.0163557		-0.481533	0.0167564	-0.0214957		-0.940178	0.0282311	-0.0389295
16.4884	-0.267581	0.00891669	-0.0134863		-0.344687	0.0119129	-0.016365		-0.481784	0.016764	-0.0215071		-0.940529	0.028237	-0.0389444
16.4984	-0.267738	0.00892178	-0.0134943		-0.344881	0.0119192	-0.0163743		-0.482035	0.0167716	-0.0215184		-0.940881	0.0282429	-0.0389593
16.5083	-0.267895	0.00892687	-0.0135022		-0.345075	0.0119255	-0.0163836		-0.482286	0.0167793	-0.0215298		-0.941232	0.0282488	-0.0389742
16.5183	-0.268052	0.00893195	-0.0135102		-0.34527	0.0119318	-0.0163929		-0.482538	0.0167869	-0.0215411		-0.941584	0.0282548	-0.0389891
16.5283	-0.268209	0.00893704	-0.0135181		-0.345464	0.0119381	-0.0164022		-0.482789	0.0167945	-0.0215524		-0.941935	0.0282607	-0.0390039
16.5383	-0.268366	0.00894213	-0.0135261		-0.345658	0.0119444	-0.0164114		-0.48304	0.0168021	-0.0215638		-0.942286	0.0282666	-0.0390188
16.5483	-0.268523	0.00894721	-0.013534		-0.345852	0.0119506	-0.0164207		-0.483291	0.0168098	-0.0215751		-0.942636	0.0282725	-0.0390337
16.5583	-0.26868	0.0089523	-0.013542		-0.346046	0.0119569	-0.01643		-0.483542	0.0168174	-0.0215864		-0.942987	0.0282784	-0.0390485
16.5683	-0.268836	0.00895739	-0.01355		-0.34624	0.0119632	-0.0164393		-0.483793	0.016825	-0.0215977		-0.943337	0.0282842	-0.0390634
16.5783	-0.268993	0.00896247	-0.0135579		-0.346434	0.0119695	-0.0164486		-0.484044	0.0168326	-0.0216091		-0.943688	0.0282901	-0.0390782
16.5883	-0.26915	0.00896756	-0.0135659		-0.346628	0.0119758	-0.0164579		-0.484295	0.0168402	-0.0216204		-0.944038	0.028296	-0.039093
16.5983	-0.269307	0.00897264	-0.0135738		-0.346822	0.0119821	-0.0164672		-0.484545	0.0168478	-0.0216317		-0.944387	0.0283019	-0.0391079
16.6083	-0.269464	0.00897772	-0.0135818		-0.347016	0.0119884	-0.0164764		-0.484796	0.0168554	-0.021643		-0.944737	0.0283077	-0.0391227
16.6183	-0.269621	0.00898281	-0.0135897		-0.34721	0.0119946	-0.0164857		-0.485047	0.016863	-0.0216543		-0.945087	0.0283136	-0.0391375
16.6283	-0.269778	0.00898789	-0.0135977		-0.347404	0.0120009	-0.016495		-0.485298	0.0168707	-0.0216656		-0.945436	0.0283194	-0.0391523
16.6383	-0.269935	0.00899297	-0.0136056		-0.347598	0.0120072	-0.0165043		-0.485548	0.0168783	-0.021677		-0.945785	0.0283252	-0.0391671
16.6483	-0.270092	0.00899806	-0.0136136		-0.347792	0.0120135	-0.0165136		-0.485799	0.0168858	-0.0216883		-0.946134	0.0283311	-0.0391819
16.6583	-0.270249	0.00900314	-0.0136216		-0.347986	0.0120198	-0.0165228		-0.486049	0.0168934	-0.0216996		-0.946483	0.0283369	-0.0391967
16.6683	-0.270406	0.00900822	-0.0136295		-0.34818	0.012026	-0.0165321		-0.4863	0.016901	-0.0217109		-0.946832	0.0283427	-0.0392114
16.6783	-0.270562	0.0090133	-0.0136375		-0.348374	0.0120323	-0.0165414		-0.48655	0.0169086	-0.0217222		-0.947181	0.0283485	-0.0392262
16.6883	-0.270719	0.00901838	-0.0136454		-0.348568	0.0120386	-0.0165507		-0.486801	0.0169162	-0.0217335		-0.947529	0.0283543	-0.039241
16.6983	-0.270876	0.00902346	-0.0136534		-0.348762	0.0120449	-0.0165599		-0.487051	0.0169238	-0.0217448		-0.947877	0.0283601	-0.0392557
16.7083	-0.271033	0.00902855	-0.0136613		-0.348956	0.0120511	-0.0165692		-0.487302	0.0169314	-0.0217561		-0.948225	0.0283659	-0.0392705
16.7183	-0.27119	0.00903363	-0.0136693		-0.349149	0.0120574	-0.0165785		-0.487552	0.016939	-0.0217674		-0.948573	0.0283717	-0.0392852
16.7283	-0.271347	0.00903871	-0.0136772		-0.349343	0.0120637	-0.0165878		-0.487802	0.0169465	-0.0217787		-0.948921	0.0283775	-0.0392999
16.7383	-0.271504	0.00904378	-0.0136852		-0.349537	0.01207	-0.016597		-0.488053	0.0169541	-0.02179		-0.949268	0.0283832	-0.0393147
16.7483	-0.27166	0.00904886	-0.0136931		-0.349731	0.0120762	-0.0166063		-0.488303	0.0169617	-0.0218013		-0.949616	0.028389	-0.0393294
16.7583	-0.271817	0.00905394	-0.0137011		-0.349925	0.0120825	-0.0166156		-0.488553	0.0169693	-0.0218126		-0.949963	0.0283947	-0.0393441
16.7683	-0.271974	0.00905902	-0.013709		-0.350118	0.0120888	-0.0166249		-0.488803	0.0169768	-0.0218239		-0.95031	0.0284005	-0.0393588
16.7783	-0.272131	0.0090641	-0.013717		-0.350312	0.012095	-0.0166341		-0.489053	0.0169844	-0.0218351		-0.950657	0.0284062	-0.0393735
16.7883	-0.272288	0.00906918	-0.0137249		-0.350506	0.0121013	-0.0166434		-0.489303	0.016992	-0.0218464		-0.951003	0.028412	-0.0393882
16.7983	-0.272444	0.00907425	-0.0137329		-0.350699	0.0121076	-0.0166527		-0.489553	0.0169995	-0.0218577		-0.95135	0.0284177	-0.0394029
16.8083	-0.272601	0.00907933	-0.0137408		-0.350893	0.0121138	-0.0166619		-0.489803	0.0170071	-0.021869		-0.951696	0.0284234	-0.0394176
16.8183	-0.272758	0.00908441	-0.0137488		-0.351087	0.0121201	-0.0166712		-0.490053	0.0170146	-0.0218803		-0.952043	0.0284291	-0.0394322
16.8283	-0.272915	0.00908948	-0.0137567		-0.35128	0.0121263	-0.0166805		-0.490303	0.0170222	-0.0218916		-0.952389	0.0284349	-0.0394469
16.8383	-0.273072	0.00909456	-0.0137647		-0.351474	0.0121326	-0.0166897		-0.490553	0.0170297	-0.0219028		-0.952734	0.0284406	-0.0394616
16.8483	-0.273228	0.00909963	-0.0137726		-0.351668	0.0121389	-0.016699		-0.490802	0.0170373	-0.0219141		-0.95308	0.0284463	-0.0394762
16.8583	-0.273385	0.00910471	-0.0137806		-0.351861	0.0121451	-0.0167083		-0.491052	0.0170448	-0.0219254		-0.953426	0.0284519	-0.0394909
16.8683	-0.273542	0.00910978	-0.0137885		-0.352055	0.0121514	-0.0167175		-0.491302	0.0170524	-0.0219366		-0.953771	0.0284576	-0.0395055
16.8783	-0.273699	0.00911486	-0.0137965		-0.352248	0.0121576	-0.0167268		-0.491551	0.0170599	-0.0219479		-0.954116	0.0284633	-0.0395201
16.8883	-0.273855	0.00911993	-0.0138044		-0.352442	0.0121639	-0.0167361		-0.491801	0.0170674	-0.0219592		-0.954461	0.028469	-0.0395348
16.8983	-0.274012	0.009125	-0.0138124		-0.352636	0.0121701	-0.0167453		-0.49205	0.017075	-0.0219704		-0.954806	0.0284746	-0.0395494
16.9083	-0.274169	0.00913008	-0.0138203		-0.352829	0.0121764	-0.0167546		-0.4923	0.0170825	-0.0219817		-0.955151	0.0284803	-0.039564
16.9183	-0.274326	0.00913515	-0.0138283		-0.353023	0.0121827	-0.0167638		-0.492549	0.01709	-0.021993		-0.955495	0.028486	-0.0395786
16.9283	-0.274482	0.00914022	-0.0138362		-0.353216	0.0121889	-0.0167731		-0.492799	0.0170976	-0.0220042		-0.95584	0.0284916	-0.0395932
16.9383	-0.274639	0.00914529	-0.0138442		-0.35341	0.0121952	-0.0167824		-0.493048	0.0171051	-0.0220155		-0.956184	0.0284972	-0.0396078
16.9483	-0.274796	0.00915037	-0.0138521		-0.353603	0.0122014	-0.0167916		-0.493298	0.0171126	-0.0220267		-0.956528	0.0285029	-0.0396224
16.9583	-0.274952	0.00915544	-0.0138601		-0.353796	0.0122076	-0.0168009		-0.493547	0.0171201	-0.022038		-0.956872	0.0285085	-0.039637
16.9683	-0.275109	0.00916051	-0.013868		-0.35399	0.0122139	-0.0168101		-0.493796	0.0171277	-0.0220493		-0.957216	0.0285141	-0.0396515
16.9783	-0.275266	0.00916558	-0.013876		-0.354183	0.0122201	-0.0168194		-0.494045	0.0171352	-0.0220605		-0.957559	0.0285197	-0.0396661
16.9883	-0.275422	0.00917065	-0.0138839		-0.354377	0.0122264	-0.0168286		-0.494295	0.0171427	-0.0220718		-0.957903	0.0285253	-0.0396807
16.9983	-0.275579	0.00917572	-0.0138919		-0.35457	0.0122326	-0.0168379		-0.494544	0.0171502	-0.022083		-0.958246	0.0285309	-0.0396952
17.0083	-0.275736	0.00918079	-0.0138998		-0.354763	0.0122389	-0.0168471		-0.494793	0.0171577	-0.0220942		-0.958589	0.0285365	-0.0397098
17.0183	-0.275892	0.00918586	-0.0139077		-0.354957	0.0122451	-0.0168564		-0.495042	0.0171652	-0.0221055		-0.958932	0.0285421	-0.0397243
17.0283	-0.276049	0.00919093	-0.0139157		-0.35515	0.0122514	-0.0168657		-0.495291	0.0171727	-0.0221167		-0.959274	0.0285477	-0.0397388
17.0383	-0.276206	0.00919599	-0.0139236		-0.355343	0.0122576	-0.0168749		-0.49554	0.0171802	-0.022128		-0.959617	0.0285533	-0.0397534
17.0483	-0.276362	0.00920106	-0.0139316		-0.355537	0.0122638	-0.0168842		-0.495789	0.0171877	-0.0221392		-0.959959	0.0285588	-0.0397679
17.0583	-0.276519	0.00920613	-0.0139395		-0.35573	0.0122701	-0.0168934		-0.496038	0.0171952	-0.0221505		-0.960302	0.0285644	-0.0397824
17.0683	-0.276676	0.0092112	-0.0139475		-0.355923	0.0122763	-0.0169027		-0.496286	0.0172027	-0.0221617		-0.960644	0.02857	-0.0397969
17.0783	-0.276832	0.00921626	-0.0139554		-0.356116	0.0122825	-0.0169119		-0.496535	0.0172102	-0.0221729		-0.960986	0.0285755	-0.0398114
17.0883	-0.276989	0.00922133	-0.0139634		-0.356309	0.0122888	-0.0169212		-0.496784	0.0172177	-0.0221841		-0.961327	0.028581	-0.0398259
17.0983	-0.277146	0.0092264	-0.0139713		-0.356503	0.012295	-0.0169304		-0.497033	0.0172252	-0.0221954		-0.961669	0.0285866	-0.0398404
17.1083	-0.277302	0.00923146	-0.0139792		-0.356696	0.0123012	-0.0169396		-0.497281	0.0172327	-0.0222066		-0.96201	0.0285921	-0.0398548
17.1183	-0.277459	0.00923653	-0.0139872		-0.356889	0.0123075	-0.0169489		-0.49753	0.0172401	-0.0222178		-0.962352	0.0285976	-0.0398693
17.1283	-0.277615	0.00924159	-0.0139951		-0.357082	0.0123137	-0.0169581		-0.497778	0.0172476	-0.0222291		-0.962693	0.0286031	-0.0398838
17.1383	-0.277772	0.00924666	-0.0140031		-0.357275	0.0123199	-0.0169674		-0.498027	0.0172551	-0.0222403		-0.963034	0.0286087	-0.0398982
17.1483	-0.277928	0.00925172	-0.014011		-0.357468	0.0123262	-0.0169766		-0.498275	0.0172626	-0.0222515		-0.963374	0.0286142	-0.0399127
17.1583	-0.278085	0.00925679	-0.014019		-0.357662	0.0123324	-0.0169859		-0.498524	0.01727	-0.0222627		-0.963715	0.0286197	-0.0399271
17.1683	-0.278242	0.00926185	-0.0140269		-0.357855	0.0123386	-0.0169951		-0.498772	0.0172775	-0.0222739		-0.964055	0.0286252	-0.0399416
17.1783	-0.278398	0.00926691	-0.0140348		-0.358048	0.0123449	-0.0170043		-0.499021	0.017285	-0.0222852		-0.964396	0.0286306	-0.039956
17.1883	-0.278555	0.00927198	-0.0140428		-0.358241	0.0123511	-0.0170136		-0.499269	0.0172925	-0.0222964		-0.964736	0.0286361	-0.0399704
17.1983	-0.278711	0.00927704	-0.0140507		-0.358434	0.0123573	-0.0170228		-0.499517	0.0172999	-0.0223076		-0.965076	0.0286416	-0.0399849
17.2083	-0.278868	0.0092821	-0.0140587		-0.358627	0.0123635	-0.0170321		-0.499766	0.0173074	-0.0223188		-0.965416	0.0286471	-0.0399993
17.2183	-0.279024	0.00928716	-0.0140666		-0.35882	0.0123697	-0.0170413		-0.500014	0.0173148	-0.02233		-0.965755	0.0286525	-0.0400137
17.2283	-0.279181	0.00929222	-0.0140745		-0.359013	0.012376	-0.0170505		-0.500262	0.0173223	-0.0223412		-0.966095	0.028658	-0.0400281
17.2383	-0.279337	0.00929728	-0.0140825		-0.359206	0.0123822	-0.0170598		-0.50051	0.0173297	-0.0223524		-0.966434	0.0286634	-0.0400425
17.2483	-0.279494	0.00930234	-0.0140904		-0.359399	0.0123884	-0.017069		-0.500758	0.0173372	-0.0223636		-0.966773	0.0286689	-0.0400568
17.2583	-0.27965	0.0093074	-0.0140984		-0.359592	0.0123946	-0.0170783		-0.501006	0.0173446	-0.0223748		-0.967112	0.0286743	-0.0400712
17.2683	-0.279807	0.00931246	-0.0141063		-0.359785	0.0124008	-0.0170875		-0.501254	0.0173521	-0.022386		-0.967451	0.0286797	-0.0400856
17.2783	-0.279964	0.00931752	-0.0141142		-0.359977	0.0124071	-0.0170967		-0.501502	0.0173595	-0.0223972		-0.967789	0.0286851	-0.0401
17.2883	-0.28012	0.00932258	-0.0141222		-0.36017	0.0124133	-0.017106		-0.50175	0.017367	-0.0224084		-0.968128	0.0286906	-0.0401143
17.2983	-0.280277	0.00932764	-0.0141301		-0.360363	0.0124195	-0.0171152		-0.501998	0.0173744	-0.0224196		-0.968466	0.028696	-0.0401287
17.3083	-0.280433	0.0093327	-0.014138		-0.360556	0.0124257	-0.0171244		-0.502246	0.0173818	-0.0224308		-0.968804	0.0287014	-0.040143
17.3183	-0.280589	0.00933776	-0.014146		-0.360749	0.0124319	-0.0171337		-0.502493	0.0173893	-0.022442		-0.969142	0.0287068	-0.0401574
17.3283	-0.280746	0.00934282	-0.0141539		-0.360942	0.0124381	-0.0171429		-0.502741	0.0173967	-0.0224532		-0.96948	0.0287122	-0.0401717
17.3383	-0.280902	0.00934787	-0.0141619		-0.361134	0.0124443	-0.0171521		-0.502989	0.0174041	-0.0224644		-0.969818	0.0287175	-0.040186
17.3483	-0.281059	0.00935293	-0.0141698		-0.361327	0.0124505	-0.0171613		-0.503236	0.0174116	-0.0224755		-0.970156	0.0287229	-0.0402003
17.3583	-0.281215	0.00935799	-0.0141777		-0.36152	0.0124567	-0.0171706		-0.503484	0.017419	-0.0224867		-0.970493	0.0287283	-0.0402146
17.3683	-0.281372	0.00936304	-0.0141857		-0.361713	0.012463	-0.0171798		-0.503732	0.0174264	-0.0224979		-0.97083	0.0287337	-0.040229
17.3783	-0.281528	0.0093681	-0.0141936		-0.361906	0.0124692	-0.017189		-0.503979	0.0174338	-0.0225091		-0.971167	0.028739	-0.0402433
17.3883	-0.281685	0.00937315	-0.0142015		-0.362098	0.0124754	-0.0171983		-0.504227	0.0174412	-0.0225203		-0.971504	0.0287444	-0.0402575
17.3983	-0.281841	0.00937821	-0.0142095		-0.362291	0.0124816	-0.0172075		-0.504474	0.0174487	-0.0225314		-0.971841	0.0287497	-0.0402718
17.4083	-0.281998	0.00938326	-0.0142174		-0.362484	0.0124878	-0.0172167		-0.504721	0.0174561	-0.0225426		-0.972177	0.0287551	-0.0402861
17.4183	-0.282154	0.00938832	-0.0142253		-0.362676	0.012494	-0.0172259		-0.504969	0.0174635	-0.0225538		-0.972514	0.0287604	-0.0403004
17.4283	-0.28231	0.00939337	-0.0142333		-0.362869	0.0125002	-0.0172352		-0.505216	0.0174709	-0.022565		-0.97285	0.0287657	-0.0403147
17.4383	-0.282467	0.00939843	-0.0142412		-0.363062	0.0125064	-0.0172444		-0.505463	0.0174783	-0.0225761		-0.973186	0.028771	-0.0403289
17.4483	-0.282623	0.00940348	-0.0142491		-0.363254	0.0125126	-0.0172536		-0.505711	0.0174857	-0.0225873		-0.973522	0.0287764	-0.0403432
17.4583	-0.28278	0.00940853	-0.0142571		-0.363447	0.0125188	-0.0172628		-0.505958	0.0174931	-0.0225985		-0.973858	0.0287817	-0.0403574
17.4683	-0.282936	0.00941358	-0.014265		-0.363639	0.012525	-0.017272		-0.506205	0.0175005	-0.0226096		-0.974193	0.028787	-0.0403717
17.4783	-0.283092	0.00941864	-0.0142729		-0.363832	0.0125312	-0.0172813		-0.506452	0.0175079	-0.0226208		-0.974529	0.0287923	-0.0403859
17.4883	-0.283249	0.00942369	-0.0142809		-0.364025	0.0125374	-0.0172905		-0.506699	0.0175153	-0.0226319		-0.974864	0.0287976	-0.0404001
17.4983	-0.283405	0.00942874	-0.0142888		-0.364217	0.0125435	-0.0172997		-0.506946	0.0175227	-0.0226431		-0.975199	0.0288028	-0.0404143
17.5082	-0.283561	0.00943379	-0.0142967		-0.36441	0.0125497	-0.0173089		-0.507193	0.0175301	-0.0226543		-0.975534	0.0288081	-0.0404286
17.5182	-0.283718	0.00943884	-0.0143047		-0.364602	0.0125559	-0.0173181		-0.50744	0.0175374	-0.0226654		-0.975869	0.0288134	-0.0404428
17.5282	-0.283874	0.00944389	-0.0143126		-0.364795	0.0125621	-0.0173274		-0.507687	0.0175448	-0.0226766		-0.976204	0.0288187	-0.040457
17.5382	-0.28403	0.00944894	-0.0143205		-0.364987	0.0125683	-0.0173366		-0.507934	0.0175522	-0.0226877		-0.976538	0.0288239	-0.0404712
17.5482	-0.284187	0.00945399	-0.0143285		-0.36518	0.0125745	-0.0173458		-0.508181	0.0175596	-0.0226989		-0.976872	0.0288292	-0.0404854
17.5582	-0.284343	0.00945904	-0.0143364		-0.365372	0.0125807	-0.017355		-0.508427	0.017567	-0.02271		-0.977207	0.0288344	-0.0404995
17.5682	-0.284499	0.00946409	-0.0143443		-0.365564	0.0125869	-0.0173642		-0.508674	0.0175743	-0.0227212		-0.977541	0.0288397	-0.0405137
17.5782	-0.284656	0.00946914	-0.0143523		-0.365757	0.0125931	-0.0173734		-0.508921	0.0175817	-0.0227323		-0.977874	0.0288449	-0.0405279
17.5882	-0.284812	0.00947419	-0.0143602		-0.365949	0.0125992	-0.0173826		-0.509167	0.0175891	-0.0227435		-0.978208	0.0288501	-0.040542
17.5982	-0.284968	0.00947923	-0.0143681		-0.366142	0.0126054	-0.0173918		-0.509414	0.0175964	-0.0227546		-0.978542	0.0288554	-0.0405562
17.6082	-0.285125	0.00948428	-0.0143761		-0.366334	0.0126116	-0.0174011		-0.509661	0.0176038	-0.0227657		-0.978875	0.0288606	-0.0405704
17.6182	-0.285281	0.00948933	-0.014384		-0.366526	0.0126178	-0.0174103		-0.509907	0.0176112	-0.0227769		-0.979208	0.0288658	-0.0405845
17.6282	-0.285437	0.00949438	-0.0143919		-0.366719	0.012624	-0.0174195		-0.510154	0.0176185	-0.022788		-0.979541	0.028871	-0.0405986
17.6382	-0.285594	0.00949942	-0.0143998		-0.366911	0.0126302	-0.0174287		-0.5104	0.0176259	-0.0227991		-0.979874	0.0288762	-0.0406128
17.6482	-0.28575	0.00950447	-0.0144078		-0.367103	0.0126363	-0.0174379		-0.510646	0.0176332	-0.0228103		-0.980207	0.0288814	-0.0406269
17.6582	-0.285906	0.00950951	-0.0144157		-0.367295	0.0126425	-0.0174471		-0.510893	0.0176406	-0.0228214		-0.98054	0.0288866	-0.040641
17.6682	-0.286062	0.00951456	-0.0144236		-0.367488	0.0126487	-0.0174563		-0.511139	0.0176479	-0.0228325		-0.980872	0.0288918	-0.0406551
17.6782	-0.286219	0.0095196	-0.0144316		-0.36768	0.0126549	-0.0174655		-0.511385	0.0176553	-0.0228437		-0.981204	0.0288969	-0.0406692
17.6882	-0.286375	0.00952465	-0.0144395		-0.367872	0.012661	-0.0174747		-0.511632	0.0176626	-0.0228548		-0.981536	0.0289021	-0.0406833
17.6982	-0.286531	0.00952969	-0.0144474		-0.368064	0.0126672	-0.0174839		-0.511878	0.01767	-0.0228659		-0.981868	0.0289073	-0.0406974
17.7082	-0.286687	0.00953474	-0.0144553		-0.368257	0.0126734	-0.0174931		-0.512124	0.0176773	-0.022877		-0.9822	0.0289124	-0.0407115
17.7182	-0.286844	0.00953978	-0.0144633		-0.368449	0.0126796	-0.0175023		-0.51237	0.0176846	-0.0228881		-0.982532	0.0289176	-0.0407256
17.7282	-0.287	0.00954482	-0.0144712		-0.368641	0.0126857	-0.0175115		-0.512616	0.017692	-0.0228993		-0.982863	0.0289227	-0.0407397
17.7382	-0.287156	0.00954986	-0.0144791		-0.368833	0.0126919	-0.0175207		-0.512862	0.0176993	-0.0229104		-0.983195	0.0289279	-0.0407537
17.7482	-0.287312	0.00955491	-0.014487		-0.369025	0.0126981	-0.0175299		-0.513108	0.0177066	-0.0229215		-0.983526	0.028933	-0.0407678
17.7582	-0.287468	0.00955995	-0.014495		-0.369217	0.0127042	-0.0175391		-0.513354	0.017714	-0.0229326		-0.983857	0.0289381	-0.0407818
17.7682	-0.287625	0.00956499	-0.0145029		-0.369409	0.0127104	-0.0175483		-0.5136	0.0177213	-0.0229437		-0.984188	0.0289433	-0.0407959
17.7782	-0.287781	0.00957003	-0.0145108		-0.369601	0.0127166	-0.0175575		-0.513846	0.0177286	-0.0229548		-0.984518	0.0289484	-0.0408099
17.7882	-0.287937	0.00957507	-0.0145187		-0.369793	0.0127227	-0.0175667		-0.514092	0.0177359	-0.0229659		-0.984849	0.0289535	-0.040824
17.7982	-0.288093	0.00958011	-0.0145267		-0.369986	0.0127289	-0.0175759		-0.514337	0.0177433	-0.022977		-0.985179	0.0289586	-0.040838
17.8082	-0.288249	0.00958515	-0.0145346		-0.370178	0.0127351	-0.0175851		-0.514583	0.0177506	-0.0229881		-0.985509	0.0289637	-0.040852
17.8182	-0.288406	0.00959019	-0.0145425		-0.37037	0.0127412	-0.0175943		-0.514829	0.0177579	-0.0229992		-0.98584	0.0289688	-0.040866
17.8282	-0.288562	0.00959523	-0.0145504		-0.370562	0.0127474	-0.0176035		-0.515074	0.0177652	-0.0230103		-0.986169	0.0289739	-0.04088
17.8382	-0.288718	0.00960027	-0.0145584		-0.370754	0.0127535	-0.0176127		-0.51532	0.0177725	-0.0230214		-0.986499	0.0289789	-0.040894
17.8482	-0.288874	0.00960531	-0.0145663		-0.370945	0.0127597	-0.0176219		-0.515566	0.0177798	-0.0230325		-0.986829	0.028984	-0.040908
17.8582	-0.28903	0.00961035	-0.0145742		-0.371137	0.0127659	-0.0176311		-0.515811	0.0177871	-0.0230436		-0.987158	0.0289891	-0.040922
17.8682	-0.289186	0.00961538	-0.0145821		-0.371329	0.012772	-0.0176403		-0.516057	0.0177944	-0.0230547		-0.987488	0.0289941	-0.040936
17.8782	-0.289343	0.00962042	-0.0145901		-0.371521	0.0127782	-0.0176495		-0.516302	0.0178017	-0.0230658		-0.987817	0.0289992	-0.04095
17.8882	-0.289499	0.00962546	-0.014598		-0.371713	0.0127843	-0.0176587		-0.516547	0.017809	-0.0230769		-0.988146	0.0290042	-0.040964
17.8982	-0.289655	0.0096305	-0.0146059		-0.371905	0.0127905	-0.0176679		-0.516793	0.0178163	-0.023088		-0.988475	0.0290093	-0.0409779
17.9082	-0.289811	0.00963553	-0.0146138		-0.372097	0.0127966	-0.0176771		-0.517038	0.0178236	-0.0230991		-0.988803	0.0290143	-0.0409919
17.9182	-0.289967	0.00964057	-0.0146218		-0.372289	0.0128028	-0.0176862		-0.517283	0.0178309	-0.0231102		-0.989132	0.0290194	-0.0410058
17.9282	-0.290123	0.0096456	-0.0146297		-0.372481	0.0128089	-0.0176954		-0.517529	0.0178382	-0.0231213		-0.98946	0.0290244	-0.0410198
17.9382	-0.290279	0.00965064	-0.0146376		-0.372672	0.0128151	-0.0177046		-0.517774	0.0178455	-0.0231323		-0.989788	0.0290294	-0.0410337
17.9482	-0.290435	0.00965567	-0.0146455		-0.372864	0.0128212	-0.0177138		-0.518019	0.0178527	-0.0231434		-0.990116	0.0290344	-0.0410476
17.9582	-0.290591	0.00966071	-0.0146534		-0.373056	0.0128274	-0.017723		-0.518264	0.01786	-0.0231545		-0.990444	0.0290394	-0.0410616
17.9682	-0.290747	0.00966574	-0.0146614		-0.373248	0.0128335	-0.0177322		-0.518509	0.0178673	-0.0231656		-0.990772	0.0290444	-0.0410755
17.9782	-0.290904	0.00967078	-0.0146693		-0.373439	0.0128397	-0.0177414		-0.518754	0.0178746	-0.0231766		-0.9911	0.0290494	-0.0410894
17.9882	-0.29106	0.00967581	-0.0146772		-0.373631	0.0128458	-0.0177505		-0.518999	0.0178819	-0.0231877		-0.991427	0.0290544	-0.0411033
17.9982	-0.291216	0.00968084	-0.0146851		-0.373823	0.012852	-0.0177597		-0.519244	0.0178891	-0.0231988		-0.991754	0.0290594	-0.0411172
18.0082	-0.291372	0.00968588	-0.014693		-0.374015	0.0128581	-0.0177689		-0.519489	0.0178964	-0.0232099		-0.992081	0.0290644	-0.0411311
18.0182	-0.291528	0.00969091	-0.014701		-0.374206	0.0128643	-0.0177781		-0.519734	0.0179037	-0.0232209		-0.992408	0.0290694	-0.041145
18.0282	-0.291684	0.00969594	-0.0147089		-0.374398	0.0128704	-0.0177873		-0.519979	0.0179109	-0.023232		-0.992735	0.0290743	-0.0411589
18.0382	-0.29184	0.00970097	-0.0147168		-0.37459	0.0128765	-0.0177964		-0.520223	0.0179182	-0.023243		-0.993062	0.0290793	-0.0411728
18.0482	-0.291996	0.009706	-0.0147247		-0.374781	0.0128827	-0.0178056		-0.520468	0.0179254	-0.0232541		-0.993388	0.0290843	-0.0411866
18.0582	-0.292152	0.00971103	-0.0147326		-0.374973	0.0128888	-0.0178148		-0.520713	0.0179327	-0.0232652		-0.993715	0.0290892	-0.0412005
18.0682	-0.292308	0.00971607	-0.0147405		-0.375164	0.0128949	-0.017824		-0.520957	0.01794	-0.0232762		-0.994041	0.0290942	-0.0412143
18.0782	-0.292464	0.0097211	-0.0147485		-0.375356	0.0129011	-0.0178332		-0.521202	0.0179472	-0.0232873		-0.994367	0.0290991	-0.0412282
18.0882	-0.29262	0.00972613	-0.0147564		-0.375548	0.0129072	-0.0178423		-0.521447	0.0179545	-0.0232983		-0.994693	0.029104	-0.041242
18.0982	-0.292776	0.00973115	-0.0147643		-0.375739	0.0129134	-0.0178515		-0.521691	0.0179617	-0.0233094		-0.995019	0.029109	-0.0412559
18.1082	-0.292932	0.00973618	-0.0147722		-0.375931	0.0129195	-0.0178607		-0.521936	0.017969	-0.0233204		-0.995344	0.0291139	-0.0412697
18.1182	-0.293088	0.00974121	-0.0147801		-0.376122	0.0129256	-0.0178699		-0.52218	0.0179762	-0.0233315		-0.99567	0.0291188	-0.0412835
18.1282	-0.293244	0.00974624	-0.0147881		-0.376314	0.0129318	-0.017879		-0.522424	0.0179834	-0.0233425		-0.995995	0.0291237	-0.0412974
18.1382	-0.2934	0.00975127	-0.014796		-0.376505	0.0129379	-0.0178882		-0.522669	0.0179907	-0.0233536		-0.99632	0.0291286	-0.0413112
18.1482	-0.293556	0.0097563	-0.0148039		-0.376697	0.012944	-0.0178974		-0.522913	0.0179979	-0.0233646		-0.996645	0.0291335	-0.041325
18.1582	-0.293712	0.00976132	-0.0148118		-0.376888	0.0129501	-0.0179066		-0.523157	0.0180051	-0.0233757		-0.99697	0.0291384	-0.0413388
18.1682	-0.293868	0.00976635	-0.0148197		-0.37708	0.0129563	-0.0179157		-0.523402	0.0180124	-0.0233867		-0.997295	0.0291433	-0.0413526
18.1782	-0.294024	0.00977138	-0.0148276		-0.377271	0.0129624	-0.0179249		-0.523646	0.0180196	-0.0233978		-0.997619	0.0291482	-0.0413664
18.1882	-0.29418	0.0097764	-0.0148355		-0.377462	0.0129685	-0.0179341		-0.52389	0.0180268	-0.0234088		-0.997943	0.029153	-0.0413801
18.1982	-0.294336	0.00978143	-0.0148435		-0.377654	0.0129746	-0.0179432		-0.524134	0.0180341	-0.0234198		-0.998268	0.0291579	-0.0413939
18.2082	-0.294492	0.00978645	-0.0148514		-0.377845	0.0129808	-0.0179524		-0.524378	0.0180413	-0.0234309		-0.998592	0.0291628	-0.0414077
18.2182	-0.294647	0.00979148	-0.0148593		-0.378037	0.0129869	-0.0179616		-0.524622	0.0180485	-0.0234419		-0.998916	0.0291676	-0.0414214
18.2282	-0.294803	0.0097965	-0.0148672		-0.378228	0.012993	-0.0179707		-0.524866	0.0180557	-0.0234529		-0.999239	0.0291725	-0.0414352
18.2382	-0.294959	0.00980153	-0.0148751		-0.378419	0.0129991	-0.0179799		-0.52511	0.0180629	-0.0234639		-0.999563	0.0291773	-0.041449
18.2482	-0.295115	0.00980655	-0.014883		-0.37861	0.0130052	-0.0179891		-0.525354	0.0180701	-0.023475		-0.999886	0.0291822	-0.0414627
18.2582	-0.295271	0.00981158	-0.0148909		-0.378802	0.0130114	-0.0179982		-0.525598	0.0180773	-0.023486		-1.00021	0.029187	-0.0414764
18.2682	-0.295427	0.0098166	-0.0148989		-0.378993	0.0130175	-0.0180074		-0.525842	0.0180846	-0.023497		-1.00053	0.0291918	-0.0414902
18.2782	-0.295583	0.00982162	-0.0149068		-0.379184	0.0130236	-0.0180166		-0.526085	0.0180918	-0.023508		-1.00086	0.0291967	-0.0415039
18.2882	-0.295739	0.00982665	-0.0149147		-0.379376	0.0130297	-0.0180257		-0.526329	0.018099	-0.0235191		-1.00118	0.0292015	-0.0415176
18.2982	-0.295895	0.00983167	-0.0149226		-0.379567	0.0130358	-0.0180349		-0.526573	0.0181062	-0.0235301		-1.0015	0.0292063	-0.0415313
18.3082	-0.296051	0.00983669	-0.0149305		-0.379758	0.0130419	-0.018044		-0.526817	0.0181134	-0.0235411		-1.00182	0.0292111	-0.041545
18.3182	-0.296206	0.00984171	-0.0149384		-0.379949	0.0130481	-0.0180532		-0.52706	0.0181206	-0.0235521		-1.00215	0.0292159	-0.0415587
18.3282	-0.296362	0.00984673	-0.0149463		-0.38014	0.0130542	-0.0180624		-0.527304	0.0181278	-0.0235631		-1.00247	0.0292207	-0.0415724
18.3382	-0.296518	0.00985175	-0.0149542		-0.380331	0.0130603	-0.0180715		-0.527547	0.0181349	-0.0235741		-1.00279	0.0292255	-0.0415861
18.3482	-0.296674	0.00985677	-0.0149621		-0.380523	0.0130664	-0.0180807		-0.527791	0.0181421	-0.0235851		-1.00311	0.0292303	-0.0415998
18.3582	-0.29683	0.00986179	-0.0149701		-0.380714	0.0130725	-0.0180898		-0.528034	0.0181493	-0.0235962		-1.00343	0.0292351	-0.0416135
18.3682	-0.296986	0.00986681	-0.014978		-0.380905	0.0130786	-0.018099		-0.528278	0.0181565	-0.0236072		-1.00376	0.0292398	-0.0416272
18.3782	-0.297142	0.00987183	-0.0149859		-0.381096	0.0130847	-0.0181082		-0.528521	0.0181637	-0.0236182		-1.00408	0.0292446	-0.0416408
18.3882	-0.297297	0.00987685	-0.0149938		-0.381287	0.0130908	-0.0181173		-0.528764	0.0181709	-0.0236292		-1.0044	0.0292494	-0.0416545
18.3982	-0.297453	0.00988187	-0.0150017		-0.381478	0.0130969	-0.0181265		-0.529008	0.018178	-0.0236402		-1.00472	0.0292541	-0.0416681
18.4082	-0.297609	0.00988689	-0.0150096		-0.381669	0.013103	-0.0181356		-0.529251	0.0181852	-0.0236512		-1.00504	0.0292589	-0.0416818
18.4182	-0.297765	0.0098919	-0.0150175		-0.38186	0.0131091	-0.0181448		-0.529494	0.0181924	-0.0236622		-1.00536	0.0292636	-0.0416954
18.4282	-0.297921	0.00989692	-0.0150254		-0.382051	0.0131152	-0.0181539		-0.529737	0.0181996	-0.0236732		-1.00568	0.0292684	-0.041709
18.4382	-0.298076	0.00990194	-0.0150333		-0.382242	0.0131213	-0.0181631		-0.52998	0.0182067	-0.0236842		-1.006	0.0292731	-0.0417227
18.4482	-0.298232	0.00990696	-0.0150412		-0.382433	0.0131274	-0.0181722		-0.530223	0.0182139	-0.0236951		-1.00632	0.0292778	-0.0417363
18.4582	-0.298388	0.00991197	-0.0150492		-0.382624	0.0131335	-0.0181814		-0.530467	0.0182211	-0.0237061		-1.00664	0.0292825	-0.0417499
18.4682	-0.298544	0.00991699	-0.0150571		-0.382815	0.0131396	-0.0181905		-0.53071	0.0182282	-0.0237171		-1.00696	0.0292873	-0.0417635
18.4782	-0.298699	0.009922	-0.015065		-0.383006	0.0131457	-0.0181997		-0.530952	0.0182354	-0.0237281		-1.00728	0.029292	-0.0417771
18.4882	-0.298855	0.00992702	-0.0150729		-0.383197	0.0131518	-0.0182088		-0.531195	0.0182425	-0.0237391		-1.0076	0.0292967	-0.0417907
18.4982	-0.299011	0.00993203	-0.0150808		-0.383388	0.0131579	-0.018218		-0.531438	0.0182497	-0.0237501		-1.00792	0.0293014	-0.0418043
18.5081	-0.299167	0.00993705	-0.0150887		-0.383579	0.013164	-0.0182271		-0.531681	0.0182568	-0.0237611		-1.00824	0.0293061	-0.0418179
18.5181	-0.299322	0.00994206	-0.0150966		-0.38377	0.0131701	-0.0182363		-0.531924	0.018264	-0.023772		-1.00856	0.0293108	-0.0418315
18.5281	-0.299478	0.00994708	-0.0151045		-0.38396	0.0131762	-0.0182454		-0.532167	0.0182711	-0.023783		-1.00888	0.0293155	-0.041845
18.5381	-0.299634	0.00995209	-0.0151124		-0.384151	0.0131823	-0.0182546		-0.532409	0.0182783	-0.023794		-1.0092	0.0293201	-0.0418586
18.5481	-0.29979	0.0099571	-0.0151203		-0.384342	0.0131884	-0.0182637		-0.532652	0.0182854	-0.023805		-1.00952	0.0293248	-0.0418722
18.5581	-0.299945	0.00996212	-0.0151282		-0.384533	0.0131945	-0.0182728		-0.532895	0.0182926	-0.0238159		-1.00984	0.0293295	-0.0418857
18.5681	-0.300101	0.00996713	-0.0151361		-0.384724	0.0132005	-0.018282		-0.533137	0.0182997	-0.0238269		-1.01016	0.0293341	-0.0418993
18.5781	-0.300257	0.00997214	-0.015144		-0.384914	0.0132066	-0.0182911		-0.53338	0.0183068	-0.0238379		-1.01048	0.0293388	-0.0419128
18.5881	-0.300413	0.00997715	-0.0151519		-0.385105	0.0132127	-0.0183003		-0.533622	0.018314	-0.0238489		-1.01079	0.0293434	-0.0419263
18.5981	-0.300568	0.00998216	-0.0151598		-0.385296	0.0132188	-0.0183094		-0.533865	0.0183211	-0.0238598		-1.01111	0.0293481	-0.0419399
18.6081	-0.300724	0.00998717	-0.0151677		-0.385487	0.0132249	-0.0183185		-0.534107	0.0183282	-0.0238708		-1.01143	0.0293527	-0.0419534
18.6181	-0.30088	0.00999218	-0.0151756		-0.385677	0.013231	-0.0183277		-0.53435	0.0183354	-0.0238817		-1.01175	0.0293574	-0.0419669
18.6281	-0.301035	0.00999719	-0.0151835		-0.385868	0.0132371	-0.0183368		-0.534592	0.0183425	-0.0238927		-1.01207	0.029362	-0.0419804
18.6381	-0.301191	0.0100022	-0.0151914		-0.386059	0.0132431	-0.018346		-0.534834	0.0183496	-0.0239037		-1.01238	0.0293666	-0.0419939
18.6481	-0.301347	0.0100072	-0.0151994		-0.386249	0.0132492	-0.0183551		-0.535077	0.0183567	-0.0239146		-1.0127	0.0293712	-0.0420074
18.6581	-0.301502	0.0100122	-0.0152073		-0.38644	0.0132553	-0.0183642		-0.535319	0.0183638	-0.0239256		-1.01302	0.0293758	-0.0420209
18.6681	-0.301658	0.0100172	-0.0152152		-0.386631	0.0132614	-0.0183734		-0.535561	0.018371	-0.0239365		-1.01334	0.0293804	-0.0420344
18.6781	-0.301814	0.0100222	-0.0152231		-0.386821	0.0132674	-0.0183825		-0.535803	0.0183781	-0.0239475		-1.01365	0.0293851	-0.0420479
18.6881	-0.301969	0.0100272	-0.015231		-0.387012	0.0132735	-0.0183916		-0.536045	0.0183852	-0.0239584		-1.01397	0.0293896	-0.0420614
18.6981	-0.302125	0.0100323	-0.0152389		-0.387202	0.0132796	-0.0184008		-0.536287	0.0183923	-0.0239694		-1.01429	0.0293942	-0.0420748
18.7081	-0.30228	0.0100373	-0.0152468		-0.387393	0.0132857	-0.0184099		-0.536529	0.0183994	-0.0239803		-1.0146	0.0293988	-0.0420883
18.7181	-0.302436	0.0100423	-0.0152547		-0.387583	0.0132917	-0.018419		-0.536771	0.0184065	-0.0239913		-1.01492	0.0294034	-0.0421018
18.7281	-0.302592	0.0100473	-0.0152626		-0.387774	0.0132978	-0.0184282		-0.537013	0.0184136	-0.0240022		-1.01524	0.029408	-0.0421152
18.7381	-0.302747	0.0100523	-0.0152705		-0.387964	0.0133039	-0.0184373		-0.537255	0.0184207	-0.0240132		-1.01555	0.0294125	-0.0421286
18.7481	-0.302903	0.0100573	-0.0152784		-0.388155	0.01331	-0.0184464		-0.537497	0.0184278	-0.0240241		-1.01587	0.0294171	-0.0421421
18.7581	-0.303059	0.0100623	-0.0152863		-0.388345	0.013316	-0.0184556		-0.537739	0.0184349	-0.024035		-1.01618	0.0294217	-0.0421555
18.7681	-0.303214	0.0100673	-0.0152942		-0.388536	0.0133221	-0.0184647		-0.537981	0.018442	-0.024046		-1.0165	0.0294262	-0.0421689
18.7781	-0.30337	0.0100723	-0.0153021		-0.388726	0.0133282	-0.0184738		-0.538222	0.0184491	-0.0240569		-1.01681	0.0294308	-0.0421824
18.7881	-0.303525	0.0100773	-0.01531		-0.388917	0.0133342	-0.0184829		-0.538464	0.0184562	-0.0240678		-1.01713	0.0294353	-0.0421958
18.7981	-0.303681	0.0100823	-0.0153179		-0.389107	0.0133403	-0.0184921		-0.538706	0.0184632	-0.0240788		-1.01744	0.0294398	-0.0422092
18.8081	-0.303836	0.0100873	-0.0153258		-0.389298	0.0133464	-0.0185012		-0.538947	0.0184703	-0.0240897		-1.01776	0.0294444	-0.0422226
18.8181	-0.303992	0.0100923	-0.0153337		-0.389488	0.0133524	-0.0185103		-0.539189	0.0184774	-0.0241006		-1.01807	0.0294489	-0.042236
18.8281	-0.304148	0.0100973	-0.0153416		-0.389678	0.0133585	-0.0185194		-0.53943	0.0184845	-0.0241116		-1.01839	0.0294534	-0.0422494
18.8381	-0.304303	0.0101023	-0.0153495		-0.389869	0.0133645	-0.0185286		-0.539672	0.0184916	-0.0241225		-1.0187	0.0294579	-0.0422628
18.8481	-0.304459	0.0101073	-0.0153574		-0.390059	0.0133706	-0.0185377		-0.539913	0.0184986	-0.0241334		-1.01902	0.0294624	-0.0422761
18.8581	-0.304614	0.0101123	-0.0153653		-0.390249	0.0133767	-0.0185468		-0.540155	0.0185057	-0.0241443		-1.01933	0.0294669	-0.0422895
18.8681	-0.30477	0.0101173	-0.0153732		-0.39044	0.0133827	-0.0185559		-0.540396	0.0185128	-0.0241553		-1.01965	0.0294714	-0.0423029
18.8781	-0.304925	0.0101223	-0.0153811		-0.39063	0.0133888	-0.0185651		-0.540638	0.0185198	-0.0241662		-1.01996	0.0294759	-0.0423162
18.8881	-0.305081	0.0101273	-0.0153889		-0.39082	0.0133948	-0.0185742		-0.540879	0.0185269	-0.0241771		-1.02028	0.0294804	-0.0423296
18.8981	-0.305236	0.0101323	-0.0153968		-0.39101	0.0134009	-0.0185833		-0.54112	0.018534	-0.024188		-1.02059	0.0294849	-0.0423429
18.9081	-0.305392	0.0101373	-0.0154047		-0.391201	0.0134069	-0.0185924		-0.541361	0.018541	-0.0241989		-1.0209	0.0294894	-0.0423563
18.9181	-0.305547	0.0101423	-0.0154126		-0.391391	0.013413	-0.0186015		-0.541602	0.0185481	-0.0242098		-1.02122	0.0294939	-0.0423696
18.9281	-0.305703	0.0101473	-0.0154205		-0.391581	0.0134191	-0.0186107		-0.541844	0.0185551	-0.0242207		-1.02153	0.0294983	-0.042383
18.9381	-0.305858	0.0101523	-0.0154284		-0.391771	0.0134251	-0.0186198		-0.542085	0.0185622	-0.0242316		-1.02184	0.0295028	-0.0423963
18.9481	-0.306014	0.0101573	-0.0154363		-0.391961	0.0134312	-0.0186289		-0.542326	0.0185692	-0.0242425		-1.02216	0.0295072	-0.0424096
18.9581	-0.306169	0.0101623	-0.0154442		-0.392151	0.0134372	-0.018638		-0.542567	0.0185763	-0.0242535		-1.02247	0.0295117	-0.0424229
18.9681	-0.306325	0.0101673	-0.0154521		-0.392342	0.0134433	-0.0186471		-0.542808	0.0185833	-0.0242644		-1.02278	0.0295161	-0.0424362
18.9781	-0.30648	0.0101723	-0.01546		-0.392532	0.0134493	-0.0186562		-0.543049	0.0185904	-0.0242753		-1.02309	0.0295206	-0.0424495
18.9881	-0.306636	0.0101773	-0.0154679		-0.392722	0.0134554	-0.0186653		-0.54329	0.0185974	-0.0242862		-1.02341	0.029525	-0.0424628
18.9981	-0.306791	0.0101823	-0.0154758		-0.392912	0.0134614	-0.0186745		-0.54353	0.0186045	-0.0242971		-1.02372	0.0295294	-0.0424761
19.0081	-0.306947	0.0101873	-0.0154837		-0.393102	0.0134674	-0.0186836		-0.543771	0.0186115	-0.0243079		-1.02403	0.0295339	-0.0424894
19.0181	-0.307102	0.0101923	-0.0154916		-0.393292	0.0134735	-0.0186927		-0.544012	0.0186185	-0.0243188		-1.02434	0.0295383	-0.0425027
19.0281	-0.307257	0.0101973	-0.0154995		-0.393482	0.0134795	-0.0187018		-0.544253	0.0186256	-0.0243297		-1.02465	0.0295427	-0.0425159
19.0381	-0.307413	0.0102023	-0.0155074		-0.393672	0.0134856	-0.0187109		-0.544493	0.0186326	-0.0243406		-1.02497	0.0295471	-0.0425292
19.0481	-0.307568	0.0102073	-0.0155153		-0.393862	0.0134916	-0.01872		-0.544734	0.0186396	-0.0243515		-1.02528	0.0295515	-0.0425425
19.0581	-0.307724	0.0102123	-0.0155232		-0.394052	0.0134977	-0.0187291		-0.544975	0.0186466	-0.0243624		-1.02559	0.0295559	-0.0425557
19.0681	-0.307879	0.0102173	-0.015531		-0.394242	0.0135037	-0.0187382		-0.545215	0.0186537	-0.0243733		-1.0259	0.0295603	-0.042569
19.0781	-0.308034	0.0102223	-0.0155389		-0.394432	0.0135097	-0.0187473		-0.545456	0.0186607	-0.0243842		-1.02621	0.0295647	-0.0425822
19.0881	-0.30819	0.0102273	-0.0155468		-0.394622	0.0135158	-0.0187564		-0.545696	0.0186677	-0.024395		-1.02652	0.0295691	-0.0425954
19.0981	-0.308345	0.0102323	-0.0155547		-0.394812	0.0135218	-0.0187655		-0.545937	0.0186747	-0.0244059		-1.02683	0.0295734	-0.0426087
19.1081	-0.308501	0.0102373	-0.0155626		-0.395002	0.0135278	-0.0187746		-0.546177	0.0186817	-0.0244168		-1.02714	0.0295778	-0.0426219
19.1181	-0.308656	0.0102422	-0.0155705		-0.395192	0.0135339	-0.0187837		-0.546417	0.0186887	-0.0244277		-1.02746	0.0295822	-0.0426351
19.1281	-0.308811	0.0102472	-0.0155784		-0.395381	0.0135399	-0.0187929		-0.546658	0.0186958	-0.0244386		-1.02777	0.0295865	-0.0426483
19.1381	-0.308967	0.0102522	-0.0155863		-0.395571	0.0135459	-0.018802		-0.546898	0.0187028	-0.0244494		-1.02808	0.0295909	-0.0426615
19.1481	-0.309122	0.0102572	-0.0155942		-0.395761	0.013552	-0.0188111		-0.547138	0.0187098	-0.0244603		-1.02839	0.0295952	-0.0426747
19.1581	-0.309277	0.0102622	-0.0156021		-0.395951	0.013558	-0.0188202		-0.547378	0.0187168	-0.0244712		-1.0287	0.0295996	-0.0426879
19.1681	-0.309433	0.0102672	-0.01561		-0.396141	0.013564	-0.0188293		-0.547619	0.0187238	-0.024482		-1.02901	0.0296039	-0.0427011
19.1781	-0.309588	0.0102722	-0.0156178		-0.396331	0.0135701	-0.0188384		-0.547859	0.0187308	-0.0244929		-1.02932	0.0296082	-0.0427143
19.1881	-0.309744	0.0102772	-0.0156257		-0.39652	0.0135761	-0.0188475		-0.548099	0.0187378	-0.0245038		-1.02963	0.0296126	-0.0427275
19.1981	-0.309899	0.0102822	-0.0156336		-0.39671	0.0135821	-0.0188566		-0.548339	0.0187448	-0.0245146		-1.02993	0.0296169	-0.0427406
19.2081	-0.310054	0.0102872	-0.0156415		-0.3969	0.0135881	-0.0188657		-0.548579	0.0187518	-0.0245255		-1.03024	0.0296212	-0.0427538
19.2181	-0.310209	0.0102922	-0.0156494		-0.39709	0.0135942	-0.0188747		-0.548819	0.0187587	-0.0245364		-1.03055	0.0296255	-0.042767
19.2281	-0.310365	0.0102971	-0.0156573		-0.397279	0.0136002	-0.0188838		-0.549059	0.0187657	-0.0245472		-1.03086	0.0296298	-0.0427801
19.2381	-0.31052	0.0103021	-0.0156652		-0.397469	0.0136062	-0.0188929		-0.549299	0.0187727	-0.0245581		-1.03117	0.0296341	-0.0427933
19.2481	-0.310675	0.0103071	-0.0156731		-0.397659	0.0136122	-0.018902		-0.549538	0.0187797	-0.0245689		-1.03148	0.0296384	-0.0428064
19.2581	-0.310831	0.0103121	-0.015681		-0.397848	0.0136182	-0.0189111		-0.549778	0.0187867	-0.0245798		-1.03179	0.0296427	-0.0428195
19.2681	-0.310986	0.0103171	-0.0156888		-0.398038	0.0136243	-0.0189202		-0.550018	0.0187937	-0.0245906		-1.0321	0.029647	-0.0428327
19.2781	-0.311141	0.0103221	-0.0156967		-0.398228	0.0136303	-0.0189293		-0.550258	0.0188006	-0.0246015		-1.03241	0.0296513	-0.0428458
19.2881	-0.311297	0.0103271	-0.0157046		-0.398417	0.0136363	-0.0189384		-0.550497	0.0188076	-0.0246123		-1.03271	0.0296556	-0.0428589
19.2981	-0.311452	0.010332	-0.0157125		-0.398607	0.0136423	-0.0189475		-0.550737	0.0188146	-0.0246232		-1.03302	0.0296599	-0.042872
19.3081	-0.311607	0.010337	-0.0157204		-0.398796	0.0136483	-0.0189566		-0.550977	0.0188215	-0.024634		-1.03333	0.0296641	-0.0428851
19.3181	-0.311762	0.010342	-0.0157283		-0.398986	0.0136543	-0.0189657		-0.551216	0.0188285	-0.0246449		-1.03364	0.0296684	-0.0428982
19.3281	-0.311918	0.010347	-0.0157362		-0.399176	0.0136604	-0.0189748		-0.551456	0.0188355	-0.0246557		-1.03394	0.0296726	-0.0429113
19.3381	-0.312073	0.010352	-0.015744		-0.399365	0.0136664	-0.0189839		-0.551695	0.0188424	-0.0246665		-1.03425	0.0296769	-0.0429244
19.3481	-0.312228	0.010357	-0.0157519		-0.399555	0.0136724	-0.0189929		-0.551935	0.0188494	-0.0246774		-1.03456	0.0296811	-0.0429375
19.3581	-0.312383	0.010362	-0.0157598		-0.399744	0.0136784	-0.019002		-0.552174	0.0188564	-0.0246882		-1.03487	0.0296854	-0.0429506
19.3681	-0.312539	0.0103669	-0.0157677		-0.399934	0.0136844	-0.0190111		-0.552413	0.0188633	-0.024699		-1.03517	0.0296896	-0.0429636
19.3781	-0.312694	0.0103719	-0.0157756		-0.400123	0.0136904	-0.0190202		-0.552653	0.0188703	-0.0247099		-1.03548	0.0296938	-0.0429767
19.3881	-0.312849	0.0103769	-0.0157835		-0.400313	0.0136964	-0.0190293		-0.552892	0.0188772	-0.0247207		-1.03579	0.0296981	-0.0429898
19.3981	-0.313004	0.0103819	-0.0157913		-0.400502	0.0137024	-0.0190384		-0.553131	0.0188842	-0.0247315		-1.03609	0.0297023	-0.0430028
19.4081	-0.313159	0.0103869	-0.0157992		-0.400691	0.0137084	-0.0190475		-0.55337	0.0188911	-0.0247424		-1.0364	0.0297065	-0.0430159
19.4181	-0.313315	0.0103919	-0.0158071		-0.400881	0.0137144	-0.0190565		-0.55361	0.0188981	-0.0247532		-1.03671	0.0297107	-0.0430289
19.4281	-0.31347	0.0103968	-0.015815		-0.40107	0.0137204	-0.0190656		-0.553849	0.018905	-0.024764		-1.03701	0.0297149	-0.043042
19.4381	-0.313625	0.0104018	-0.0158229		-0.40126	0.0137265	-0.0190747		-0.554088	0.0189119	-0.0247748		-1.03732	0.0297191	-0.043055
19.4481	-0.31378	0.0104068	-0.0158308		-0.401449	0.0137325	-0.0190838		-0.554327	0.0189189	-0.0247857		-1.03762	0.0297233	-0.043068
19.4581	-0.313935	0.0104118	-0.0158386		-0.401638	0.0137385	-0.0190929		-0.554566	0.0189258	-0.0247965		-1.03793	0.0297275	-0.043081
19.4681	-0.31409	0.0104168	-0.0158465		-0.401828	0.0137445	-0.0191019		-0.554805	0.0189327	-0.0248073		-1.03824	0.0297317	-0.043094
19.4781	-0.314246	0.0104217	-0.0158544		-0.402017	0.0137505	-0.019111		-0.555044	0.0189397	-0.0248181		-1.03854	0.0297359	-0.043107
19.4881	-0.314401	0.0104267	-0.0158623		-0.402206	0.0137565	-0.0191201		-0.555283	0.0189466	-0.0248289		-1.03885	0.02974	-0.0431201
19.4981	-0.314556	0.0104317	-0.0158702		-0.402395	0.0137624	-0.0191292		-0.555521	0.0189535	-0.0248397		-1.03915	0.0297442	-0.043133
19.508	-0.314711	0.0104367	-0.0158781		-0.402585	0.0137684	-0.0191383		-0.55576	0.0189604	-0.0248505		-1.03946	0.0297484	-0.043146
19.518	-0.314866	0.0104416	-0.0158859		-0.402774	0.0137744	-0.0191473		-0.555999	0.0189674	-0.0248614		-1.03976	0.0297525	-0.043159
19.528	-0.315021	0.0104466	-0.0158938		-0.402963	0.0137804	-0.0191564		-0.556238	0.0189743	-0.0248722		-1.04007	0.0297567	-0.043172
19.538	-0.315176	0.0104516	-0.0159017		-0.403152	0.0137864	-0.0191655		-0.556476	0.0189812	-0.024883		-1.04037	0.0297608	-0.043185
19.548	-0.315332	0.0104566	-0.0159096		-0.403342	0.0137924	-0.0191746		-0.556715	0.0189881	-0.0248938		-1.04068	0.029765	-0.0431979
19.558	-0.315487	0.0104616	-0.0159175		-0.403531	0.0137984	-0.0191836		-0.556954	0.018995	-0.0249046		-1.04098	0.0297691	-0.0432109
19.568	-0.315642	0.0104665	-0.0159253		-0.40372	0.0138044	-0.0191927		-0.557192	0.0190019	-0.0249154		-1.04128	0.0297733	-0.0432239
19.578	-0.315797	0.0104715	-0.0159332		-0.403909	0.0138104	-0.0192018		-0.557431	0.0190089	-0.0249262		-1.04159	0.0297774	-0.0432368
19.588	-0.315952	0.0104765	-0.0159411		-0.404098	0.0138164	-0.0192108		-0.557669	0.0190158	-0.024937		-1.04189	0.0297815	-0.0432498
19.598	-0.316107	0.0104815	-0.015949		-0.404287	0.0138224	-0.0192199		-0.557908	0.0190227	-0.0249478		-1.0422	0.0297856	-0.0432627
19.608	-0.316262	0.0104864	-0.0159568		-0.404476	0.0138284	-0.019229		-0.558146	0.0190296	-0.0249586		-1.0425	0.0297897	-0.0432756
19.618	-0.316417	0.0104914	-0.0159647		-0.404666	0.0138343	-0.0192381		-0.558384	0.0190365	-0.0249694		-1.0428	0.0297939	-0.0432886
19.628	-0.316572	0.0104964	-0.0159726		-0.404855	0.0138403	-0.0192471		-0.558623	0.0190434	-0.0249801		-1.04311	0.029798	-0.0433015
19.638	-0.316727	0.0105014	-0.0159805		-0.405044	0.0138463	-0.0192562		-0.558861	0.0190503	-0.0249909		-1.04341	0.0298021	-0.0433144
19.648	-0.316882	0.0105063	-0.0159884		-0.405233	0.0138523	-0.0192653		-0.559099	0.0190572	-0.0250017		-1.04371	0.0298061	-0.0433273
19.658	-0.317038	0.0105113	-0.0159962		-0.405422	0.0138583	-0.0192743		-0.559337	0.019064	-0.0250125		-1.04402	0.0298102	-0.0433402
19.668	-0.317193	0.0105163	-0.0160041		-0.405611	0.0138643	-0.0192834		-0.559576	0.0190709	-0.0250233		-1.04432	0.0298143	-0.0433531
19.678	-0.317348	0.0105212	-0.016012		-0.4058	0.0138702	-0.0192925		-0.559814	0.0190778	-0.0250341		-1.04462	0.0298184	-0.043366
19.688	-0.317503	0.0105262	-0.0160199		-0.405989	0.0138762	-0.0193015		-0.560052	0.0190847	-0.0250448		-1.04492	0.0298225	-0.0433789
19.698	-0.317658	0.0105312	-0.0160277		-0.406178	0.0138822	-0.0193106		-0.56029	0.0190916	-0.0250556		-1.04523	0.0298265	-0.0433918
19.708	-0.317813	0.0105362	-0.0160356		-0.406367	0.0138882	-0.0193196		-0.560528	0.0190985	-0.0250664		-1.04553	0.0298306	-0.0434046
19.718	-0.317968	0.0105411	-0.0160435		-0.406555	0.0138941	-0.0193287		-0.560766	0.0191053	-0.0250772		-1.04583	0.0298347	-0.0434175
19.728	-0.318123	0.0105461	-0.0160514		-0.406744	0.0139001	-0.0193378		-0.561004	0.0191122	-0.025088		-1.04613	0.0298387	-0.0434304
19.738	-0.318278	0.0105511	-0.0160592		-0.406933	0.0139061	-0.0193468		-0.561242	0.0191191	-0.0250987		-1.04643	0.0298428	-0.0434432
19.748	-0.318433	0.010556	-0.0160671		-0.407122	0.0139121	-0.0193559		-0.561479	0.019126	-0.0251095		-1.04674	0.0298468	-0.0434561
19.758	-0.318588	0.010561	-0.016075		-0.407311	0.013918	-0.0193649		-0.561717	0.0191328	-0.0251203		-1.04704	0.0298509	-0.0434689
19.768	-0.318743	0.010566	-0.0160829		-0.4075	0.013924	-0.019374		-0.561955	0.0191397	-0.025131		-1.04734	0.0298549	-0.0434818
19.778	-0.318898	0.0105709	-0.0160907		-0.407689	0.01393	-0.0193831		-0.562193	0.0191466	-0.0251418		-1.04764	0.0298589	-0.0434946
19.788	-0.319053	0.0105759	-0.0160986		-0.407877	0.013936	-0.0193921		-0.56243	0.0191534	-0.0251526		-1.04794	0.0298629	-0.0435074
19.798	-0.319208	0.0105809	-0.0161065		-0.408066	0.0139419	-0.0194012		-0.562668	0.0191603	-0.0251633		-1.04824	0.029867	-0.0435203
19.808	-0.319363	0.0105859	-0.0161144		-0.408255	0.0139479	-0.0194102		-0.562906	0.0191671	-0.0251741		-1.04854	0.029871	-0.0435331
19.818	-0.319518	0.0105908	-0.0161222		-0.408444	0.0139539	-0.0194193		-0.563143	0.019174	-0.0251848		-1.04884	0.029875	-0.0435459
19.828	-0.319672	0.0105958	-0.0161301		-0.408633	0.0139598	-0.0194283		-0.563381	0.0191808	-0.0251956		-1.04914	0.029879	-0.0435587
19.838	-0.319827	0.0106008	-0.016138		-0.408821	0.0139658	-0.0194374		-0.563618	0.0191877	-0.0252063		-1.04944	0.029883	-0.0435715
19.848	-0.319982	0.0106057	-0.0161459		-0.40901	0.0139718	-0.0194464		-0.563856	0.0191945	-0.0252171		-1.04974	0.029887	-0.0435843
19.858	-0.320137	0.0106107	-0.0161537		-0.409199	0.0139777	-0.0194555		-0.564093	0.0192014	-0.0252278		-1.05005	0.029891	-0.0435971
19.868	-0.320292	0.0106156	-0.0161616		-0.409387	0.0139837	-0.0194645		-0.56433	0.0192082	-0.0252386		-1.05035	0.029895	-0.0436099
19.878	-0.320447	0.0106206	-0.0161695		-0.409576	0.0139896	-0.0194736		-0.564568	0.0192151	-0.0252493		-1.05064	0.0298989	-0.0436227
19.888	-0.320602	0.0106256	-0.0161773		-0.409765	0.0139956	-0.0194826		-0.564805	0.0192219	-0.0252601		-1.05094	0.0299029	-0.0436354
19.898	-0.320757	0.0106305	-0.0161852		-0.409953	0.0140016	-0.0194917		-0.565042	0.0192287	-0.0252708		-1.05124	0.0299069	-0.0436482
19.908	-0.320912	0.0106355	-0.0161931		-0.410142	0.0140075	-0.0195007		-0.565279	0.0192356	-0.0252816		-1.05154	0.0299109	-0.043661
19.918	-0.321067	0.0106405	-0.016201		-0.410331	0.0140135	-0.0195098		-0.565517	0.0192424	-0.0252923		-1.05184	0.0299148	-0.0436737
19.928	-0.321222	0.0106454	-0.0162088		-0.410519	0.0140194	-0.0195188		-0.565754	0.0192492	-0.0253031		-1.05214	0.0299188	-0.0436865
19.938	-0.321377	0.0106504	-0.0162167		-0.410708	0.0140254	-0.0195279		-0.565991	0.0192561	-0.0253138		-1.05244	0.0299227	-0.0436992
19.948	-0.321531	0.0106554	-0.0162246		-0.410896	0.0140313	-0.0195369		-0.566228	0.0192629	-0.0253245		-1.05274	0.0299267	-0.043712
19.958	-0.321686	0.0106603	-0.0162324		-0.411085	0.0140373	-0.019546		-0.566465	0.0192697	-0.0253353		-1.05304	0.0299306	-0.0437247
19.968	-0.321841	0.0106653	-0.0162403		-0.411273	0.0140432	-0.019555		-0.566702	0.0192765	-0.025346		-1.05334	0.0299346	-0.0437374
[truncated: 18,006 more rows]

## Sheet: cold-water coral
IsoDIC	CA = 1x				CA = 4x				CA = 10x				CA = 40x
t (second)	δ18O disequl.	∆63 disequil.	∆64 disequil.		δ18O disequl.	∆63 disequil.	∆64 disequil.		δ18O disequl.	∆63 disequil.	∆64 disequil.		δ18O disequl.	∆63 disequil.	∆64 disequil.
0	0	0	0		0	0	0		0	0	0		0	0	0
0.009999	-5.6433e-05	1.48254e-06	-2.19163e-06		-7.53228e-05	2.11223e-06	-2.68336e-06		-0.000113102	3.37155e-06	-3.6668e-06		-0.000301978	9.66727e-06	-8.5836e-06
0.019998	-0.000104027	3.02142e-06	-4.44881e-06		-0.000138561	4.30181e-06	-5.45321e-06		-0.000207628	6.86242e-06	-7.46192e-06		-0.000552906	1.96623e-05	-1.75041e-05		0	0
0.029997	-0.000150536	4.56515e-06	-6.71104e-06		-0.000200318	6.49796e-06	-8.22991e-06		-0.000299876	1.03632e-05	-1.12675e-05		-0.000797554	2.96827e-05	-2.64525e-05		0.06	-0.1
0.039996	-0.00019692	6.1094e-06	-8.97382e-06		-0.0002619	8.69481e-06	-1.10074e-05		-0.000391857	1.3865e-05	-1.50742e-05		-0.00104145	3.97038e-05	-3.5403e-05
0.049995	-0.000243287	7.6537e-06	-1.12367e-05		-0.000323464	1.08917e-05	-1.37849e-05		-0.000483806	1.73666e-05	-1.88808e-05		-0.00128523	4.97227e-05	-4.43527e-05
0.059994	-0.000289651	9.19799e-06	-1.34995e-05		-0.000385024	1.30884e-05	-1.65623e-05		-0.000575747	2.0868e-05	-2.26874e-05		-0.00152897	5.97391e-05	-5.33013e-05
0.069993	-0.000336016	1.07422e-05	-1.57623e-05		-0.000446583	1.52851e-05	-1.93397e-05		-0.000667683	2.43691e-05	-2.64938e-05		-0.00177267	6.97529e-05	-6.22486e-05
0.079992	-0.00038238	1.22865e-05	-1.80251e-05		-0.000508138	1.74818e-05	-2.21171e-05		-0.000759615	2.787e-05	-3.03001e-05		-0.00201633	7.97641e-05	-7.11948e-05
0.089991	-0.000428744	1.38307e-05	-2.02879e-05		-0.000569692	1.96783e-05	-2.48944e-05		-0.000851543	3.13706e-05	-3.41062e-05		-0.00225996	8.97728e-05	-8.01398e-05
0.09999	-0.000475107	1.53749e-05	-2.25507e-05		-0.000631245	2.18748e-05	-2.76717e-05		-0.000943468	3.4871e-05	-3.79122e-05		-0.00250355	9.97789e-05	-8.90836e-05
0.109989	-0.00052147	1.6919e-05	-2.48135e-05		-0.000692798	2.40712e-05	-3.0449e-05		-0.00103539	3.8371e-05	-4.1718e-05		-0.0027471	0.000109782	-9.80262e-05
0.119988	-0.000567832	1.84631e-05	-2.70762e-05		-0.000754349	2.62675e-05	-3.32262e-05		-0.0011273	4.18708e-05	-4.55237e-05		-0.00299062	0.000119783	-0.000106968
0.129987	-0.000614195	2.00073e-05	-2.93389e-05		-0.000815899	2.84637e-05	-3.60033e-05		-0.00121922	4.53703e-05	-4.93292e-05		-0.00323411	0.000129782	-0.000115908
0.139986	-0.000660556	2.15513e-05	-3.16017e-05		-0.000877448	3.06599e-05	-3.87804e-05		-0.00131113	4.88695e-05	-5.31346e-05		-0.00347756	0.000139778	-0.000124847
0.149985	-0.000706917	2.30954e-05	-3.38643e-05		-0.000938996	3.2856e-05	-4.15574e-05		-0.00140303	5.23686e-05	-5.69399e-05		-0.00372098	0.000149771	-0.000133785
0.159984	-0.000753278	2.46394e-05	-3.6127e-05		-0.00100054	3.5052e-05	-4.43344e-05		-0.00149493	5.58673e-05	-6.07451e-05		-0.00396436	0.000159761	-0.000142721
0.169983	-0.000799639	2.61834e-05	-3.83897e-05		-0.00106209	3.72479e-05	-4.71114e-05		-0.00158683	5.93659e-05	-6.45501e-05		-0.0042077	0.00016975	-0.000151657
0.179982	-0.000845999	2.77274e-05	-4.06523e-05		-0.00112363	3.94437e-05	-4.98883e-05		-0.00167873	6.28641e-05	-6.8355e-05		-0.00445101	0.000179735	-0.000160591
0.189981	-0.000892358	2.92713e-05	-4.2915e-05		-0.00118517	4.16394e-05	-5.26651e-05		-0.00177062	6.63622e-05	-7.21597e-05		-0.00469428	0.000189718	-0.000169524
0.19998	-0.000938717	3.08153e-05	-4.51776e-05		-0.00124671	4.3835e-05	-5.54419e-05		-0.00186251	6.986e-05	-7.59643e-05		-0.00493752	0.000199699	-0.000178456
0.209979	-0.000985076	3.23592e-05	-4.74402e-05		-0.00130825	4.60305e-05	-5.82186e-05		-0.00195439	7.33575e-05	-7.97688e-05		-0.00518073	0.000209676	-0.000187386
0.219978	-0.00103143	3.3903e-05	-4.97028e-05		-0.00136979	4.8226e-05	-6.09953e-05		-0.00204627	7.68548e-05	-8.35731e-05		-0.00542389	0.000219652	-0.000196316
0.229977	-0.00107779	3.54469e-05	-5.19653e-05		-0.00143133	5.04214e-05	-6.37719e-05		-0.00213815	8.03518e-05	-8.73773e-05		-0.00566703	0.000229625	-0.000205244
0.239976	-0.00112415	3.69907e-05	-5.42279e-05		-0.00149287	5.26167e-05	-6.65485e-05		-0.00223002	8.38485e-05	-9.11813e-05		-0.00591013	0.000239595	-0.000214171
0.249975	-0.00117051	3.85344e-05	-5.64904e-05		-0.0015544	5.4812e-05	-6.93251e-05		-0.00232189	8.73449e-05	-9.49852e-05		-0.00615319	0.000249562	-0.000223097
0.259974	-0.00121686	4.00782e-05	-5.87529e-05		-0.00161593	5.70071e-05	-7.21016e-05		-0.00241375	9.08411e-05	-9.8789e-05		-0.00639622	0.000259528	-0.000232022
0.269973	-0.00126322	4.16219e-05	-6.10154e-05		-0.00167747	5.92022e-05	-7.4878e-05		-0.00250561	9.4337e-05	-0.000102593		-0.00663921	0.00026949	-0.000240945
0.279972	-0.00130957	4.31656e-05	-6.32778e-05		-0.001739	6.13972e-05	-7.76545e-05		-0.00259747	9.78327e-05	-0.000106396		-0.00688216	0.00027945	-0.000249867
0.289971	-0.00135593	4.47092e-05	-6.55403e-05		-0.00180053	6.35922e-05	-8.04308e-05		-0.00268933	0.000101328	-0.000110199		-0.00712509	0.000289407	-0.000258789
0.29997	-0.00140228	4.62529e-05	-6.78027e-05		-0.00186206	6.5787e-05	-8.32071e-05		-0.00278118	0.000104823	-0.000114003		-0.00736797	0.000299362	-0.000267708
0.309969	-0.00144864	4.77965e-05	-7.00651e-05		-0.00192359	6.79818e-05	-8.59834e-05		-0.00287302	0.000108318	-0.000117806		-0.00761082	0.000309315	-0.000276627
0.319968	-0.00149499	4.93401e-05	-7.23275e-05		-0.00198511	7.01765e-05	-8.87597e-05		-0.00296487	0.000111813	-0.000121609		-0.00785364	0.000319264	-0.000285545
0.329967	-0.00154134	5.08836e-05	-7.45899e-05		-0.00204664	7.23711e-05	-9.15359e-05		-0.00305671	0.000115308	-0.000125412		-0.00809642	0.000329212	-0.000294461
0.339966	-0.0015877	5.24272e-05	-7.68523e-05		-0.00210816	7.45657e-05	-9.4312e-05		-0.00314854	0.000118802	-0.000129214		-0.00833917	0.000339156	-0.000303376
0.349965	-0.00163405	5.39707e-05	-7.91147e-05		-0.00216969	7.67602e-05	-9.70881e-05		-0.00324037	0.000122296	-0.000133017		-0.00858188	0.000349098	-0.00031229
0.359964	-0.0016804	5.55142e-05	-8.1377e-05		-0.00223121	7.89546e-05	-9.98642e-05		-0.0033322	0.000125789	-0.000136819		-0.00882455	0.000359038	-0.000321203
0.369963	-0.00172675	5.70576e-05	-8.36393e-05		-0.00229273	8.11489e-05	-0.00010264		-0.00342403	0.000129283	-0.000140621		-0.00906719	0.000368975	-0.000330114
0.379962	-0.0017731	5.86011e-05	-8.59016e-05		-0.00235425	8.33432e-05	-0.000105416		-0.00351585	0.000132776	-0.000144423		-0.0093098	0.000378909	-0.000339025
0.389961	-0.00181945	6.01445e-05	-8.81639e-05		-0.00241577	8.55373e-05	-0.000108192		-0.00360766	0.000136269	-0.000148225		-0.00955237	0.000388841	-0.000347934
0.39996	-0.0018658	6.16879e-05	-9.04262e-05		-0.00247729	8.77314e-05	-0.000110968		-0.00369947	0.000139761	-0.000152027		-0.0097949	0.000398771	-0.000356842
0.409959	-0.00191215	6.32313e-05	-9.26885e-05		-0.0025388	8.99255e-05	-0.000113744		-0.00379128	0.000143254	-0.000155829		-0.0100374	0.000408698	-0.000365749
0.419958	-0.0019585	6.47746e-05	-9.49507e-05		-0.00260032	9.21194e-05	-0.00011652		-0.00388309	0.000146746	-0.00015963		-0.0102799	0.000418622	-0.000374655
0.429957	-0.00200485	6.63179e-05	-9.7213e-05		-0.00266183	9.43133e-05	-0.000119295		-0.00397489	0.000150238	-0.000163432		-0.0105223	0.000428544	-0.000383559
0.439956	-0.0020512	6.78612e-05	-9.94752e-05		-0.00272335	9.65071e-05	-0.000122071		-0.00406669	0.000153729	-0.000167233		-0.0107647	0.000438463	-0.000392462
0.449955	-0.00209755	6.94045e-05	-0.000101737		-0.00278486	9.87008e-05	-0.000124847		-0.00415849	0.000157221	-0.000171034		-0.011007	0.00044838	-0.000401364
0.459954	-0.0021439	7.09477e-05	-0.000104		-0.00284637	0.000100894	-0.000127622		-0.00425028	0.000160712	-0.000174835		-0.0112494	0.000458294	-0.000410265
0.469953	-0.00219025	7.24909e-05	-0.000106262		-0.00290788	0.000103088	-0.000130398		-0.00434207	0.000164203	-0.000178636		-0.0114917	0.000468205	-0.000419165
0.479952	-0.00223659	7.40341e-05	-0.000108524		-0.00296939	0.000105281	-0.000133173		-0.00443385	0.000167693	-0.000182437		-0.0117339	0.000478114	-0.000428063
0.489951	-0.00228294	7.55773e-05	-0.000110786		-0.00303089	0.000107475	-0.000135949		-0.00452563	0.000171184	-0.000186238		-0.0119761	0.000488021	-0.000436961
0.49995	-0.00232929	7.71204e-05	-0.000113048		-0.0030924	0.000109668	-0.000138724		-0.00461741	0.000174674	-0.000190038		-0.0122183	0.000497925	-0.000445857
0.509949	-0.00237563	7.86636e-05	-0.00011531		-0.0031539	0.000111861	-0.000141499		-0.00470918	0.000178164	-0.000193838		-0.0124605	0.000507826	-0.000454752
0.519948	-0.00242198	8.02067e-05	-0.000117572		-0.00321541	0.000114054	-0.000144275		-0.00480095	0.000181653	-0.000197639		-0.0127026	0.000517725	-0.000463645
0.529947	-0.00246832	8.17497e-05	-0.000119834		-0.00327691	0.000116247	-0.00014705		-0.00489271	0.000185142	-0.000201439		-0.0129447	0.000527621	-0.000472538
0.539946	-0.00251467	8.32928e-05	-0.000122097		-0.00333841	0.00011844	-0.000149825		-0.00498448	0.000188631	-0.000205239		-0.0131867	0.000537515	-0.000481429
0.549945	-0.00256101	8.48358e-05	-0.000124359		-0.00339991	0.000120633	-0.0001526		-0.00507623	0.00019212	-0.000209038		-0.0134287	0.000547407	-0.00049032
0.559944	-0.00260736	8.63788e-05	-0.000126621		-0.0034614	0.000122826	-0.000155375		-0.00516799	0.000195609	-0.000212838		-0.0136707	0.000557295	-0.000499209
0.569943	-0.0026537	8.79218e-05	-0.000128883		-0.0035229	0.000125019	-0.000158151		-0.00525974	0.000199097	-0.000216638		-0.0139126	0.000567181	-0.000508096
0.579942	-0.00270004	8.94647e-05	-0.000131145		-0.0035844	0.000127211	-0.000160926		-0.00535148	0.000202585	-0.000220437		-0.0141545	0.000577065	-0.000516983
0.589941	-0.00274639	9.10076e-05	-0.000133407		-0.00364589	0.000129404	-0.000163701		-0.00544323	0.000206073	-0.000224236		-0.0143964	0.000586946	-0.000525869
0.59994	-0.00279273	9.25505e-05	-0.000135669		-0.00370739	0.000131597	-0.000166475		-0.00553497	0.000209561	-0.000228035		-0.0146382	0.000596825	-0.000534753
0.609939	-0.00283907	9.40934e-05	-0.000137931		-0.00376888	0.000133789	-0.00016925		-0.0056267	0.000213048	-0.000231834		-0.01488	0.000606701	-0.000543636
0.619938	-0.00288541	9.56363e-05	-0.000140193		-0.00383037	0.000135981	-0.000172025		-0.00571844	0.000216535	-0.000235633		-0.0151218	0.000616575	-0.000552518
0.629937	-0.00293175	9.71791e-05	-0.000142454		-0.00389186	0.000138174	-0.0001748		-0.00581016	0.000220022	-0.000239432		-0.0153635	0.000626446	-0.000561399
0.639936	-0.00297809	9.87219e-05	-0.000144716		-0.00395335	0.000140366	-0.000177575		-0.00590189	0.000223508	-0.00024323		-0.0156052	0.000636314	-0.000570278
0.649935	-0.00302444	0.000100265	-0.000146978		-0.00401484	0.000142558	-0.000180349		-0.00599361	0.000226994	-0.000247029		-0.0158469	0.00064618	-0.000579156
0.659934	-0.00307078	0.000101807	-0.00014924		-0.00407632	0.00014475	-0.000183124		-0.00608533	0.00023048	-0.000250827		-0.0160885	0.000656044	-0.000588034
0.669933	-0.00311712	0.00010335	-0.000151502		-0.00413781	0.000146942	-0.000185899		-0.00617704	0.000233966	-0.000254625		-0.0163301	0.000665905	-0.00059691
0.679932	-0.00316345	0.000104893	-0.000153764		-0.00419929	0.000149134	-0.000188673		-0.00626875	0.000237452	-0.000258423		-0.0165716	0.000675763	-0.000605784
0.689931	-0.00320979	0.000106436	-0.000156026		-0.00426078	0.000151326	-0.000191448		-0.00636046	0.000240937	-0.000262221		-0.0168132	0.000685619	-0.000614658
0.69993	-0.00325613	0.000107978	-0.000158288		-0.00432226	0.000153517	-0.000194222		-0.00645216	0.000244422	-0.000266018		-0.0170547	0.000695472	-0.00062353
0.709929	-0.00330247	0.000109521	-0.000160549		-0.00438374	0.000155709	-0.000196997		-0.00654386	0.000247907	-0.000269816		-0.0172961	0.000705323	-0.000632402
0.719928	-0.00334881	0.000111063	-0.000162811		-0.00444522	0.000157901	-0.000199771		-0.00663555	0.000251391	-0.000273613		-0.0175375	0.000715171	-0.000641272
0.729927	-0.00339514	0.000112606	-0.000165073		-0.0045067	0.000160092	-0.000202545		-0.00672724	0.000254875	-0.000277411		-0.0177789	0.000725017	-0.000650141
0.739926	-0.00344148	0.000114149	-0.000167335		-0.00456817	0.000162284	-0.00020532		-0.00681893	0.000258359	-0.000281208		-0.0180202	0.00073486	-0.000659008
0.749925	-0.00348782	0.000115691	-0.000169596		-0.00462965	0.000164475	-0.000208094		-0.00691062	0.000261843	-0.000285005		-0.0182616	0.000744701	-0.000667875
0.759924	-0.00353415	0.000117234	-0.000171858		-0.00469113	0.000166666	-0.000210868		-0.0070023	0.000265326	-0.000288802		-0.0185028	0.000754539	-0.00067674
0.769923	-0.00358049	0.000118776	-0.00017412		-0.0047526	0.000168857	-0.000213642		-0.00709397	0.00026881	-0.000292599		-0.0187441	0.000764375	-0.000685604
0.779922	-0.00362683	0.000120319	-0.000176382		-0.00481407	0.000171049	-0.000216416		-0.00718565	0.000272292	-0.000296395		-0.0189853	0.000774208	-0.000694467
0.789921	-0.00367316	0.000121861	-0.000178643		-0.00487554	0.00017324	-0.000219191		-0.00727731	0.000275775	-0.000300192		-0.0192264	0.000784039	-0.000703329
0.79992	-0.00371949	0.000123403	-0.000180905		-0.00493701	0.00017543	-0.000221964		-0.00736898	0.000279258	-0.000303988		-0.0194676	0.000793867	-0.00071219
0.809919	-0.00376583	0.000124946	-0.000183167		-0.00499848	0.000177621	-0.000224738		-0.00746064	0.00028274	-0.000307784		-0.0197087	0.000803693	-0.000721049
0.819918	-0.00381216	0.000126488	-0.000185428		-0.00505995	0.000179812	-0.000227512		-0.0075523	0.000286222	-0.00031158		-0.0199497	0.000813516	-0.000729907
0.829917	-0.00385849	0.00012803	-0.00018769		-0.00512141	0.000182003	-0.000230286		-0.00764395	0.000289703	-0.000315376		-0.0201908	0.000823337	-0.000738765
0.839916	-0.00390483	0.000129573	-0.000189951		-0.00518288	0.000184193	-0.00023306		-0.00773561	0.000293185	-0.000319172		-0.0204318	0.000833155	-0.00074762
0.849915	-0.00395116	0.000131115	-0.000192213		-0.00524434	0.000186384	-0.000235834		-0.00782725	0.000296666	-0.000322968		-0.0206727	0.00084297	-0.000756475
0.859914	-0.00399749	0.000132657	-0.000194475		-0.0053058	0.000188574	-0.000238607		-0.0079189	0.000300147	-0.000326763		-0.0209137	0.000852784	-0.000765329
0.869913	-0.00404382	0.000134199	-0.000196736		-0.00536726	0.000190765	-0.000241381		-0.00801054	0.000303627	-0.000330559		-0.0211546	0.000862594	-0.000774181
0.879912	-0.00409015	0.000135741	-0.000198998		-0.00542872	0.000192955	-0.000244155		-0.00810217	0.000307108	-0.000334354		-0.0213954	0.000872402	-0.000783032
0.889911	-0.00413648	0.000137284	-0.000201259		-0.00549018	0.000195145	-0.000246928		-0.0081938	0.000310588	-0.000338149		-0.0216362	0.000882208	-0.000791882
0.89991	-0.00418281	0.000138826	-0.000203521		-0.00555164	0.000197335	-0.000249702		-0.00828543	0.000314068	-0.000341944		-0.021877	0.000892011	-0.000800731
0.909909	-0.00422914	0.000140368	-0.000205782		-0.0056131	0.000199525	-0.000252475		-0.00837706	0.000317547	-0.000345739		-0.0221178	0.000901811	-0.000809579
0.919908	-0.00427547	0.00014191	-0.000208043		-0.00567455	0.000201715	-0.000255249		-0.00846868	0.000321027	-0.000349533		-0.0223585	0.000911609	-0.000818425
0.929907	-0.0043218	0.000143452	-0.000210305		-0.00573601	0.000203905	-0.000258022		-0.0085603	0.000324506	-0.000353328		-0.0225992	0.000921405	-0.000827271
0.939906	-0.00436812	0.000144994	-0.000212566		-0.00579746	0.000206095	-0.000260796		-0.00865191	0.000327985	-0.000357122		-0.0228398	0.000931198	-0.000836115
0.949905	-0.00441445	0.000146536	-0.000214828		-0.00585891	0.000208285	-0.000263569		-0.00874352	0.000331463	-0.000360917		-0.0230804	0.000940989	-0.000844958
0.959904	-0.00446078	0.000148078	-0.000217089		-0.00592036	0.000210475	-0.000266342		-0.00883513	0.000334942	-0.000364711		-0.023321	0.000950777	-0.000853799
0.969903	-0.00450711	0.00014962	-0.000219351		-0.00598181	0.000212664	-0.000269115		-0.00892673	0.00033842	-0.000368505		-0.0235616	0.000960562	-0.00086264
0.979902	-0.00455343	0.000151162	-0.000221612		-0.00604326	0.000214854	-0.000271889		-0.00901833	0.000341898	-0.000372299		-0.0238021	0.000970345	-0.00087148
0.989901	-0.00459976	0.000152704	-0.000223873		-0.00610471	0.000217043	-0.000274662		-0.00910993	0.000345375	-0.000376092		-0.0240426	0.000980126	-0.000880318
0.9999	-0.00464609	0.000154245	-0.000226135		-0.00616615	0.000219233	-0.000277435		-0.00920152	0.000348853	-0.000379886		-0.024283	0.000989904	-0.000889155
1.0099	-0.00469241	0.000155787	-0.000228396		-0.0062276	0.000221422	-0.000280208		-0.00929311	0.00035233	-0.000383679		-0.0245234	0.000999679	-0.000897991
1.0199	-0.00473874	0.000157329	-0.000230657		-0.00628904	0.000223611	-0.000282981		-0.00938469	0.000355807	-0.000387473		-0.0247638	0.00100945	-0.000906825
1.0299	-0.00478506	0.000158871	-0.000232918		-0.00635049	0.0002258	-0.000285754		-0.00947627	0.000359283	-0.000391266		-0.0250041	0.00101922	-0.000915659
1.0399	-0.00483138	0.000160413	-0.00023518		-0.00641193	0.000227989	-0.000288527		-0.00956785	0.000362759	-0.000395059		-0.0252444	0.00102899	-0.000924491
1.0499	-0.00487771	0.000161954	-0.000237441		-0.00647337	0.000230178	-0.000291299		-0.00965942	0.000366236	-0.000398852		-0.0254847	0.00103876	-0.000933323
1.05989	-0.00492403	0.000163496	-0.000239702		-0.00653481	0.000232367	-0.000294072		-0.00975099	0.000369711	-0.000402644		-0.0257249	0.00104852	-0.000942153
1.06989	-0.00497035	0.000165038	-0.000241963		-0.00659625	0.000234556	-0.000296845		-0.00984256	0.000373187	-0.000406437		-0.0259651	0.00105828	-0.000950981
1.07989	-0.00501668	0.00016658	-0.000244225		-0.00665768	0.000236745	-0.000299618		-0.00993412	0.000376662	-0.00041023		-0.0262053	0.00106804	-0.000959809
1.08989	-0.005063	0.000168121	-0.000246486		-0.00671912	0.000238934	-0.00030239		-0.0100257	0.000380137	-0.000414022		-0.0264454	0.00107779	-0.000968636
1.09989	-0.00510932	0.000169663	-0.000248747		-0.00678055	0.000241122	-0.000305163		-0.0101172	0.000383612	-0.000417814		-0.0266855	0.00108755	-0.000977461
1.10989	-0.00515564	0.000171204	-0.000251008		-0.00684199	0.000243311	-0.000307936		-0.0102088	0.000387087	-0.000421606		-0.0269256	0.0010973	-0.000986285
1.11989	-0.00520196	0.000172746	-0.000253269		-0.00690342	0.000245499	-0.000310708		-0.0103003	0.000390561	-0.000425398		-0.0271656	0.00110705	-0.000995108
1.12989	-0.00524828	0.000174288	-0.00025553		-0.00696485	0.000247688	-0.000313481		-0.0103919	0.000394035	-0.00042919		-0.0274056	0.00111679	-0.00100393
1.13989	-0.0052946	0.000175829	-0.000257792		-0.00702628	0.000249876	-0.000316253		-0.0104834	0.000397509	-0.000432982		-0.0276455	0.00112653	-0.00101275
1.14989	-0.00534092	0.000177371	-0.000260053		-0.00708771	0.000252064	-0.000319025		-0.010575	0.000400982	-0.000436773		-0.0278855	0.00113627	-0.00102157
1.15988	-0.00538724	0.000178912	-0.000262314		-0.00714913	0.000254252	-0.000321798		-0.0106665	0.000404455	-0.000440565		-0.0281253	0.00114601	-0.00103039
1.16988	-0.00543356	0.000180453	-0.000264575		-0.00721056	0.00025644	-0.00032457		-0.010758	0.000407929	-0.000444356		-0.0283652	0.00115575	-0.00103921
1.17988	-0.00547988	0.000181995	-0.000266836		-0.00727198	0.000258628	-0.000327342		-0.0108495	0.000411401	-0.000448147		-0.028605	0.00116548	-0.00104802
1.18988	-0.0055262	0.000183536	-0.000269097		-0.00733341	0.000260816	-0.000330115		-0.0109411	0.000414874	-0.000451938		-0.0288448	0.00117521	-0.00105684
1.19988	-0.00557252	0.000185078	-0.000271358		-0.00739483	0.000263004	-0.000332887		-0.0110326	0.000418346	-0.000455729		-0.0290846	0.00118494	-0.00106565
1.20988	-0.00561883	0.000186619	-0.000273619		-0.00745625	0.000265192	-0.000335659		-0.0111241	0.000421818	-0.000459519		-0.0293243	0.00119467	-0.00107446
1.21988	-0.00566515	0.00018816	-0.00027588		-0.00751767	0.000267379	-0.000338431		-0.0112156	0.00042529	-0.00046331		-0.0295639	0.00120439	-0.00108327
1.22988	-0.00571147	0.000189702	-0.000278141		-0.00757909	0.000269567	-0.000341203		-0.0113071	0.000428761	-0.0004671		-0.0298036	0.00121411	-0.00109208
1.23988	-0.00575778	0.000191243	-0.000280402		-0.00764051	0.000271754	-0.000343975		-0.0113986	0.000432233	-0.000470891		-0.0300432	0.00122383	-0.00110089
1.24988	-0.0058041	0.000192784	-0.000282663		-0.00770192	0.000273942	-0.000346747		-0.0114901	0.000435703	-0.000474681		-0.0302828	0.00123354	-0.0011097
1.25987	-0.00585041	0.000194325	-0.000284924		-0.00776334	0.000276129	-0.000349519		-0.0115816	0.000439174	-0.000478471		-0.0305223	0.00124326	-0.00111851
1.26987	-0.00589673	0.000195867	-0.000287185		-0.00782475	0.000278316	-0.00035229		-0.0116731	0.000442645	-0.000482261		-0.0307618	0.00125297	-0.00112731
1.27987	-0.00594304	0.000197408	-0.000289446		-0.00788616	0.000280504	-0.000355062		-0.0117646	0.000446115	-0.000486051		-0.0310013	0.00126268	-0.00113612
1.28987	-0.00598936	0.000198949	-0.000291707		-0.00794758	0.000282691	-0.000357834		-0.0118561	0.000449585	-0.00048984		-0.0312407	0.00127238	-0.00114492
1.29987	-0.00603567	0.00020049	-0.000293967		-0.00800899	0.000284878	-0.000360606		-0.0119476	0.000453055	-0.00049363		-0.0314801	0.00128209	-0.00115372
1.30987	-0.00608198	0.000202031	-0.000296228		-0.0080704	0.000287065	-0.000363377		-0.012039	0.000456524	-0.000497419		-0.0317195	0.00129179	-0.00116252
1.31987	-0.0061283	0.000203572	-0.000298489		-0.0081318	0.000289252	-0.000366149		-0.0121305	0.000459993	-0.000501208		-0.0319588	0.00130149	-0.00117132
1.32987	-0.00617461	0.000205113	-0.00030075		-0.00819321	0.000291438	-0.00036892		-0.012222	0.000463462	-0.000504997		-0.0321982	0.00131118	-0.00118012
1.33987	-0.00622092	0.000206654	-0.000303011		-0.00825462	0.000293625	-0.000371692		-0.0123134	0.000466931	-0.000508786		-0.0324374	0.00132087	-0.00118892
1.34987	-0.00626723	0.000208195	-0.000305272		-0.00831602	0.000295812	-0.000374463		-0.0124049	0.000470399	-0.000512575		-0.0326766	0.00133057	-0.00119771
1.35986	-0.00631355	0.000209736	-0.000307532		-0.00837742	0.000297998	-0.000377235		-0.0124964	0.000473868	-0.000516364		-0.0329158	0.00134025	-0.00120651
1.36986	-0.00635986	0.000211277	-0.000309793		-0.00843883	0.000300185	-0.000380006		-0.0125878	0.000477335	-0.000520152		-0.033155	0.00134994	-0.0012153
1.37986	-0.00640617	0.000212818	-0.000312054		-0.00850023	0.000302371	-0.000382777		-0.0126793	0.000480803	-0.00052394		-0.0333941	0.00135962	-0.00122409
1.38986	-0.00645248	0.000214359	-0.000314315		-0.00856163	0.000304557	-0.000385549		-0.0127707	0.000484271	-0.000527729		-0.0336332	0.00136931	-0.00123289
1.39986	-0.00649879	0.0002159	-0.000316575		-0.00862302	0.000306744	-0.00038832		-0.0128622	0.000487738	-0.000531517		-0.0338723	0.00137898	-0.00124168
1.40986	-0.00654509	0.000217441	-0.000318836		-0.00868442	0.00030893	-0.000391091		-0.0129536	0.000491205	-0.000535305		-0.0341113	0.00138866	-0.00125047
1.41986	-0.0065914	0.000218982	-0.000321097		-0.00874582	0.000311116	-0.000393862		-0.013045	0.000494671	-0.000539093		-0.0343503	0.00139833	-0.00125925
1.42986	-0.00663771	0.000220522	-0.000323357		-0.00880721	0.000313302	-0.000396633		-0.0131365	0.000498138	-0.00054288		-0.0345893	0.001408	-0.00126804
1.43986	-0.00668402	0.000222063	-0.000325618		-0.00886861	0.000315488	-0.000399404		-0.0132279	0.000501604	-0.000546668		-0.0348282	0.00141767	-0.00127683
1.44986	-0.00673032	0.000223604	-0.000327879		-0.00893	0.000317674	-0.000402175		-0.0133193	0.00050507	-0.000550455		-0.0350671	0.00142734	-0.00128561
1.45985	-0.00677663	0.000225145	-0.000330139		-0.00899139	0.000319859	-0.000404946		-0.0134108	0.000508535	-0.000554242		-0.0353059	0.001437	-0.00129439
1.46985	-0.00682294	0.000226685	-0.0003324		-0.00905278	0.000322045	-0.000407717		-0.0135022	0.000512001	-0.00055803		-0.0355448	0.00144667	-0.00130318
1.47985	-0.00686924	0.000228226	-0.00033466		-0.00911417	0.000324231	-0.000410488		-0.0135936	0.000515466	-0.000561817		-0.0357835	0.00145632	-0.00131196
1.48985	-0.00691555	0.000229766	-0.000336921		-0.00917556	0.000326416	-0.000413259		-0.013685	0.000518931	-0.000565603		-0.0360223	0.00146598	-0.00132074
1.49985	-0.00696185	0.000231307	-0.000339181		-0.00923694	0.000328602	-0.00041603		-0.0137764	0.000522395	-0.00056939		-0.036261	0.00147563	-0.00132951
1.50985	-0.00700816	0.000232848	-0.000341442		-0.00929833	0.000330787	-0.0004188		-0.0138678	0.00052586	-0.000573177		-0.0364997	0.00148529	-0.00133829
1.51985	-0.00705446	0.000234388	-0.000343702		-0.00935971	0.000332973	-0.000421571		-0.0139592	0.000529324	-0.000576963		-0.0367383	0.00149494	-0.00134707
1.52985	-0.00710077	0.000235929	-0.000345963		-0.0094211	0.000335158	-0.000424342		-0.0140506	0.000532788	-0.000580749		-0.0369769	0.00150458	-0.00135584
1.53985	-0.00714707	0.000237469	-0.000348223		-0.00948248	0.000337343	-0.000427112		-0.014142	0.000536251	-0.000584536		-0.0372155	0.00151423	-0.00136462
1.54985	-0.00719337	0.00023901	-0.000350484		-0.00954386	0.000339528	-0.000429883		-0.0142334	0.000539715	-0.000588322		-0.0374541	0.00152387	-0.00137339
1.55984	-0.00723967	0.00024055	-0.000352744		-0.00960524	0.000341713	-0.000432653		-0.0143248	0.000543178	-0.000592108		-0.0376926	0.00153351	-0.00138216
1.56984	-0.00728598	0.000242091	-0.000355005		-0.00966662	0.000343898	-0.000435424		-0.0144162	0.000546641	-0.000595893		-0.0379311	0.00154314	-0.00139093
1.57984	-0.00733228	0.000243631	-0.000357265		-0.009728	0.000346083	-0.000438194		-0.0145075	0.000550103	-0.000599679		-0.0381695	0.00155278	-0.0013997
1.58984	-0.00737858	0.000245171	-0.000359526		-0.00978937	0.000348267	-0.000440964		-0.0145989	0.000553566	-0.000603464		-0.0384079	0.00156241	-0.00140847
1.59984	-0.00742488	0.000246712	-0.000361786		-0.00985075	0.000350452	-0.000443735		-0.0146903	0.000557028	-0.00060725		-0.0386463	0.00157204	-0.00141724
1.60984	-0.00747118	0.000248252	-0.000364046		-0.00991212	0.000352637	-0.000446505		-0.0147817	0.00056049	-0.000611035		-0.0388846	0.00158167	-0.001426
1.61984	-0.00751748	0.000249792	-0.000366307		-0.00997349	0.000354821	-0.000449275		-0.014873	0.000563951	-0.00061482		-0.0391229	0.00159129	-0.00143477
1.62984	-0.00756378	0.000251333	-0.000368567		-0.0100349	0.000357006	-0.000452045		-0.0149644	0.000567413	-0.000618605		-0.0393612	0.00160091	-0.00144353
1.63984	-0.00761008	0.000252873	-0.000370827		-0.0100962	0.00035919	-0.000454815		-0.0150557	0.000570874	-0.00062239		-0.0395994	0.00161053	-0.00145229
1.64984	-0.00765638	0.000254413	-0.000373088		-0.0101576	0.000361374	-0.000457585		-0.0151471	0.000574335	-0.000626175		-0.0398376	0.00162015	-0.00146105
1.65983	-0.00770268	0.000255953	-0.000375348		-0.010219	0.000363559	-0.000460355		-0.0152384	0.000577795	-0.000629959		-0.0400758	0.00162976	-0.00146981
1.66983	-0.00774898	0.000257493	-0.000377608		-0.0102803	0.000365743	-0.000463125		-0.0153298	0.000581256	-0.000633743		-0.0403139	0.00163938	-0.00147857
1.67983	-0.00779527	0.000259034	-0.000379868		-0.0103417	0.000367927	-0.000465895		-0.0154211	0.000584716	-0.000637528		-0.040552	0.00164899	-0.00148733
1.68983	-0.00784157	0.000260574	-0.000382129		-0.0104031	0.000370111	-0.000468665		-0.0155125	0.000588175	-0.000641312		-0.0407901	0.00165859	-0.00149609
1.69983	-0.00788787	0.000262114	-0.000384389		-0.0104644	0.000372295	-0.000471435		-0.0156038	0.000591635	-0.000645096		-0.0410281	0.0016682	-0.00150484
1.70983	-0.00793417	0.000263654	-0.000386649		-0.0105258	0.000374478	-0.000474205		-0.0156951	0.000595094	-0.00064888		-0.0412661	0.0016778	-0.0015136
1.71983	-0.00798046	0.000265194	-0.000388909		-0.0105872	0.000376662	-0.000476974		-0.0157864	0.000598553	-0.000652663		-0.0415041	0.0016874	-0.00152235
1.72983	-0.00802676	0.000266734	-0.000391169		-0.0106485	0.000378846	-0.000479744		-0.0158778	0.000602012	-0.000656447		-0.041742	0.001697	-0.0015311
1.73983	-0.00807305	0.000268274	-0.00039343		-0.0107099	0.000381029	-0.000482514		-0.0159691	0.000605471	-0.00066023		-0.0419799	0.00170659	-0.00153985
1.74983	-0.00811935	0.000269814	-0.00039569		-0.0107712	0.000383213	-0.000485283		-0.0160604	0.000608929	-0.000664014		-0.0422178	0.00171619	-0.0015486
1.75982	-0.00816564	0.000271354	-0.00039795		-0.0108326	0.000385396	-0.000488053		-0.0161517	0.000612387	-0.000667797		-0.0424556	0.00172578	-0.00155735
1.76982	-0.00821194	0.000272894	-0.00040021		-0.0108939	0.00038758	-0.000490822		-0.016243	0.000615845	-0.00067158		-0.0426934	0.00173536	-0.0015661
1.77982	-0.00825823	0.000274434	-0.00040247		-0.0109553	0.000389763	-0.000493592		-0.0163343	0.000619302	-0.000675363		-0.0429312	0.00174495	-0.00157484
1.78982	-0.00830452	0.000275974	-0.00040473		-0.0110166	0.000391946	-0.000496361		-0.0164256	0.00062276	-0.000679146		-0.0431689	0.00175453	-0.00158359
1.79982	-0.00835082	0.000277513	-0.00040699		-0.011078	0.000394129	-0.000499131		-0.0165169	0.000626217	-0.000682928		-0.0434066	0.00176411	-0.00159233
1.80982	-0.00839711	0.000279053	-0.00040925		-0.0111393	0.000396312	-0.0005019		-0.0166082	0.000629674	-0.000686711		-0.0436442	0.00177369	-0.00160107
1.81982	-0.0084434	0.000280593	-0.00041151		-0.0112007	0.000398495	-0.000504669		-0.0166995	0.00063313	-0.000690493		-0.0438819	0.00178327	-0.00160982
1.82982	-0.00848969	0.000282133	-0.000413771		-0.011262	0.000400678	-0.000507439		-0.0167908	0.000636586	-0.000694275		-0.0441194	0.00179284	-0.00161856
1.83982	-0.00853598	0.000283673	-0.000416031		-0.0113234	0.000402861	-0.000510208		-0.0168821	0.000640042	-0.000698057		-0.044357	0.00180241	-0.0016273
1.84982	-0.00858228	0.000285212	-0.000418291		-0.0113847	0.000405044	-0.000512977		-0.0169734	0.000643498	-0.000701839		-0.0445945	0.00181198	-0.00163603
1.85981	-0.00862857	0.000286752	-0.000420551		-0.0114461	0.000407226	-0.000515746		-0.0170646	0.000646954	-0.000705621		-0.044832	0.00182154	-0.00164477
1.86981	-0.00867486	0.000288292	-0.00042281		-0.0115074	0.000409409	-0.000518515		-0.0171559	0.000650409	-0.000709403		-0.0450695	0.00183111	-0.00165351
1.87981	-0.00872115	0.000289831	-0.00042507		-0.0115688	0.000411591	-0.000521284		-0.0172472	0.000653864	-0.000713184		-0.0453069	0.00184067	-0.00166224
1.88981	-0.00876744	0.000291371	-0.00042733		-0.0116301	0.000413774	-0.000524053		-0.0173384	0.000657319	-0.000716965		-0.0455443	0.00185023	-0.00167097
1.89981	-0.00881373	0.000292911	-0.00042959		-0.0116914	0.000415956	-0.000526822		-0.0174297	0.000660773	-0.000720747		-0.0457816	0.00185978	-0.00167971
1.90981	-0.00886001	0.00029445	-0.00043185		-0.0117528	0.000418138	-0.000529591		-0.017521	0.000664228	-0.000724528		-0.0460189	0.00186934	-0.00168844
1.91981	-0.0089063	0.00029599	-0.00043411		-0.0118141	0.000420321	-0.000532359		-0.0176122	0.000667682	-0.000728309		-0.0462562	0.00187889	-0.00169717
1.92981	-0.00895259	0.000297529	-0.00043637		-0.0118754	0.000422503	-0.000535128		-0.0177035	0.000671135	-0.00073209		-0.0464935	0.00188844	-0.0017059
1.93981	-0.00899888	0.000299069	-0.00043863		-0.0119368	0.000424685	-0.000537897		-0.0177947	0.000674589	-0.00073587		-0.0467307	0.00189798	-0.00171462
1.94981	-0.00904516	0.000300608	-0.00044089		-0.0119981	0.000426867	-0.000540666		-0.017886	0.000678042	-0.000739651		-0.0469679	0.00190753	-0.00172335
1.9598	-0.00909145	0.000302148	-0.00044315		-0.0120594	0.000429049	-0.000543434		-0.0179772	0.000681495	-0.000743431		-0.047205	0.00191707	-0.00173208
1.9698	-0.00913774	0.000303687	-0.000445409		-0.0121208	0.00043123	-0.000546203		-0.0180684	0.000684948	-0.000747212		-0.0474421	0.00192661	-0.0017408
1.9798	-0.00918402	0.000305227	-0.000447669		-0.0121821	0.000433412	-0.000548971		-0.0181597	0.0006884	-0.000750992		-0.0476792	0.00193614	-0.00174952
1.9898	-0.00923031	0.000306766	-0.000449929		-0.0122434	0.000435594	-0.00055174		-0.0182509	0.000691853	-0.000754772		-0.0479162	0.00194568	-0.00175824
1.9998	-0.00927659	0.000308305	-0.000452189		-0.0123048	0.000437775	-0.000554508		-0.0183421	0.000695305	-0.000758552		-0.0481532	0.00195521	-0.00176696
2.0098	-0.00932288	0.000309845	-0.000454448		-0.0123661	0.000439957	-0.000557277		-0.0184333	0.000698756	-0.000762331		-0.0483902	0.00196474	-0.00177568
2.0198	-0.00936916	0.000311384	-0.000456708		-0.0124274	0.000442138	-0.000560045		-0.0185245	0.000702208	-0.000766111		-0.0486272	0.00197427	-0.0017844
2.0298	-0.00941544	0.000312923	-0.000458968		-0.0124887	0.000444319	-0.000562813		-0.0186158	0.000705659	-0.00076989		-0.0488641	0.00198379	-0.00179312
2.0398	-0.00946173	0.000314462	-0.000461228		-0.0125501	0.000446501	-0.000565582		-0.018707	0.00070911	-0.00077367		-0.0491009	0.00199331	-0.00180184
2.0498	-0.00950801	0.000316002	-0.000463487		-0.0126114	0.000448682	-0.00056835		-0.0187982	0.000712561	-0.000777449		-0.0493378	0.00200283	-0.00181055
2.05979	-0.00955429	0.000317541	-0.000465747		-0.0126727	0.000450863	-0.000571118		-0.0188894	0.000716011	-0.000781228		-0.0495746	0.00201235	-0.00181926
2.06979	-0.00960057	0.00031908	-0.000468007		-0.012734	0.000453044	-0.000573886		-0.0189806	0.000719461	-0.000785007		-0.0498114	0.00202186	-0.00182798
2.07979	-0.00964686	0.000320619	-0.000470266		-0.0127953	0.000455225	-0.000576654		-0.0190718	0.000722911	-0.000788786		-0.0500481	0.00203138	-0.00183669
2.08979	-0.00969314	0.000322158	-0.000472526		-0.0128567	0.000457406	-0.000579422		-0.019163	0.000726361	-0.000792564		-0.0502848	0.00204089	-0.0018454
2.09979	-0.00973942	0.000323697	-0.000474785		-0.012918	0.000459587	-0.00058219		-0.0192541	0.00072981	-0.000796343		-0.0505215	0.00205039	-0.00185411
2.10979	-0.0097857	0.000325236	-0.000477045		-0.0129793	0.000461767	-0.000584958		-0.0193453	0.00073326	-0.000800121		-0.0507581	0.0020599	-0.00186282
2.11979	-0.00983198	0.000326776	-0.000479305		-0.0130406	0.000463948	-0.000587726		-0.0194365	0.000736709	-0.0008039		-0.0509947	0.0020694	-0.00187152
2.12979	-0.00987826	0.000328315	-0.000481564		-0.0131019	0.000466128	-0.000590494		-0.0195277	0.000740157	-0.000807678		-0.0512313	0.0020789	-0.00188023
2.13979	-0.00992453	0.000329854	-0.000483824		-0.0131632	0.000468309	-0.000593262		-0.0196189	0.000743606	-0.000811456		-0.0514678	0.0020884	-0.00188893
2.14979	-0.00997081	0.000331392	-0.000486083		-0.0132245	0.000470489	-0.000596029		-0.01971	0.000747054	-0.000815233		-0.0517043	0.0020979	-0.00189764
2.15978	-0.0100171	0.000332931	-0.000488343		-0.0132858	0.00047267	-0.000598797		-0.0198012	0.000750502	-0.000819011		-0.0519408	0.00210739	-0.00190634
2.16978	-0.0100634	0.00033447	-0.000490602		-0.0133471	0.00047485	-0.000601565		-0.0198924	0.00075395	-0.000822789		-0.0521772	0.00211688	-0.00191504
2.17978	-0.0101096	0.000336009	-0.000492862		-0.0134085	0.00047703	-0.000604332		-0.0199835	0.000757397	-0.000826566		-0.0524136	0.00212637	-0.00192374
2.18978	-0.0101559	0.000337548	-0.000495121		-0.0134698	0.00047921	-0.0006071		-0.0200747	0.000760844	-0.000830343		-0.05265	0.00213585	-0.00193244
2.19978	-0.0102022	0.000339087	-0.000497381		-0.0135311	0.00048139	-0.000609867		-0.0201658	0.000764291	-0.000834121		-0.0528863	0.00214534	-0.00194114
2.20978	-0.0102485	0.000340626	-0.00049964		-0.0135924	0.00048357	-0.000612635		-0.020257	0.000767738	-0.000837898		-0.0531226	0.00215482	-0.00194983
2.21978	-0.0102948	0.000342165	-0.000501899		-0.0136537	0.00048575	-0.000615402		-0.0203481	0.000771184	-0.000841674		-0.0533589	0.0021643	-0.00195853
2.22978	-0.010341	0.000343703	-0.000504159		-0.013715	0.00048793	-0.00061817		-0.0204393	0.000774631	-0.000845451		-0.0535951	0.00217377	-0.00196722
2.23978	-0.0103873	0.000345242	-0.000506418		-0.0137763	0.000490109	-0.000620937		-0.0205304	0.000778077	-0.000849228		-0.0538313	0.00218325	-0.00197592
2.24978	-0.0104336	0.000346781	-0.000508678		-0.0138376	0.000492289	-0.000623704		-0.0206215	0.000781522	-0.000853004		-0.0540675	0.00219272	-0.00198461
2.25977	-0.0104798	0.000348319	-0.000510937		-0.0138989	0.000494468	-0.000626471		-0.0207126	0.000784968	-0.000856781		-0.0543036	0.00220219	-0.0019933
2.26977	-0.0105261	0.000349858	-0.000513196		-0.0139601	0.000496648	-0.000629239		-0.0208038	0.000788413	-0.000860557		-0.0545397	0.00221165	-0.00200199
2.27977	-0.0105724	0.000351397	-0.000515456		-0.0140214	0.000498827	-0.000632006		-0.0208949	0.000791858	-0.000864333		-0.0547758	0.00222112	-0.00201068
2.28977	-0.0106187	0.000352935	-0.000517715		-0.0140827	0.000501006	-0.000634773		-0.020986	0.000795302	-0.000868109		-0.0550118	0.00223058	-0.00201936
2.29977	-0.0106649	0.000354474	-0.000519974		-0.014144	0.000503186	-0.00063754		-0.0210771	0.000798747	-0.000871884		-0.0552478	0.00224004	-0.00202805
2.30977	-0.0107112	0.000356012	-0.000522233		-0.0142053	0.000505365	-0.000640307		-0.0211682	0.000802191	-0.00087566		-0.0554838	0.0022495	-0.00203673
2.31977	-0.0107575	0.000357551	-0.000524493		-0.0142666	0.000507544	-0.000643074		-0.0212593	0.000805635	-0.000879436		-0.0557197	0.00225895	-0.00204542
2.32977	-0.0108038	0.00035909	-0.000526752		-0.0143279	0.000509723	-0.000645841		-0.0213504	0.000809079	-0.000883211		-0.0559556	0.0022684	-0.0020541
2.33977	-0.01085	0.000360628	-0.000529011		-0.0143892	0.000511902	-0.000648608		-0.0214415	0.000812522	-0.000886986		-0.0561914	0.00227785	-0.00206278
2.34977	-0.0108963	0.000362166	-0.00053127		-0.0144505	0.000514081	-0.000651374		-0.0215326	0.000815965	-0.000890761		-0.0564273	0.0022873	-0.00207146
2.35976	-0.0109426	0.000363705	-0.000533529		-0.0145118	0.000516259	-0.000654141		-0.0216237	0.000819408	-0.000894536		-0.0566631	0.00229674	-0.00208014
2.36976	-0.0109888	0.000365243	-0.000535789		-0.014573	0.000518438	-0.000656908		-0.0217148	0.000822851	-0.000898311		-0.0568988	0.00230619	-0.00208882
2.37976	-0.0110351	0.000366782	-0.000538048		-0.0146343	0.000520617	-0.000659675		-0.0218059	0.000826293	-0.000902086		-0.0571345	0.00231563	-0.0020975
2.38976	-0.0110814	0.00036832	-0.000540307		-0.0146956	0.000522795	-0.000662441		-0.021897	0.000829735	-0.00090586		-0.0573702	0.00232507	-0.00210617
2.39976	-0.0111276	0.000369858	-0.000542566		-0.0147569	0.000524974	-0.000665208		-0.0219881	0.000833177	-0.000909635		-0.0576059	0.0023345	-0.00211485
2.40976	-0.0111739	0.000371397	-0.000544825		-0.0148182	0.000527152	-0.000667974		-0.0220791	0.000836619	-0.000913409		-0.0578415	0.00234393	-0.00212352
2.41976	-0.0112202	0.000372935	-0.000547084		-0.0148794	0.00052933	-0.000670741		-0.0221702	0.00084006	-0.000917183		-0.0580771	0.00235336	-0.00213219
2.42976	-0.0112664	0.000374473	-0.000549343		-0.0149407	0.000531508	-0.000673507		-0.0222613	0.000843501	-0.000920957		-0.0583127	0.00236279	-0.00214087
2.43976	-0.0113127	0.000376011	-0.000551602		-0.015002	0.000533686	-0.000676274		-0.0223523	0.000846942	-0.000924731		-0.0585482	0.00237222	-0.00214954
2.44976	-0.011359	0.00037755	-0.000553861		-0.0150633	0.000535865	-0.00067904		-0.0224434	0.000850383	-0.000928505		-0.0587837	0.00238164	-0.00215821
2.45975	-0.0114052	0.000379088	-0.00055612		-0.0151245	0.000538042	-0.000681806		-0.0225345	0.000853823	-0.000932278		-0.0590191	0.00239106	-0.00216687
2.46975	-0.0114515	0.000380626	-0.00055838		-0.0151858	0.00054022	-0.000684573		-0.0226255	0.000857263	-0.000936052		-0.0592546	0.00240048	-0.00217554
2.47975	-0.0114978	0.000382164	-0.000560639		-0.0152471	0.000542398	-0.000687339		-0.0227166	0.000860703	-0.000939825		-0.0594899	0.0024099	-0.00218421
2.48975	-0.011544	0.000383702	-0.000562897		-0.0153083	0.000544576	-0.000690105		-0.0228076	0.000864143	-0.000943598		-0.0597253	0.00241931	-0.00219287
2.49975	-0.0115903	0.00038524	-0.000565156		-0.0153696	0.000546754	-0.000692871		-0.0228986	0.000867582	-0.000947371		-0.0599606	0.00242872	-0.00220153
2.50975	-0.0116366	0.000386778	-0.000567415		-0.0154309	0.000548931	-0.000695637		-0.0229897	0.000871021	-0.000951144		-0.0601959	0.00243813	-0.0022102
2.51975	-0.0116828	0.000388316	-0.000569674		-0.0154921	0.000551109	-0.000698403		-0.0230807	0.00087446	-0.000954917		-0.0604312	0.00244754	-0.00221886
2.52975	-0.0117291	0.000389854	-0.000571933		-0.0155534	0.000553286	-0.000701169		-0.0231717	0.000877899	-0.00095869		-0.0606664	0.00245694	-0.00222752
2.53975	-0.0117754	0.000391392	-0.000574192		-0.0156147	0.000555463	-0.000703935		-0.0232628	0.000881337	-0.000962462		-0.0609016	0.00246634	-0.00223618
2.54975	-0.0118216	0.00039293	-0.000576451		-0.0156759	0.000557641	-0.000706701		-0.0233538	0.000884776	-0.000966235		-0.0611367	0.00247574	-0.00224483
2.55974	-0.0118679	0.000394468	-0.00057871		-0.0157372	0.000559818	-0.000709467		-0.0234448	0.000888213	-0.000970007		-0.0613718	0.00248514	-0.00225349
2.56974	-0.0119141	0.000396006	-0.000580969		-0.0157985	0.000561995	-0.000712233		-0.0235358	0.000891651	-0.000973779		-0.0616069	0.00249454	-0.00226214
2.57974	-0.0119604	0.000397544	-0.000583228		-0.0158597	0.000564172	-0.000714998		-0.0236268	0.000895088	-0.000977551		-0.061842	0.00250393	-0.0022708
2.58974	-0.0120067	0.000399082	-0.000585486		-0.015921	0.000566349	-0.000717764		-0.0237178	0.000898526	-0.000981323		-0.062077	0.00251332	-0.00227945
2.59974	-0.0120529	0.00040062	-0.000587745		-0.0159822	0.000568526	-0.00072053		-0.0238088	0.000901962	-0.000985094		-0.062312	0.0025227	-0.0022881
2.60974	-0.0120992	0.000402157	-0.000590004		-0.0160435	0.000570703	-0.000723295		-0.0238998	0.000905399	-0.000988866		-0.0625469	0.00253209	-0.00229675
2.61974	-0.0121454	0.000403695	-0.000592263		-0.0161047	0.000572879	-0.000726061		-0.0239908	0.000908835	-0.000992637		-0.0627819	0.00254147	-0.0023054
2.62974	-0.0121917	0.000405233	-0.000594522		-0.016166	0.000575056	-0.000728827		-0.0240818	0.000912271	-0.000996409		-0.0630167	0.00255085	-0.00231405
2.63974	-0.012238	0.000406771	-0.00059678		-0.0162272	0.000577233	-0.000731592		-0.0241728	0.000915707	-0.00100018		-0.0632516	0.00256023	-0.0023227
2.64974	-0.0122842	0.000408308	-0.000599039		-0.0162885	0.000579409	-0.000734357		-0.0242638	0.000919143	-0.00100395		-0.0634864	0.00256961	-0.00233135
2.65973	-0.0123305	0.000409846	-0.000601298		-0.0163497	0.000581586	-0.000737123		-0.0243548	0.000922578	-0.00100772		-0.0637212	0.00257898	-0.00233999
2.66973	-0.0123767	0.000411384	-0.000603556		-0.016411	0.000583762	-0.000739888		-0.0244458	0.000926013	-0.00101149		-0.063956	0.00258835	-0.00234863
2.67973	-0.012423	0.000412921	-0.000605815		-0.0164722	0.000585938	-0.000742653		-0.0245368	0.000929448	-0.00101526		-0.0641907	0.00259772	-0.00235728
2.68973	-0.0124692	0.000414459	-0.000608074		-0.0165335	0.000588114	-0.000745419		-0.0246277	0.000932883	-0.00101903		-0.0644254	0.00260709	-0.00236592
2.69973	-0.0125155	0.000415997	-0.000610333		-0.0165947	0.00059029	-0.000748184		-0.0247187	0.000936317	-0.0010228		-0.06466	0.00261645	-0.00237456
2.70973	-0.0125618	0.000417534	-0.000612591		-0.016656	0.000592466	-0.000750949		-0.0248097	0.000939751	-0.00102657		-0.0648946	0.00262581	-0.0023832
2.71973	-0.012608	0.000419072	-0.00061485		-0.0167172	0.000594642	-0.000753714		-0.0249006	0.000943185	-0.00103034		-0.0651292	0.00263517	-0.00239184
2.72973	-0.0126543	0.000420609	-0.000617108		-0.0167785	0.000596818	-0.000756479		-0.0249916	0.000946619	-0.00103411		-0.0653638	0.00264453	-0.00240047
2.73973	-0.0127005	0.000422147	-0.000619367		-0.0168397	0.000598994	-0.000759244		-0.0250825	0.000950052	-0.00103788		-0.0655983	0.00265388	-0.00240911
2.74973	-0.0127468	0.000423684	-0.000621626		-0.0169009	0.00060117	-0.000762009		-0.0251735	0.000953485	-0.00104165		-0.0658328	0.00266323	-0.00241775
2.75972	-0.012793	0.000425221	-0.000623884		-0.0169622	0.000603345	-0.000764774		-0.0252644	0.000956918	-0.00104542		-0.0660672	0.00267258	-0.00242638
2.76972	-0.0128393	0.000426759	-0.000626143		-0.0170234	0.000605521	-0.000767539		-0.0253554	0.000960351	-0.00104919		-0.0663016	0.00268193	-0.00243501
2.77972	-0.0128855	0.000428296	-0.000628401		-0.0170846	0.000607696	-0.000770304		-0.0254463	0.000963783	-0.00105296		-0.066536	0.00269127	-0.00244364
2.78972	-0.0129318	0.000429834	-0.00063066		-0.0171459	0.000609872	-0.000773069		-0.0255372	0.000967215	-0.00105673		-0.0667704	0.00270062	-0.00245227
2.79972	-0.012978	0.000431371	-0.000632918		-0.0172071	0.000612047	-0.000775833		-0.0256282	0.000970647	-0.0010605		-0.0670047	0.00270996	-0.0024609
2.80972	-0.0130243	0.000432908	-0.000635177		-0.0172683	0.000614222	-0.000778598		-0.0257191	0.000974079	-0.00106427		-0.067239	0.00271929	-0.00246953
2.81972	-0.0130705	0.000434445	-0.000637435		-0.0173296	0.000616397	-0.000781363		-0.02581	0.00097751	-0.00106804		-0.0674732	0.00272863	-0.00247816
2.82972	-0.0131168	0.000435983	-0.000639694		-0.0173908	0.000618573	-0.000784127		-0.0259009	0.000980941	-0.00107181		-0.0677074	0.00273796	-0.00248678
2.83972	-0.013163	0.00043752	-0.000641952		-0.017452	0.000620748	-0.000786892		-0.0259919	0.000984372	-0.00107557		-0.0679416	0.00274729	-0.00249541
2.84972	-0.0132093	0.000439057	-0.00064421		-0.0175132	0.000622923	-0.000789656		-0.0260828	0.000987803	-0.00107934		-0.0681758	0.00275662	-0.00250403
2.85971	-0.0132555	0.000440594	-0.000646469		-0.0175745	0.000625097	-0.000792421		-0.0261737	0.000991233	-0.00108311		-0.0684099	0.00276595	-0.00251265
2.86971	-0.0133018	0.000442131	-0.000648727		-0.0176357	0.000627272	-0.000795185		-0.0262646	0.000994663	-0.00108688		-0.068644	0.00277527	-0.00252127
2.87971	-0.013348	0.000443668	-0.000650986		-0.0176969	0.000629447	-0.000797949		-0.0263555	0.000998093	-0.00109065		-0.068878	0.00278459	-0.00252989
2.88971	-0.0133943	0.000445206	-0.000653244		-0.0177581	0.000631621	-0.000800714		-0.0264464	0.00100152	-0.00109441		-0.069112	0.00279391	-0.00253851
2.89971	-0.0134405	0.000446743	-0.000655502		-0.0178194	0.000633796	-0.000803478		-0.0265373	0.00100495	-0.00109818		-0.069346	0.00280323	-0.00254713
2.90971	-0.0134868	0.00044828	-0.000657761		-0.0178806	0.00063597	-0.000806242		-0.0266282	0.00100838	-0.00110195		-0.06958	0.00281254	-0.00255575
2.91971	-0.013533	0.000449817	-0.000660019		-0.0179418	0.000638145	-0.000809006		-0.0267191	0.00101181	-0.00110572		-0.0698139	0.00282185	-0.00256436
2.92971	-0.0135793	0.000451354	-0.000662277		-0.018003	0.000640319	-0.000811771		-0.0268099	0.00101524	-0.00110948		-0.0700478	0.00283116	-0.00257298
2.93971	-0.0136255	0.000452891	-0.000664535		-0.0180642	0.000642493	-0.000814535		-0.0269008	0.00101867	-0.00111325		-0.0702816	0.00284047	-0.00258159
2.94971	-0.0136718	0.000454428	-0.000666794		-0.0181254	0.000644668	-0.000817299		-0.0269917	0.00102209	-0.00111702		-0.0705154	0.00284977	-0.0025902
2.9597	-0.013718	0.000455965	-0.000669052		-0.0181867	0.000646842	-0.000820063		-0.0270826	0.00102552	-0.00112078		-0.0707492	0.00285908	-0.00259881
2.9697	-0.0137642	0.000457501	-0.00067131		-0.0182479	0.000649016	-0.000822827		-0.0271734	0.00102895	-0.00112455		-0.070983	0.00286838	-0.00260742
2.9797	-0.0138105	0.000459038	-0.000673568		-0.0183091	0.00065119	-0.000825591		-0.0272643	0.00103238	-0.00112832		-0.0712167	0.00287767	-0.00261603
2.9897	-0.0138567	0.000460575	-0.000675827		-0.0183703	0.000653363	-0.000828354		-0.0273552	0.0010358	-0.00113208		-0.0714504	0.00288697	-0.00262464
2.9997	-0.013903	0.000462112	-0.000678085		-0.0184315	0.000655537	-0.000831118		-0.027446	0.00103923	-0.00113585		-0.071684	0.00289626	-0.00263325
3.0097	-0.0139492	0.000463649	-0.000680343		-0.0184927	0.000657711	-0.000833882		-0.0275369	0.00104266	-0.00113962		-0.0719176	0.00290555	-0.00264185
3.0197	-0.0139955	0.000465185	-0.000682601		-0.0185539	0.000659884	-0.000836646		-0.0276277	0.00104608	-0.00114338		-0.0721512	0.00291484	-0.00265046
3.0297	-0.0140417	0.000466722	-0.000684859		-0.0186151	0.000662058	-0.000839409		-0.0277186	0.00104951	-0.00114715		-0.0723848	0.00292413	-0.00265906
3.0397	-0.014088	0.000468259	-0.000687117		-0.0186763	0.000664231	-0.000842173		-0.0278094	0.00105294	-0.00115091		-0.0726183	0.00293341	-0.00266766
3.0497	-0.0141342	0.000469796	-0.000689375		-0.0187375	0.000666405	-0.000844937		-0.0279003	0.00105636	-0.00115468		-0.0728518	0.00294269	-0.00267626
3.05969	-0.0141804	0.000471332	-0.000691633		-0.0187987	0.000668578	-0.0008477		-0.0279911	0.00105979	-0.00115844		-0.0730852	0.00295197	-0.00268486
3.06969	-0.0142267	0.000472869	-0.000693892		-0.0188599	0.000670751	-0.000850464		-0.0280819	0.00106321	-0.00116221		-0.0733186	0.00296124	-0.00269346
3.07969	-0.0142729	0.000474406	-0.00069615		-0.0189211	0.000672924	-0.000853227		-0.0281728	0.00106664	-0.00116597		-0.073552	0.00297052	-0.00270206
3.08969	-0.0143192	0.000475942	-0.000698408		-0.0189823	0.000675098	-0.00085599		-0.0282636	0.00107006	-0.00116974		-0.0737854	0.00297979	-0.00271066
3.09969	-0.0143654	0.000477479	-0.000700666		-0.0190435	0.000677271	-0.000858754		-0.0283544	0.00107349	-0.0011735		-0.0740187	0.00298906	-0.00271925
3.10969	-0.0144116	0.000479015	-0.000702924		-0.0191047	0.000679443	-0.000861517		-0.0284452	0.00107691	-0.00117727		-0.074252	0.00299833	-0.00272784
3.11969	-0.0144579	0.000480552	-0.000705182		-0.0191659	0.000681616	-0.00086428		-0.028536	0.00108033	-0.00118103		-0.0744852	0.00300759	-0.00273644
3.12969	-0.0145041	0.000482088	-0.00070744		-0.0192271	0.000683789	-0.000867044		-0.0286269	0.00108376	-0.0011848		-0.0747185	0.00301685	-0.00274503
3.13969	-0.0145503	0.000483625	-0.000709698		-0.0192883	0.000685962	-0.000869807		-0.0287177	0.00108718	-0.00118856		-0.0749516	0.00302611	-0.00275362
3.14969	-0.0145966	0.000485161	-0.000711955		-0.0193495	0.000688134	-0.00087257		-0.0288085	0.0010906	-0.00119233		-0.0751848	0.00303537	-0.00276221
3.15968	-0.0146428	0.000486697	-0.000714213		-0.0194107	0.000690307	-0.000875333		-0.0288993	0.00109403	-0.00119609		-0.0754179	0.00304463	-0.0027708
3.16968	-0.0146891	0.000488234	-0.000716471		-0.0194719	0.000692479	-0.000878096		-0.0289901	0.00109745	-0.00119986		-0.075651	0.00305388	-0.00277939
3.17968	-0.0147353	0.00048977	-0.000718729		-0.0195331	0.000694652	-0.000880859		-0.0290809	0.00110087	-0.00120362		-0.0758841	0.00306313	-0.00278797
3.18968	-0.0147815	0.000491307	-0.000720987		-0.0195942	0.000696824	-0.000883622		-0.0291716	0.00110429	-0.00120738		-0.0761171	0.00307238	-0.00279656
3.19968	-0.0148278	0.000492843	-0.000723245		-0.0196554	0.000698996	-0.000886385		-0.0292624	0.00110772	-0.00121115		-0.0763501	0.00308162	-0.00280514
3.20968	-0.014874	0.000494379	-0.000725503		-0.0197166	0.000701168	-0.000889148		-0.0293532	0.00111114	-0.00121491		-0.076583	0.00309087	-0.00281372
3.21968	-0.0149202	0.000495915	-0.000727761		-0.0197778	0.00070334	-0.00089191		-0.029444	0.00111456	-0.00121867		-0.0768159	0.00310011	-0.0028223
3.22968	-0.0149665	0.000497452	-0.000730018		-0.019839	0.000705512	-0.000894673		-0.0295348	0.00111798	-0.00122244		-0.0770488	0.00310935	-0.00283089
3.23968	-0.0150127	0.000498988	-0.000732276		-0.0199002	0.000707684	-0.000897436		-0.0296255	0.0011214	-0.0012262		-0.0772817	0.00311858	-0.00283946
3.24968	-0.0150589	0.000500524	-0.000734534		-0.0199613	0.000709856	-0.000900198		-0.0297163	0.00112482	-0.00122996		-0.0775145	0.00312782	-0.00284804
3.25967	-0.0151052	0.00050206	-0.000736792		-0.0200225	0.000712028	-0.000902961		-0.0298071	0.00112824	-0.00123372		-0.0777473	0.00313705	-0.00285662
3.26967	-0.0151514	0.000503596	-0.00073905		-0.0200837	0.000714199	-0.000905724		-0.0298978	0.00113166	-0.00123749		-0.07798	0.00314628	-0.0028652
3.27967	-0.0151976	0.000505132	-0.000741307		-0.0201449	0.000716371	-0.000908486		-0.0299886	0.00113508	-0.00124125		-0.0782128	0.00315551	-0.00287377
3.28967	-0.0152439	0.000506668	-0.000743565		-0.020206	0.000718543	-0.000911249		-0.0300793	0.0011385	-0.00124501		-0.0784455	0.00316473	-0.00288234
3.29967	-0.0152901	0.000508205	-0.000745823		-0.0202672	0.000720714	-0.000914011		-0.0301701	0.00114192	-0.00124877		-0.0786781	0.00317395	-0.00289092
3.30967	-0.0153363	0.000509741	-0.00074808		-0.0203284	0.000722885	-0.000916773		-0.0302608	0.00114534	-0.00125254		-0.0789107	0.00318317	-0.00289949
3.31967	-0.0153826	0.000511277	-0.000750338		-0.0203896	0.000725057	-0.000919536		-0.0303516	0.00114876	-0.0012563		-0.0791433	0.00319239	-0.00290806
3.32967	-0.0154288	0.000512813	-0.000752596		-0.0204507	0.000727228	-0.000922298		-0.0304423	0.00115218	-0.00126006		-0.0793759	0.00320161	-0.00291663
3.33967	-0.015475	0.000514349	-0.000754853		-0.0205119	0.000729399	-0.00092506		-0.030533	0.0011556	-0.00126382		-0.0796084	0.00321082	-0.0029252
3.34967	-0.0155212	0.000515884	-0.000757111		-0.0205731	0.00073157	-0.000927822		-0.0306238	0.00115901	-0.00126758		-0.0798409	0.00322003	-0.00293376
3.35966	-0.0155675	0.00051742	-0.000759369		-0.0206342	0.000733741	-0.000930585		-0.0307145	0.00116243	-0.00127134		-0.0800734	0.00322924	-0.00294233
3.36966	-0.0156137	0.000518956	-0.000761626		-0.0206954	0.000735912	-0.000933347		-0.0308052	0.00116585	-0.00127511		-0.0803058	0.00323845	-0.00295089
3.37966	-0.0156599	0.000520492	-0.000763884		-0.0207566	0.000738083	-0.000936109		-0.0308959	0.00116927	-0.00127887		-0.0805382	0.00324765	-0.00295946
3.38966	-0.0157062	0.000522028	-0.000766141		-0.0208177	0.000740253	-0.000938871		-0.0309867	0.00117268	-0.00128263		-0.0807705	0.00325685	-0.00296802
3.39966	-0.0157524	0.000523564	-0.000768399		-0.0208789	0.000742424	-0.000941633		-0.0310774	0.0011761	-0.00128639		-0.0810029	0.00326605	-0.00297658
3.40966	-0.0157986	0.000525099	-0.000770656		-0.02094	0.000744595	-0.000944395		-0.0311681	0.00117952	-0.00129015		-0.0812352	0.00327525	-0.00298514
3.41966	-0.0158448	0.000526635	-0.000772914		-0.0210012	0.000746765	-0.000947156		-0.0312588	0.00118293	-0.00129391		-0.0814674	0.00328444	-0.0029937
3.42966	-0.0158911	0.000528171	-0.000775171		-0.0210624	0.000748936	-0.000949918		-0.0313495	0.00118635	-0.00129767		-0.0816996	0.00329363	-0.00300226
3.43966	-0.0159373	0.000529707	-0.000777429		-0.0211235	0.000751106	-0.00095268		-0.0314402	0.00118976	-0.00130143		-0.0819318	0.00330282	-0.00301082
3.44966	-0.0159835	0.000531242	-0.000779686		-0.0211847	0.000753276	-0.000955442		-0.0315309	0.00119318	-0.00130519		-0.082164	0.00331201	-0.00301937
3.45965	-0.0160297	0.000532778	-0.000781944		-0.0212458	0.000755446	-0.000958203		-0.0316216	0.0011966	-0.00130895		-0.0823961	0.0033212	-0.00302793
3.46965	-0.016076	0.000534314	-0.000784201		-0.021307	0.000757616	-0.000960965		-0.0317123	0.00120001	-0.00131271		-0.0826282	0.00333038	-0.00303648
3.47965	-0.0161222	0.000535849	-0.000786459		-0.0213681	0.000759786	-0.000963727		-0.0318029	0.00120343	-0.00131647		-0.0828603	0.00333956	-0.00304503
3.48965	-0.0161684	0.000537385	-0.000788716		-0.0214293	0.000761956	-0.000966488		-0.0318936	0.00120684	-0.00132023		-0.0830923	0.00334874	-0.00305358
3.49965	-0.0162146	0.00053892	-0.000790973		-0.0214904	0.000764126	-0.00096925		-0.0319843	0.00121025	-0.00132399		-0.0833243	0.00335791	-0.00306214
3.50965	-0.0162609	0.000540456	-0.000793231		-0.0215516	0.000766296	-0.000972011		-0.032075	0.00121367	-0.00132775		-0.0835563	0.00336709	-0.00307068
3.51965	-0.0163071	0.000541991	-0.000795488		-0.0216127	0.000768466	-0.000974773		-0.0321656	0.00121708	-0.00133151		-0.0837882	0.00337626	-0.00307923
3.52965	-0.0163533	0.000543527	-0.000797746		-0.0216739	0.000770635	-0.000977534		-0.0322563	0.0012205	-0.00133527		-0.0840201	0.00338543	-0.00308778
3.53965	-0.0163995	0.000545062	-0.000800003		-0.021735	0.000772805	-0.000980295		-0.032347	0.00122391	-0.00133902		-0.084252	0.0033946	-0.00309632
3.54965	-0.0164457	0.000546598	-0.00080226		-0.0217962	0.000774975	-0.000983057		-0.0324376	0.00122732	-0.00134278		-0.0844838	0.00340376	-0.00310487
3.55964	-0.016492	0.000548133	-0.000804517		-0.0218573	0.000777144	-0.000985818		-0.0325283	0.00123074	-0.00134654		-0.0847156	0.00341292	-0.00311341
3.56964	-0.0165382	0.000549668	-0.000806775		-0.0219184	0.000779313	-0.000988579		-0.0326189	0.00123415	-0.0013503		-0.0849474	0.00342208	-0.00312196
3.57964	-0.0165844	0.000551204	-0.000809032		-0.0219796	0.000781483	-0.00099134		-0.0327096	0.00123756	-0.00135406		-0.0851791	0.00343124	-0.0031305
3.58964	-0.0166306	0.000552739	-0.000811289		-0.0220407	0.000783652	-0.000994101		-0.0328002	0.00124097	-0.00135782		-0.0854108	0.00344039	-0.00313904
3.59964	-0.0166768	0.000554274	-0.000813546		-0.0221019	0.000785821	-0.000996862		-0.0328909	0.00124438	-0.00136158		-0.0856425	0.00344955	-0.00314758
3.60964	-0.0167231	0.00055581	-0.000815804		-0.022163	0.00078799	-0.000999623		-0.0329815	0.0012478	-0.00136533		-0.0858741	0.0034587	-0.00315611
3.61964	-0.0167693	0.000557345	-0.000818061		-0.0222241	0.000790159	-0.00100238		-0.0330721	0.00125121	-0.00136909		-0.0861057	0.00346785	-0.00316465
3.62964	-0.0168155	0.00055888	-0.000820318		-0.0222853	0.000792328	-0.00100514		-0.0331628	0.00125462	-0.00137285		-0.0863373	0.00347699	-0.00317319
3.63964	-0.0168617	0.000560415	-0.000822575		-0.0223464	0.000794496	-0.00100791		-0.0332534	0.00125803	-0.00137661		-0.0865688	0.00348613	-0.00318172
3.64964	-0.0169079	0.000561951	-0.000824832		-0.0224075	0.000796665	-0.00101067		-0.033344	0.00126144	-0.00138036		-0.0868003	0.00349528	-0.00319025
3.65963	-0.0169541	0.000563486	-0.00082709		-0.0224687	0.000798834	-0.00101343		-0.0334346	0.00126485	-0.00138412		-0.0870318	0.00350441	-0.00319879
3.66963	-0.0170004	0.000565021	-0.000829347		-0.0225298	0.000801002	-0.00101619		-0.0335252	0.00126826	-0.00138788		-0.0872632	0.00351355	-0.00320732
3.67963	-0.0170466	0.000566556	-0.000831604		-0.0225909	0.000803171	-0.00101895		-0.0336158	0.00127167	-0.00139164		-0.0874946	0.00352269	-0.00321585
3.68963	-0.0170928	0.000568091	-0.000833861		-0.0226521	0.000805339	-0.00102171		-0.0337065	0.00127508	-0.00139539		-0.087726	0.00353182	-0.00322438
3.69963	-0.017139	0.000569626	-0.000836118		-0.0227132	0.000807508	-0.00102447		-0.0337971	0.00127849	-0.00139915		-0.0879574	0.00354095	-0.0032329
3.70963	-0.0171852	0.000571161	-0.000838375		-0.0227743	0.000809676	-0.00102723		-0.0338877	0.0012819	-0.00140291		-0.0881887	0.00355008	-0.00324143
3.71963	-0.0172314	0.000572696	-0.000840632		-0.0228354	0.000811844	-0.00102999		-0.0339783	0.00128531	-0.00140666		-0.0884199	0.0035592	-0.00324996
3.72963	-0.0172776	0.000574231	-0.000842889		-0.0228965	0.000814012	-0.00103275		-0.0340688	0.00128872	-0.00141042		-0.0886512	0.00356832	-0.00325848
3.73963	-0.0173239	0.000575766	-0.000845146		-0.0229577	0.00081618	-0.00103551		-0.0341594	0.00129212	-0.00141417		-0.0888824	0.00357744	-0.003267
3.74963	-0.0173701	0.000577301	-0.000847403		-0.0230188	0.000818348	-0.00103827		-0.03425	0.00129553	-0.00141793		-0.0891136	0.00358656	-0.00327553
3.75962	-0.0174163	0.000578836	-0.00084966		-0.0230799	0.000820516	-0.00104103		-0.0343406	0.00129894	-0.00142169		-0.0893447	0.00359568	-0.00328405
3.76962	-0.0174625	0.000580371	-0.000851917		-0.023141	0.000822684	-0.00104379		-0.0344312	0.00130235	-0.00142544		-0.0895758	0.00360479	-0.00329257
3.77962	-0.0175087	0.000581905	-0.000854174		-0.0232021	0.000824851	-0.00104655		-0.0345218	0.00130576	-0.0014292		-0.0898069	0.0036139	-0.00330109
3.78962	-0.0175549	0.00058344	-0.000856431		-0.0232633	0.000827019	-0.00104931		-0.0346123	0.00130916	-0.00143295		-0.090038	0.00362301	-0.00330961
3.79962	-0.0176011	0.000584975	-0.000858688		-0.0233244	0.000829187	-0.00105207		-0.0347029	0.00131257	-0.00143671		-0.090269	0.00363212	-0.00331812
3.80962	-0.0176473	0.00058651	-0.000860945		-0.0233855	0.000831354	-0.00105483		-0.0347935	0.00131598	-0.00144046		-0.0904999	0.00364122	-0.00332664
3.81962	-0.0176935	0.000588045	-0.000863202		-0.0234466	0.000833521	-0.00105759		-0.034884	0.00131938	-0.00144422		-0.0907309	0.00365032	-0.00333515
3.82962	-0.0177398	0.000589579	-0.000865458		-0.0235077	0.000835689	-0.00106035		-0.0349746	0.00132279	-0.00144797		-0.0909618	0.00365942	-0.00334367
3.83962	-0.017786	0.000591114	-0.000867715		-0.0235688	0.000837856	-0.00106311		-0.0350651	0.00132619	-0.00145173		-0.0911927	0.00366852	-0.00335218
3.84962	-0.0178322	0.000592649	-0.000869972		-0.0236299	0.000840023	-0.00106587		-0.0351557	0.0013296	-0.00145548		-0.0914235	0.00367762	-0.00336069
3.85961	-0.0178784	0.000594183	-0.000872229		-0.023691	0.00084219	-0.00106863		-0.0352462	0.00133301	-0.00145924		-0.0916544	0.00368671	-0.0033692
3.86961	-0.0179246	0.000595718	-0.000874486		-0.0237521	0.000844357	-0.00107139		-0.0353368	0.00133641	-0.00146299		-0.0918851	0.0036958	-0.00337771
3.87961	-0.0179708	0.000597252	-0.000876743		-0.0238132	0.000846524	-0.00107415		-0.0354273	0.00133982	-0.00146675		-0.0921159	0.00370489	-0.00338622
3.88961	-0.018017	0.000598787	-0.000878999		-0.0238743	0.000848691	-0.00107691		-0.0355178	0.00134322	-0.0014705		-0.0923466	0.00371397	-0.00339472
3.89961	-0.0180632	0.000600322	-0.000881256		-0.0239354	0.000850858	-0.00107967		-0.0356084	0.00134662	-0.00147425		-0.0925773	0.00372306	-0.00340323
3.90961	-0.0181094	0.000601856	-0.000883513		-0.0239966	0.000853025	-0.00108243		-0.0356989	0.00135003	-0.00147801		-0.092808	0.00373214	-0.00341173
3.91961	-0.0181556	0.000603391	-0.00088577		-0.0240577	0.000855191	-0.00108519		-0.0357894	0.00135343	-0.00148176		-0.0930386	0.00374122	-0.00342024
3.92961	-0.0182018	0.000604925	-0.000888026		-0.0241187	0.000857358	-0.00108795		-0.0358799	0.00135684	-0.00148552		-0.0932692	0.0037503	-0.00342874
3.93961	-0.018248	0.000606459	-0.000890283		-0.0241798	0.000859524	-0.00109071		-0.0359705	0.00136024	-0.00148927		-0.0934997	0.00375937	-0.00343724
3.94961	-0.0182942	0.000607994	-0.00089254		-0.0242409	0.000861691	-0.00109347		-0.036061	0.00136364	-0.00149302		-0.0937302	0.00376844	-0.00344574
3.9596	-0.0183404	0.000609528	-0.000894796		-0.024302	0.000863857	-0.00109623		-0.0361515	0.00136705	-0.00149678		-0.0939607	0.00377751	-0.00345424
3.9696	-0.0183866	0.000611063	-0.000897053		-0.0243631	0.000866023	-0.00109899		-0.036242	0.00137045	-0.00150053		-0.0941912	0.00378658	-0.00346274
3.9796	-0.0184328	0.000612597	-0.00089931		-0.0244242	0.000868189	-0.00110175		-0.0363325	0.00137385	-0.00150428		-0.0944216	0.00379565	-0.00347123
3.9896	-0.0184791	0.000614131	-0.000901566		-0.0244853	0.000870355	-0.00110451		-0.036423	0.00137725	-0.00150803		-0.094652	0.00380471	-0.00347973
3.9996	-0.0185253	0.000615666	-0.000903823		-0.0245464	0.000872521	-0.00110727		-0.0365135	0.00138065	-0.00151179		-0.0948824	0.00381377	-0.00348822
4.0096	-0.0185715	0.0006172	-0.000906079		-0.0246075	0.000874687	-0.00111002		-0.036604	0.00138406	-0.00151554		-0.0951127	0.00382283	-0.00349672
4.0196	-0.0186177	0.000618734	-0.000908336		-0.0246686	0.000876853	-0.00111278		-0.0366945	0.00138746	-0.00151929		-0.095343	0.00383188	-0.00350521
4.0296	-0.0186639	0.000620268	-0.000910592		-0.0247297	0.000879019	-0.00111554		-0.0367849	0.00139086	-0.00152304		-0.0955733	0.00384094	-0.0035137
4.0396	-0.0187101	0.000621802	-0.000912849		-0.0247908	0.000881185	-0.0011183		-0.0368754	0.00139426	-0.0015268		-0.0958035	0.00384999	-0.00352219
4.0496	-0.0187563	0.000623337	-0.000915106		-0.0248518	0.00088335	-0.00112106		-0.0369659	0.00139766	-0.00153055		-0.0960337	0.00385904	-0.00353068
4.05959	-0.0188025	0.000624871	-0.000917362		-0.0249129	0.000885516	-0.00112382		-0.0370564	0.00140106	-0.0015343		-0.0962639	0.00386809	-0.00353917
4.06959	-0.0188487	0.000626405	-0.000919619		-0.024974	0.000887681	-0.00112658		-0.0371468	0.00140446	-0.00153805		-0.096494	0.00387713	-0.00354765
4.07959	-0.0188949	0.000627939	-0.000921875		-0.0250351	0.000889847	-0.00112934		-0.0372373	0.00140786	-0.0015418		-0.0967241	0.00388617	-0.00355614
4.08959	-0.0189411	0.000629473	-0.000924131		-0.0250962	0.000892012	-0.0011321		-0.0373278	0.00141126	-0.00154556		-0.0969542	0.00389521	-0.00356462
4.09959	-0.0189873	0.000631007	-0.000926388		-0.0251572	0.000894177	-0.00113485		-0.0374182	0.00141466	-0.00154931		-0.0971842	0.00390425	-0.00357311
4.10959	-0.0190335	0.000632541	-0.000928644		-0.0252183	0.000896342	-0.00113761		-0.0375087	0.00141806	-0.00155306		-0.0974142	0.00391329	-0.00358159
4.11959	-0.0190797	0.000634075	-0.000930901		-0.0252794	0.000898507	-0.00114037		-0.0375991	0.00142146	-0.00155681		-0.0976442	0.00392232	-0.00359007
4.12959	-0.0191258	0.000635609	-0.000933157		-0.0253405	0.000900672	-0.00114313		-0.0376896	0.00142486	-0.00156056		-0.0978741	0.00393135	-0.00359855
4.13959	-0.019172	0.000637143	-0.000935413		-0.0254016	0.000902837	-0.00114589		-0.03778	0.00142826	-0.00156431		-0.098104	0.00394038	-0.00360703
4.14959	-0.0192182	0.000638677	-0.00093767		-0.0254626	0.000905002	-0.00114865		-0.0378705	0.00143165	-0.00156806		-0.0983339	0.00394941	-0.00361551
4.15958	-0.0192644	0.000640211	-0.000939926		-0.0255237	0.000907167	-0.00115141		-0.0379609	0.00143505	-0.00157181		-0.0985637	0.00395843	-0.00362398
4.16958	-0.0193106	0.000641745	-0.000942183		-0.0255848	0.000909331	-0.00115416		-0.0380513	0.00143845	-0.00157556		-0.0987935	0.00396746	-0.00363246
4.17958	-0.0193568	0.000643278	-0.000944439		-0.0256458	0.000911496	-0.00115692		-0.0381418	0.00144185	-0.00157931		-0.0990233	0.00397647	-0.00364093
4.18958	-0.019403	0.000644812	-0.000946695		-0.0257069	0.000913661	-0.00115968		-0.0382322	0.00144524	-0.00158306		-0.0992531	0.00398549	-0.00364941
4.19958	-0.0194492	0.000646346	-0.000948951		-0.025768	0.000915825	-0.00116244		-0.0383226	0.00144864	-0.00158681		-0.0994828	0.00399451	-0.00365788
4.20958	-0.0194954	0.00064788	-0.000951208		-0.025829	0.000917989	-0.0011652		-0.038413	0.00145204	-0.00159056		-0.0997124	0.00400352	-0.00366635
4.21958	-0.0195416	0.000649413	-0.000953464		-0.0258901	0.000920154	-0.00116796		-0.0385034	0.00145543	-0.00159431		-0.0999421	0.00401253	-0.00367482
4.22958	-0.0195878	0.000650947	-0.00095572		-0.0259512	0.000922318	-0.00117071		-0.0385939	0.00145883	-0.00159806		-0.100172	0.00402154	-0.00368329
4.23958	-0.019634	0.000652481	-0.000957976		-0.0260122	0.000924482	-0.00117347		-0.0386843	0.00146223	-0.00160181		-0.100401	0.00403055	-0.00369176
4.24958	-0.0196802	0.000654015	-0.000960233		-0.0260733	0.000926646	-0.00117623		-0.0387747	0.00146562	-0.00160556		-0.100631	0.00403955	-0.00370022
4.25957	-0.0197264	0.000655548	-0.000962489		-0.0261343	0.00092881	-0.00117899		-0.0388651	0.00146902	-0.00160931		-0.10086	0.00404855	-0.00370869
4.26957	-0.0197726	0.000657082	-0.000964745		-0.0261954	0.000930974	-0.00118175		-0.0389555	0.00147241	-0.00161306		-0.10109	0.00405755	-0.00371716
4.27957	-0.0198188	0.000658615	-0.000967001		-0.0262565	0.000933138	-0.0011845		-0.0390459	0.00147581	-0.00161681		-0.101319	0.00406655	-0.00372562
4.28957	-0.0198649	0.000660149	-0.000969257		-0.0263175	0.000935302	-0.00118726		-0.0391362	0.0014792	-0.00162056		-0.101549	0.00407554	-0.00373408
4.29957	-0.0199111	0.000661682	-0.000971513		-0.0263786	0.000937465	-0.00119002		-0.0392266	0.0014826	-0.0016243		-0.101778	0.00408454	-0.00374254
4.30957	-0.0199573	0.000663216	-0.000973769		-0.0264396	0.000939629	-0.00119278		-0.039317	0.00148599	-0.00162805		-0.102007	0.00409353	-0.003751
4.31957	-0.0200035	0.000664749	-0.000976026		-0.0265007	0.000941792	-0.00119554		-0.0394074	0.00148938	-0.0016318		-0.102237	0.00410251	-0.00375946
4.32957	-0.0200497	0.000666283	-0.000978282		-0.0265617	0.000943956	-0.00119829		-0.0394978	0.00149278	-0.00163555		-0.102466	0.0041115	-0.00376792
4.33957	-0.0200959	0.000667816	-0.000980538		-0.0266228	0.000946119	-0.00120105		-0.0395881	0.00149617	-0.0016393		-0.102695	0.00412048	-0.00377638
4.34957	-0.0201421	0.00066935	-0.000982794		-0.0266838	0.000948283	-0.00120381		-0.0396785	0.00149957	-0.00164305		-0.102925	0.00412946	-0.00378483
4.35956	-0.0201883	0.000670883	-0.00098505		-0.0267449	0.000950446	-0.00120657		-0.0397689	0.00150296	-0.00164679		-0.103154	0.00413844	-0.00379329
4.36956	-0.0202345	0.000672416	-0.000987306		-0.0268059	0.000952609	-0.00120932		-0.0398592	0.00150635	-0.00165054		-0.103383	0.00414742	-0.00380174
4.37956	-0.0202806	0.00067395	-0.000989562		-0.026867	0.000954772	-0.00121208		-0.0399496	0.00150974	-0.00165429		-0.103612	0.00415639	-0.00381019
4.38956	-0.0203268	0.000675483	-0.000991818		-0.026928	0.000956935	-0.00121484		-0.0400399	0.00151314	-0.00165804		-0.103841	0.00416537	-0.00381864
4.39956	-0.020373	0.000677016	-0.000994074		-0.0269891	0.000959098	-0.0012176		-0.0401303	0.00151653	-0.00166178		-0.10407	0.00417434	-0.00382709
4.40956	-0.0204192	0.00067855	-0.00099633		-0.0270501	0.000961261	-0.00122035		-0.0402206	0.00151992	-0.00166553		-0.104299	0.0041833	-0.00383554
4.41956	-0.0204654	0.000680083	-0.000998586		-0.0271111	0.000963423	-0.00122311		-0.040311	0.00152331	-0.00166928		-0.104528	0.00419227	-0.00384399
4.42956	-0.0205116	0.000681616	-0.00100084		-0.0271722	0.000965586	-0.00122587		-0.0404013	0.0015267	-0.00167302		-0.104757	0.00420123	-0.00385244
4.43956	-0.0205578	0.000683149	-0.0010031		-0.0272332	0.000967749	-0.00122862		-0.0404917	0.00153009	-0.00167677		-0.104986	0.00421019	-0.00386089
4.44956	-0.0206039	0.000684682	-0.00100535		-0.0272943	0.000969911	-0.00123138		-0.040582	0.00153348	-0.00168052		-0.105215	0.00421915	-0.00386933
4.45955	-0.0206501	0.000686215	-0.00100761		-0.0273553	0.000972074	-0.00123414		-0.0406723	0.00153687	-0.00168426		-0.105444	0.00422811	-0.00387777
4.46955	-0.0206963	0.000687749	-0.00100987		-0.0274163	0.000974236	-0.0012369		-0.0407626	0.00154026	-0.00168801		-0.105673	0.00423706	-0.00388622
4.47955	-0.0207425	0.000689282	-0.00101212		-0.0274774	0.000976398	-0.00123965		-0.040853	0.00154365	-0.00169176		-0.105902	0.00424602	-0.00389466
4.48955	-0.0207887	0.000690815	-0.00101438		-0.0275384	0.000978561	-0.00124241		-0.0409433	0.00154704	-0.0016955		-0.10613	0.00425496	-0.0039031
4.49955	-0.0208348	0.000692348	-0.00101663		-0.0275994	0.000980723	-0.00124517		-0.0410336	0.00155043	-0.00169925		-0.106359	0.00426391	-0.00391154
4.50955	-0.020881	0.000693881	-0.00101889		-0.0276605	0.000982885	-0.00124792		-0.0411239	0.00155382	-0.00170299		-0.106588	0.00427286	-0.00391998
4.51955	-0.0209272	0.000695414	-0.00102114		-0.0277215	0.000985047	-0.00125068		-0.0412142	0.00155721	-0.00170674		-0.106816	0.0042818	-0.00392841
4.52955	-0.0209734	0.000696947	-0.0010234		-0.0277825	0.000987209	-0.00125344		-0.0413045	0.0015606	-0.00171049		-0.107045	0.00429074	-0.00393685
4.53955	-0.0210196	0.00069848	-0.00102566		-0.0278435	0.00098937	-0.00125619		-0.0413948	0.00156399	-0.00171423		-0.107274	0.00429968	-0.00394528
4.54955	-0.0210658	0.000700012	-0.00102791		-0.0279046	0.000991532	-0.00125895		-0.0414851	0.00156738	-0.00171798		-0.107502	0.00430862	-0.00395372
4.55954	-0.0211119	0.000701545	-0.00103017		-0.0279656	0.000993694	-0.00126171		-0.0415754	0.00157077	-0.00172172		-0.107731	0.00431755	-0.00396215
4.56954	-0.0211581	0.000703078	-0.00103242		-0.0280266	0.000995855	-0.00126446		-0.0416657	0.00157415	-0.00172547		-0.107959	0.00432648	-0.00397058
4.57954	-0.0212043	0.000704611	-0.00103468		-0.0280876	0.000998017	-0.00126722		-0.041756	0.00157754	-0.00172921		-0.108188	0.00433541	-0.00397901
4.58954	-0.0212505	0.000706144	-0.00103693		-0.0281487	0.00100018	-0.00126998		-0.0418463	0.00158093	-0.00173296		-0.108416	0.00434434	-0.00398744
4.59954	-0.0212966	0.000707677	-0.00103919		-0.0282097	0.00100234	-0.00127273		-0.0419365	0.00158432	-0.0017367		-0.108645	0.00435326	-0.00399587
4.60954	-0.0213428	0.000709209	-0.00104145		-0.0282707	0.0010045	-0.00127549		-0.0420268	0.0015877	-0.00174044		-0.108873	0.00436219	-0.0040043
4.61954	-0.021389	0.000710742	-0.0010437		-0.0283317	0.00100666	-0.00127825		-0.0421171	0.00159109	-0.00174419		-0.109101	0.00437111	-0.00401272
4.62954	-0.0214352	0.000712275	-0.00104596		-0.0283927	0.00100882	-0.001281		-0.0422073	0.00159448	-0.00174793		-0.10933	0.00438002	-0.00402115
4.63954	-0.0214814	0.000713807	-0.00104821		-0.0284537	0.00101098	-0.00128376		-0.0422976	0.00159786	-0.00175168		-0.109558	0.00438894	-0.00402957
4.64954	-0.0215275	0.00071534	-0.00105047		-0.0285148	0.00101315	-0.00128651		-0.0423879	0.00160125	-0.00175542		-0.109786	0.00439785	-0.00403799
4.65953	-0.0215737	0.000716873	-0.00105272		-0.0285758	0.00101531	-0.00128927		-0.0424781	0.00160463	-0.00175916		-0.110015	0.00440677	-0.00404642
4.66953	-0.0216199	0.000718405	-0.00105498		-0.0286368	0.00101747	-0.00129203		-0.0425684	0.00160802	-0.00176291		-0.110243	0.00441567	-0.00405484
4.67953	-0.0216661	0.000719938	-0.00105723		-0.0286978	0.00101963	-0.00129478		-0.0426586	0.0016114	-0.00176665		-0.110471	0.00442458	-0.00406326
4.68953	-0.0217122	0.00072147	-0.00105949		-0.0287588	0.00102179	-0.00129754		-0.0427489	0.00161479	-0.00177039		-0.110699	0.00443349	-0.00407168
4.69953	-0.0217584	0.000723003	-0.00106175		-0.0288198	0.00102395	-0.00130029		-0.0428391	0.00161817	-0.00177414		-0.110927	0.00444239	-0.00408009
4.70953	-0.0218046	0.000724535	-0.001064		-0.0288808	0.00102611	-0.00130305		-0.0429293	0.00162156	-0.00177788		-0.111155	0.00445129	-0.00408851
4.71953	-0.0218507	0.000726068	-0.00106626		-0.0289418	0.00102827	-0.00130581		-0.0430196	0.00162494	-0.00178162		-0.111383	0.00446019	-0.00409692
4.72953	-0.0218969	0.0007276	-0.00106851		-0.0290028	0.00103043	-0.00130856		-0.0431098	0.00162832	-0.00178537		-0.111611	0.00446908	-0.00410534
4.73953	-0.0219431	0.000729133	-0.00107077		-0.0290638	0.00103259	-0.00131132		-0.0432	0.00163171	-0.00178911		-0.111839	0.00447798	-0.00411375
4.74953	-0.0219893	0.000730665	-0.00107302		-0.0291248	0.00103475	-0.00131407		-0.0432903	0.00163509	-0.00179285		-0.112067	0.00448687	-0.00412216
4.75952	-0.0220354	0.000732198	-0.00107528		-0.0291858	0.00103691	-0.00131683		-0.0433805	0.00163847	-0.00179659		-0.112295	0.00449576	-0.00413057
4.76952	-0.0220816	0.00073373	-0.00107753		-0.0292468	0.00103907	-0.00131958		-0.0434707	0.00164186	-0.00180034		-0.112523	0.00450464	-0.00413898
4.77952	-0.0221278	0.000735262	-0.00107979		-0.0293078	0.00104123	-0.00132234		-0.0435609	0.00164524	-0.00180408		-0.112751	0.00451353	-0.00414739
4.78952	-0.0221739	0.000736794	-0.00108204		-0.0293688	0.00104339	-0.0013251		-0.0436511	0.00164862	-0.00180782		-0.112979	0.00452241	-0.0041558
4.79952	-0.0222201	0.000738327	-0.0010843		-0.0294298	0.00104555	-0.00132785		-0.0437413	0.001652	-0.00181156		-0.113206	0.00453129	-0.00416421
4.80952	-0.0222663	0.000739859	-0.00108655		-0.0294908	0.00104771	-0.00133061		-0.0438315	0.00165539	-0.0018153		-0.113434	0.00454017	-0.00417261
4.81952	-0.0223125	0.000741391	-0.00108881		-0.0295518	0.00104987	-0.00133336		-0.0439217	0.00165877	-0.00181905		-0.113662	0.00454904	-0.00418102
4.82952	-0.0223586	0.000742923	-0.00109107		-0.0296128	0.00105203	-0.00133612		-0.0440119	0.00166215	-0.00182279		-0.113889	0.00455792	-0.00418942
4.83952	-0.0224048	0.000744456	-0.00109332		-0.0296738	0.00105419	-0.00133887		-0.0441021	0.00166553	-0.00182653		-0.114117	0.00456679	-0.00419782
4.84952	-0.022451	0.000745988	-0.00109558		-0.0297348	0.00105635	-0.00134163		-0.0441923	0.00166891	-0.00183027		-0.114345	0.00457566	-0.00420622
4.85951	-0.0224971	0.00074752	-0.00109783		-0.0297958	0.00105851	-0.00134438		-0.0442825	0.00167229	-0.00183401		-0.114572	0.00458452	-0.00421462
4.86951	-0.0225433	0.000749052	-0.00110009		-0.0298568	0.00106067	-0.00134714		-0.0443727	0.00167567	-0.00183775		-0.1148	0.00459339	-0.00422302
4.87951	-0.0225895	0.000750584	-0.00110234		-0.0299178	0.00106283	-0.00134989		-0.0444628	0.00167905	-0.00184149		-0.115027	0.00460225	-0.00423142
4.88951	-0.0226356	0.000752116	-0.0011046		-0.0299787	0.00106499	-0.00135265		-0.044553	0.00168243	-0.00184523		-0.115255	0.00461111	-0.00423981
4.89951	-0.0226818	0.000753648	-0.00110685		-0.0300397	0.00106714	-0.0013554		-0.0446432	0.00168581	-0.00184897		-0.115482	0.00461997	-0.00424821
4.90951	-0.022728	0.00075518	-0.00110911		-0.0301007	0.0010693	-0.00135816		-0.0447333	0.00168919	-0.00185271		-0.11571	0.00462882	-0.0042566
4.91951	-0.0227741	0.000756712	-0.00111136		-0.0301617	0.00107146	-0.00136091		-0.0448235	0.00169257	-0.00185645		-0.115937	0.00463768	-0.004265
4.92951	-0.0228203	0.000758244	-0.00111362		-0.0302227	0.00107362	-0.00136367		-0.0449137	0.00169595	-0.00186019		-0.116165	0.00464653	-0.00427339
4.93951	-0.0228664	0.000759776	-0.00111587		-0.0302837	0.00107578	-0.00136642		-0.0450038	0.00169933	-0.00186393		-0.116392	0.00465538	-0.00428178
4.94951	-0.0229126	0.000761308	-0.00111813		-0.0303446	0.00107794	-0.00136918		-0.045094	0.00170271	-0.00186767		-0.116619	0.00466423	-0.00429017
4.9595	-0.0229588	0.00076284	-0.00112038		-0.0304056	0.0010801	-0.00137193		-0.0451841	0.00170608	-0.00187141		-0.116846	0.00467307	-0.00429856
4.9695	-0.0230049	0.000764371	-0.00112264		-0.0304666	0.00108226	-0.00137469		-0.0452743	0.00170946	-0.00187515		-0.117074	0.00468191	-0.00430695
4.9795	-0.0230511	0.000765903	-0.00112489		-0.0305276	0.00108441	-0.00137744		-0.0453644	0.00171284	-0.00187889		-0.117301	0.00469075	-0.00431533
4.9895	-0.0230973	0.000767435	-0.00112715		-0.0305885	0.00108657	-0.0013802		-0.0454545	0.00171622	-0.00188263		-0.117528	0.00469959	-0.00432372
4.9995	-0.0231434	0.000768967	-0.0011294		-0.0306495	0.00108873	-0.00138295		-0.0455447	0.00171959	-0.00188637		-0.117755	0.00470843	-0.0043321
5.0095	-0.0231896	0.000770499	-0.00113166		-0.0307105	0.00109089	-0.00138571		-0.0456348	0.00172297	-0.00189011		-0.117982	0.00471726	-0.00434049
5.0195	-0.0232357	0.00077203	-0.00113391		-0.0307714	0.00109305	-0.00138846		-0.0457249	0.00172635	-0.00189385		-0.118209	0.00472609	-0.00434887
5.0295	-0.0232819	0.000773562	-0.00113617		-0.0308324	0.00109521	-0.00139121		-0.0458151	0.00172972	-0.00189759		-0.118436	0.00473492	-0.00435725
5.0395	-0.0233281	0.000775094	-0.00113842		-0.0308934	0.00109736	-0.00139397		-0.0459052	0.0017331	-0.00190133		-0.118663	0.00474375	-0.00436563
5.0495	-0.0233742	0.000776625	-0.00114068		-0.0309544	0.00109952	-0.00139672		-0.0459953	0.00173648	-0.00190507		-0.11889	0.00475257	-0.00437401
5.05949	-0.0234204	0.000778157	-0.00114293		-0.0310153	0.00110168	-0.00139948		-0.0460854	0.00173985	-0.0019088		-0.119117	0.00476139	-0.00438239
5.06949	-0.0234665	0.000779688	-0.00114519		-0.0310763	0.00110384	-0.00140223		-0.0461755	0.00174323	-0.00191254		-0.119344	0.00477021	-0.00439077
5.07949	-0.0235127	0.00078122	-0.00114744		-0.0311372	0.00110599	-0.00140499		-0.0462656	0.0017466	-0.00191628		-0.119571	0.00477903	-0.00439914
5.08949	-0.0235589	0.000782752	-0.0011497		-0.0311982	0.00110815	-0.00140774		-0.0463557	0.00174998	-0.00192002		-0.119798	0.00478785	-0.00440752
5.09949	-0.023605	0.000784283	-0.00115195		-0.0312592	0.00111031	-0.00141049		-0.0464458	0.00175335	-0.00192376		-0.120025	0.00479666	-0.00441589
5.10949	-0.0236512	0.000785815	-0.00115421		-0.0313201	0.00111247	-0.00141325		-0.0465359	0.00175673	-0.00192749		-0.120252	0.00480547	-0.00442426
5.11949	-0.0236973	0.000787346	-0.00115646		-0.0313811	0.00111462	-0.001416		-0.046626	0.0017601	-0.00193123		-0.120478	0.00481428	-0.00443264
5.12949	-0.0237435	0.000788877	-0.00115872		-0.031442	0.00111678	-0.00141876		-0.0467161	0.00176348	-0.00193497		-0.120705	0.00482309	-0.00444101
5.13949	-0.0237896	0.000790409	-0.00116097		-0.031503	0.00111894	-0.00142151		-0.0468062	0.00176685	-0.00193871		-0.120932	0.00483189	-0.00444937
5.14949	-0.0238358	0.00079194	-0.00116323		-0.031564	0.0011211	-0.00142426		-0.0468962	0.00177022	-0.00194244		-0.121158	0.00484069	-0.00445774
5.15948	-0.0238819	0.000793472	-0.00116548		-0.0316249	0.00112325	-0.00142702		-0.0469863	0.0017736	-0.00194618		-0.121385	0.00484949	-0.00446611
5.16948	-0.0239281	0.000795003	-0.00116774		-0.0316859	0.00112541	-0.00142977		-0.0470764	0.00177697	-0.00194992		-0.121612	0.00485829	-0.00447448
5.17948	-0.0239743	0.000796534	-0.00116999		-0.0317468	0.00112757	-0.00143253		-0.0471665	0.00178034	-0.00195365		-0.121838	0.00486709	-0.00448284
5.18948	-0.0240204	0.000798066	-0.00117225		-0.0318078	0.00112972	-0.00143528		-0.0472565	0.00178371	-0.00195739		-0.122065	0.00487588	-0.00449121
5.19948	-0.0240666	0.000799597	-0.0011745		-0.0318687	0.00113188	-0.00143803		-0.0473466	0.00178709	-0.00196113		-0.122291	0.00488467	-0.00449957
5.20948	-0.0241127	0.000801128	-0.00117675		-0.0319297	0.00113404	-0.00144079		-0.0474366	0.00179046	-0.00196486		-0.122518	0.00489346	-0.00450793
5.21948	-0.0241589	0.000802659	-0.00117901		-0.0319906	0.00113619	-0.00144354		-0.0475267	0.00179383	-0.0019686		-0.122744	0.00490225	-0.00451629
5.22948	-0.024205	0.00080419	-0.00118126		-0.0320516	0.00113835	-0.00144629		-0.0476167	0.0017972	-0.00197234		-0.122971	0.00491103	-0.00452465
5.23948	-0.0242512	0.000805722	-0.00118352		-0.0321125	0.00114051	-0.00144905		-0.0477068	0.00180057	-0.00197607		-0.123197	0.00491982	-0.00453301
5.24948	-0.0242973	0.000807253	-0.00118577		-0.0321734	0.00114266	-0.0014518		-0.0477968	0.00180394	-0.00197981		-0.123423	0.0049286	-0.00454137
5.25947	-0.0243435	0.000808784	-0.00118803		-0.0322344	0.00114482	-0.00145455		-0.0478869	0.00180732	-0.00198354		-0.12365	0.00493738	-0.00454972
5.26947	-0.0243896	0.000810315	-0.00119028		-0.0322953	0.00114697	-0.00145731		-0.0479769	0.00181069	-0.00198728		-0.123876	0.00494615	-0.00455808
5.27947	-0.0244358	0.000811846	-0.00119254		-0.0323563	0.00114913	-0.00146006		-0.0480669	0.00181406	-0.00199101		-0.124102	0.00495492	-0.00456643
5.28947	-0.0244819	0.000813377	-0.00119479		-0.0324172	0.00115129	-0.00146281		-0.048157	0.00181743	-0.00199475		-0.124328	0.0049637	-0.00457479
5.29947	-0.0245281	0.000814908	-0.00119705		-0.0324781	0.00115344	-0.00146557		-0.048247	0.0018208	-0.00199848		-0.124555	0.00497247	-0.00458314
5.30947	-0.0245742	0.000816439	-0.0011993		-0.0325391	0.0011556	-0.00146832		-0.048337	0.00182417	-0.00200222		-0.124781	0.00498123	-0.00459149
5.31947	-0.0246204	0.00081797	-0.00120156		-0.0326	0.00115775	-0.00147107		-0.048427	0.00182753	-0.00200595		-0.125007	0.00499	-0.00459984
5.32947	-0.0246665	0.000819501	-0.00120381		-0.0326609	0.00115991	-0.00147383		-0.0485171	0.0018309	-0.00200969		-0.125233	0.00499876	-0.00460819
5.33947	-0.0247127	0.000821032	-0.00120606		-0.0327219	0.00116207	-0.00147658		-0.0486071	0.00183427	-0.00201342		-0.125459	0.00500752	-0.00461653
5.34947	-0.0247588	0.000822563	-0.00120832		-0.0327828	0.00116422	-0.00147933		-0.0486971	0.00183764	-0.00201716		-0.125685	0.00501628	-0.00462488
5.35946	-0.024805	0.000824094	-0.00121057		-0.0328437	0.00116638	-0.00148209		-0.0487871	0.00184101	-0.00202089		-0.125911	0.00502504	-0.00463323
5.36946	-0.0248511	0.000825624	-0.00121283		-0.0329047	0.00116853	-0.00148484		-0.0488771	0.00184438	-0.00202463		-0.126137	0.00503379	-0.00464157
5.37946	-0.0248972	0.000827155	-0.00121508		-0.0329656	0.00117069	-0.00148759		-0.0489671	0.00184775	-0.00202836		-0.126363	0.00504254	-0.00464991
5.38946	-0.0249434	0.000828686	-0.00121734		-0.0330265	0.00117284	-0.00149034		-0.0490571	0.00185111	-0.00203209		-0.126589	0.00505129	-0.00465826
5.39946	-0.0249895	0.000830217	-0.00121959		-0.0330875	0.001175	-0.0014931		-0.0491471	0.00185448	-0.00203583		-0.126815	0.00506004	-0.0046666
5.40946	-0.0250357	0.000831747	-0.00122185		-0.0331484	0.00117715	-0.00149585		-0.049237	0.00185785	-0.00203956		-0.12704	0.00506878	-0.00467494
5.41946	-0.0250818	0.000833278	-0.0012241		-0.0332093	0.00117931	-0.0014986		-0.049327	0.00186121	-0.0020433		-0.127266	0.00507753	-0.00468328
5.42946	-0.025128	0.000834809	-0.00122635		-0.0332702	0.00118146	-0.00150135		-0.049417	0.00186458	-0.00204703		-0.127492	0.00508627	-0.00469162
5.43946	-0.0251741	0.00083634	-0.00122861		-0.0333311	0.00118362	-0.00150411		-0.049507	0.00186795	-0.00205076		-0.127718	0.00509501	-0.00469995
5.44946	-0.0252203	0.00083787	-0.00123086		-0.0333921	0.00118577	-0.00150686		-0.0495969	0.00187131	-0.00205449		-0.127944	0.00510374	-0.00470829
5.45945	-0.0252664	0.000839401	-0.00123312		-0.033453	0.00118793	-0.00150961		-0.0496869	0.00187468	-0.00205823		-0.128169	0.00511248	-0.00471662
5.46945	-0.0253125	0.000840931	-0.00123537		-0.0335139	0.00119008	-0.00151236		-0.0497769	0.00187805	-0.00206196		-0.128395	0.00512121	-0.00472496
5.47945	-0.0253587	0.000842462	-0.00123763		-0.0335748	0.00119224	-0.00151512		-0.0498668	0.00188141	-0.00206569		-0.12862	0.00512994	-0.00473329
5.48945	-0.0254048	0.000843992	-0.00123988		-0.0336357	0.00119439	-0.00151787		-0.0499568	0.00188478	-0.00206943		-0.128846	0.00513867	-0.00474162
5.49945	-0.025451	0.000845523	-0.00124213		-0.0336966	0.00119655	-0.00152062		-0.0500467	0.00188814	-0.00207316		-0.129072	0.00514739	-0.00474995
5.50945	-0.0254971	0.000847053	-0.00124439		-0.0337576	0.0011987	-0.00152337		-0.0501367	0.00189151	-0.00207689		-0.129297	0.00515612	-0.00475828
5.51945	-0.0255432	0.000848584	-0.00124664		-0.0338185	0.00120085	-0.00152613		-0.0502266	0.00189487	-0.00208062		-0.129523	0.00516484	-0.00476661
5.52945	-0.0255894	0.000850114	-0.0012489		-0.0338794	0.00120301	-0.00152888		-0.0503166	0.00189823	-0.00208435		-0.129748	0.00517356	-0.00477494
5.53945	-0.0256355	0.000851645	-0.00125115		-0.0339403	0.00120516	-0.00153163		-0.0504065	0.0019016	-0.00208809		-0.129973	0.00518227	-0.00478326
5.54945	-0.0256817	0.000853175	-0.0012534		-0.0340012	0.00120732	-0.00153438		-0.0504965	0.00190496	-0.00209182		-0.130199	0.00519099	-0.00479159
5.55944	-0.0257278	0.000854705	-0.00125566		-0.0340621	0.00120947	-0.00153713		-0.0505864	0.00190832	-0.00209555		-0.130424	0.0051997	-0.00479991
5.56944	-0.0257739	0.000856236	-0.00125791		-0.034123	0.00121162	-0.00153989		-0.0506763	0.00191169	-0.00209928		-0.13065	0.00520841	-0.00480823
5.57944	-0.0258201	0.000857766	-0.00126017		-0.0341839	0.00121378	-0.00154264		-0.0507662	0.00191505	-0.00210301		-0.130875	0.00521712	-0.00481656
5.58944	-0.0258662	0.000859296	-0.00126242		-0.0342448	0.00121593	-0.00154539		-0.0508562	0.00191841	-0.00210674		-0.1311	0.00522582	-0.00482488
5.59944	-0.0259123	0.000860827	-0.00126468		-0.0343057	0.00121809	-0.00154814		-0.0509461	0.00192178	-0.00211048		-0.131325	0.00523453	-0.0048332
5.60944	-0.0259585	0.000862357	-0.00126693		-0.0343666	0.00122024	-0.00155089		-0.051036	0.00192514	-0.00211421		-0.131551	0.00524323	-0.00484152
5.61944	-0.0260046	0.000863887	-0.00126918		-0.0344275	0.00122239	-0.00155365		-0.0511259	0.0019285	-0.00211794		-0.131776	0.00525193	-0.00484983
5.62944	-0.0260508	0.000865417	-0.00127144		-0.0344884	0.00122455	-0.0015564		-0.0512158	0.00193186	-0.00212167		-0.132001	0.00526062	-0.00485815
5.63944	-0.0260969	0.000866947	-0.00127369		-0.0345493	0.0012267	-0.00155915		-0.0513057	0.00193522	-0.0021254		-0.132226	0.00526932	-0.00486646
5.64944	-0.026143	0.000868477	-0.00127595		-0.0346102	0.00122885	-0.0015619		-0.0513956	0.00193858	-0.00212913		-0.132451	0.00527801	-0.00487478
5.65943	-0.0261892	0.000870008	-0.0012782		-0.0346711	0.00123101	-0.00156465		-0.0514855	0.00194195	-0.00213286		-0.132676	0.0052867	-0.00488309
5.66943	-0.0262353	0.000871538	-0.00128045		-0.034732	0.00123316	-0.0015674		-0.0515754	0.00194531	-0.00213659		-0.132901	0.00529539	-0.0048914
5.67943	-0.0262814	0.000873068	-0.00128271		-0.0347929	0.00123531	-0.00157015		-0.0516653	0.00194867	-0.00214032		-0.133126	0.00530408	-0.00489972
5.68943	-0.0263276	0.000874598	-0.00128496		-0.0348538	0.00123747	-0.00157291		-0.0517552	0.00195203	-0.00214405		-0.133351	0.00531276	-0.00490803
5.69943	-0.0263737	0.000876128	-0.00128722		-0.0349147	0.00123962	-0.00157566		-0.0518451	0.00195539	-0.00214778		-0.133576	0.00532144	-0.00491633
5.70943	-0.0264198	0.000877658	-0.00128947		-0.0349756	0.00124177	-0.00157841		-0.0519349	0.00195875	-0.00215151		-0.133801	0.00533012	-0.00492464
5.71943	-0.026466	0.000879188	-0.00129172		-0.0350364	0.00124392	-0.00158116		-0.0520248	0.00196211	-0.00215524		-0.134026	0.0053388	-0.00493295
5.72943	-0.0265121	0.000880718	-0.00129398		-0.0350973	0.00124608	-0.00158391		-0.0521147	0.00196547	-0.00215897		-0.134251	0.00534748	-0.00494125
5.73943	-0.0265582	0.000882248	-0.00129623		-0.0351582	0.00124823	-0.00158666		-0.0522045	0.00196882	-0.0021627		-0.134475	0.00535615	-0.00494956
5.74943	-0.0266043	0.000883777	-0.00129848		-0.0352191	0.00125038	-0.00158941		-0.0522944	0.00197218	-0.00216643		-0.1347	0.00536482	-0.00495786
5.75942	-0.0266505	0.000885307	-0.00130074		-0.03528	0.00125253	-0.00159216		-0.0523843	0.00197554	-0.00217015		-0.134925	0.00537349	-0.00496616
5.76942	-0.0266966	0.000886837	-0.00130299		-0.0353409	0.00125469	-0.00159492		-0.0524741	0.0019789	-0.00217388		-0.13515	0.00538216	-0.00497447
5.77942	-0.0267427	0.000888367	-0.00130525		-0.0354018	0.00125684	-0.00159767		-0.052564	0.00198226	-0.00217761		-0.135374	0.00539082	-0.00498277
5.78942	-0.0267889	0.000889897	-0.0013075		-0.0354626	0.00125899	-0.00160042		-0.0526538	0.00198562	-0.00218134		-0.135599	0.00539948	-0.00499107
5.79942	-0.026835	0.000891426	-0.00130975		-0.0355235	0.00126114	-0.00160317		-0.0527437	0.00198897	-0.00218507		-0.135824	0.00540814	-0.00499936
5.80942	-0.0268811	0.000892956	-0.00131201		-0.0355844	0.00126329	-0.00160592		-0.0528335	0.00199233	-0.0021888		-0.136048	0.0054168	-0.00500766
5.81942	-0.0269273	0.000894486	-0.00131426		-0.0356453	0.00126545	-0.00160867		-0.0529234	0.00199569	-0.00219253		-0.136273	0.00542546	-0.00501596
5.82942	-0.0269734	0.000896016	-0.00131651		-0.0357061	0.0012676	-0.00161142		-0.0530132	0.00199904	-0.00219625		-0.136497	0.00543411	-0.00502425
5.83942	-0.0270195	0.000897545	-0.00131877		-0.035767	0.00126975	-0.00161417		-0.053103	0.0020024	-0.00219998		-0.136722	0.00544276	-0.00503255
5.84942	-0.0270656	0.000899075	-0.00132102		-0.0358279	0.0012719	-0.00161692		-0.0531928	0.00200576	-0.00220371		-0.136946	0.00545141	-0.00504084
5.85941	-0.0271118	0.000900604	-0.00132328		-0.0358888	0.00127405	-0.00161967		-0.0532827	0.00200911	-0.00220744		-0.137171	0.00546006	-0.00504913
5.86941	-0.0271579	0.000902134	-0.00132553		-0.0359496	0.00127621	-0.00162242		-0.0533725	0.00201247	-0.00221116		-0.137395	0.0054687	-0.00505742
5.87941	-0.027204	0.000903663	-0.00132778		-0.0360105	0.00127836	-0.00162517		-0.0534623	0.00201583	-0.00221489		-0.137619	0.00547735	-0.00506571
5.88941	-0.0272501	0.000905193	-0.00133004		-0.0360714	0.00128051	-0.00162792		-0.0535521	0.00201918	-0.00221862		-0.137844	0.00548599	-0.005074
5.89941	-0.0272963	0.000906723	-0.00133229		-0.0361322	0.00128266	-0.00163068		-0.0536419	0.00202254	-0.00222235		-0.138068	0.00549463	-0.00508229
5.90941	-0.0273424	0.000908252	-0.00133454		-0.0361931	0.00128481	-0.00163343		-0.0537317	0.00202589	-0.00222607		-0.138292	0.00550326	-0.00509057
5.91941	-0.0273885	0.000909781	-0.0013368		-0.036254	0.00128696	-0.00163618		-0.0538215	0.00202925	-0.0022298		-0.138516	0.0055119	-0.00509886
5.92941	-0.0274346	0.000911311	-0.00133905		-0.0363148	0.00128911	-0.00163893		-0.0539113	0.0020326	-0.00223353		-0.138741	0.00552053	-0.00510714
5.93941	-0.0274808	0.00091284	-0.0013413		-0.0363757	0.00129126	-0.00164168		-0.0540011	0.00203595	-0.00223725		-0.138965	0.00552916	-0.00511543
5.94941	-0.0275269	0.00091437	-0.00134356		-0.0364365	0.00129342	-0.00164443		-0.0540909	0.00203931	-0.00224098		-0.139189	0.00553779	-0.00512371
5.9594	-0.027573	0.000915899	-0.00134581		-0.0364974	0.00129557	-0.00164718		-0.0541807	0.00204266	-0.00224471		-0.139413	0.00554641	-0.00513199
5.9694	-0.0276191	0.000917428	-0.00134807		-0.0365583	0.00129772	-0.00164993		-0.0542705	0.00204601	-0.00224843		-0.139637	0.00555503	-0.00514027
5.9794	-0.0276652	0.000918958	-0.00135032		-0.0366191	0.00129987	-0.00165268		-0.0543603	0.00204937	-0.00225216		-0.139861	0.00556366	-0.00514855
5.9894	-0.0277114	0.000920487	-0.00135257		-0.03668	0.00130202	-0.00165543		-0.0544501	0.00205272	-0.00225588		-0.140085	0.00557228	-0.00515683
5.9994	-0.0277575	0.000922016	-0.00135483		-0.0367408	0.00130417	-0.00165818		-0.0545398	0.00205607	-0.00225961		-0.140309	0.00558089	-0.0051651
6.0094	-0.0278036	0.000923545	-0.00135708		-0.0368017	0.00130632	-0.00166093		-0.0546296	0.00205943	-0.00226333		-0.140533	0.00558951	-0.00517338
6.0194	-0.0278497	0.000925075	-0.00135933		-0.0368625	0.00130847	-0.00166368		-0.0547194	0.00206278	-0.00226706		-0.140757	0.00559812	-0.00518165
6.0294	-0.0278958	0.000926604	-0.00136159		-0.0369234	0.00131062	-0.00166643		-0.0548091	0.00206613	-0.00227079		-0.140981	0.00560673	-0.00518993
6.0394	-0.027942	0.000928133	-0.00136384		-0.0369842	0.00131277	-0.00166918		-0.0548989	0.00206948	-0.00227451		-0.141205	0.00561534	-0.0051982
6.0494	-0.0279881	0.000929662	-0.00136609		-0.0370451	0.00131492	-0.00167193		-0.0549886	0.00207283	-0.00227824		-0.141429	0.00562394	-0.00520647
6.05939	-0.0280342	0.000931191	-0.00136835		-0.0371059	0.00131707	-0.00167468		-0.0550784	0.00207618	-0.00228196		-0.141652	0.00563255	-0.00521474
6.06939	-0.0280803	0.00093272	-0.0013706		-0.0371668	0.00131922	-0.00167743		-0.0551681	0.00207953	-0.00228569		-0.141876	0.00564115	-0.00522301
6.07939	-0.0281264	0.000934249	-0.00137285		-0.0372276	0.00132137	-0.00168018		-0.0552579	0.00208289	-0.00228941		-0.1421	0.00564975	-0.00523128
6.08939	-0.0281725	0.000935778	-0.00137511		-0.0372885	0.00132352	-0.00168292		-0.0553476	0.00208624	-0.00229313		-0.142324	0.00565835	-0.00523955
6.09939	-0.0282187	0.000937307	-0.00137736		-0.0373493	0.00132567	-0.00168567		-0.0554374	0.00208959	-0.00229686		-0.142547	0.00566694	-0.00524781
6.10939	-0.0282648	0.000938836	-0.00137961		-0.0374102	0.00132782	-0.00168842		-0.0555271	0.00209294	-0.00230058		-0.142771	0.00567554	-0.00525608
6.11939	-0.0283109	0.000940365	-0.00138187		-0.037471	0.00132997	-0.00169117		-0.0556168	0.00209629	-0.00230431		-0.142994	0.00568413	-0.00526434
6.12939	-0.028357	0.000941894	-0.00138412		-0.0375318	0.00133212	-0.00169392		-0.0557066	0.00209964	-0.00230803		-0.143218	0.00569272	-0.0052726
6.13939	-0.0284031	0.000943423	-0.00138637		-0.0375927	0.00133427	-0.00169667		-0.0557963	0.00210298	-0.00231176		-0.143442	0.0057013	-0.00528087
6.14939	-0.0284492	0.000944952	-0.00138863		-0.0376535	0.00133642	-0.00169942		-0.055886	0.00210633	-0.00231548		-0.143665	0.00570989	-0.00528913
6.15938	-0.0284953	0.000946481	-0.00139088		-0.0377144	0.00133857	-0.00170217		-0.0559757	0.00210968	-0.0023192		-0.143889	0.00571847	-0.00529739
6.16938	-0.0285415	0.000948009	-0.00139313		-0.0377752	0.00134072	-0.00170492		-0.0560654	0.00211303	-0.00232293		-0.144112	0.00572705	-0.00530564
6.17938	-0.0285876	0.000949538	-0.00139538		-0.037836	0.00134287	-0.00170767		-0.0561551	0.00211638	-0.00232665		-0.144335	0.00573563	-0.0053139
6.18938	-0.0286337	0.000951067	-0.00139764		-0.0378969	0.00134501	-0.00171042		-0.0562449	0.00211973	-0.00233037		-0.144559	0.00574421	-0.00532216
6.19938	-0.0286798	0.000952596	-0.00139989		-0.0379577	0.00134716	-0.00171317		-0.0563346	0.00212308	-0.0023341		-0.144782	0.00575278	-0.00533041
6.20938	-0.0287259	0.000954125	-0.00140214		-0.0380185	0.00134931	-0.00171592		-0.0564243	0.00212642	-0.00233782		-0.145006	0.00576135	-0.00533867
6.21938	-0.028772	0.000955653	-0.0014044		-0.0380794	0.00135146	-0.00171866		-0.056514	0.00212977	-0.00234154		-0.145229	0.00576992	-0.00534692
6.22938	-0.0288181	0.000957182	-0.00140665		-0.0381402	0.00135361	-0.00172141		-0.0566036	0.00213312	-0.00234526		-0.145452	0.00577849	-0.00535517
6.23938	-0.0288642	0.000958711	-0.0014089		-0.038201	0.00135576	-0.00172416		-0.0566933	0.00213646	-0.00234899		-0.145675	0.00578705	-0.00536343
6.24938	-0.0289104	0.000960239	-0.00141116		-0.0382618	0.00135791	-0.00172691		-0.056783	0.00213981	-0.00235271		-0.145899	0.00579562	-0.00537168
6.25937	-0.0289565	0.000961768	-0.00141341		-0.0383227	0.00136006	-0.00172966		-0.0568727	0.00214316	-0.00235643		-0.146122	0.00580418	-0.00537992
6.26937	-0.0290026	0.000963296	-0.00141566		-0.0383835	0.00136221	-0.00173241		-0.0569624	0.0021465	-0.00236015		-0.146345	0.00581274	-0.00538817
6.27937	-0.0290487	0.000964825	-0.00141792		-0.0384443	0.00136435	-0.00173516		-0.057052	0.00214985	-0.00236388		-0.146568	0.00582129	-0.00539642
6.28937	-0.0290948	0.000966353	-0.00142017		-0.0385051	0.0013665	-0.00173791		-0.0571417	0.00215319	-0.0023676		-0.146791	0.00582985	-0.00540467
6.29937	-0.0291409	0.000967882	-0.00142242		-0.0385659	0.00136865	-0.00174065		-0.0572314	0.00215654	-0.00237132		-0.147014	0.0058384	-0.00541291
6.30937	-0.029187	0.00096941	-0.00142467		-0.0386268	0.0013708	-0.0017434		-0.057321	0.00215988	-0.00237504		-0.147237	0.00584695	-0.00542115
6.31937	-0.0292331	0.000970939	-0.00142693		-0.0386876	0.00137295	-0.00174615		-0.0574107	0.00216323	-0.00237876		-0.14746	0.0058555	-0.0054294
6.32937	-0.0292792	0.000972467	-0.00142918		-0.0387484	0.00137509	-0.0017489		-0.0575004	0.00216657	-0.00238248		-0.147683	0.00586405	-0.00543764
6.33937	-0.0293253	0.000973996	-0.00143143		-0.0388092	0.00137724	-0.00175165		-0.05759	0.00216992	-0.0023862		-0.147906	0.00587259	-0.00544588
6.34937	-0.0293714	0.000975524	-0.00143369		-0.03887	0.00137939	-0.0017544		-0.0576797	0.00217326	-0.00238993		-0.148129	0.00588113	-0.00545412
6.35936	-0.0294175	0.000977052	-0.00143594		-0.0389308	0.00138154	-0.00175715		-0.0577693	0.00217661	-0.00239365		-0.148352	0.00588967	-0.00546236
6.36936	-0.0294636	0.000978581	-0.00143819		-0.0389916	0.00138369	-0.00175989		-0.0578589	0.00217995	-0.00239737		-0.148575	0.00589821	-0.00547059
6.37936	-0.0295097	0.000980109	-0.00144044		-0.0390525	0.00138583	-0.00176264		-0.0579486	0.00218329	-0.00240109		-0.148797	0.00590675	-0.00547883
6.38936	-0.0295559	0.000981637	-0.0014427		-0.0391133	0.00138798	-0.00176539		-0.0580382	0.00218664	-0.00240481		-0.14902	0.00591528	-0.00548707
6.39936	-0.029602	0.000983165	-0.00144495		-0.0391741	0.00139013	-0.00176814		-0.0581279	0.00218998	-0.00240853		-0.149243	0.00592381	-0.0054953
6.40936	-0.0296481	0.000984694	-0.0014472		-0.0392349	0.00139228	-0.00177089		-0.0582175	0.00219332	-0.00241225		-0.149466	0.00593234	-0.00550353
6.41936	-0.0296942	0.000986222	-0.00144946		-0.0392957	0.00139442	-0.00177363		-0.0583071	0.00219666	-0.00241597		-0.149688	0.00594087	-0.00551177
6.42936	-0.0297403	0.00098775	-0.00145171		-0.0393565	0.00139657	-0.00177638		-0.0583967	0.00220001	-0.00241969		-0.149911	0.00594939	-0.00552
6.43936	-0.0297864	0.000989278	-0.00145396		-0.0394173	0.00139872	-0.00177913		-0.0584863	0.00220335	-0.00242341		-0.150133	0.00595791	-0.00552823
6.44936	-0.0298325	0.000990806	-0.00145621		-0.0394781	0.00140086	-0.00178188		-0.058576	0.00220669	-0.00242713		-0.150356	0.00596643	-0.00553646
6.45935	-0.0298786	0.000992334	-0.00145847		-0.0395389	0.00140301	-0.00178463		-0.0586656	0.00221003	-0.00243085		-0.150579	0.00597495	-0.00554468
6.46935	-0.0299247	0.000993862	-0.00146072		-0.0395997	0.00140516	-0.00178737		-0.0587552	0.00221337	-0.00243457		-0.150801	0.00598347	-0.00555291
6.47935	-0.0299708	0.00099539	-0.00146297		-0.0396605	0.00140731	-0.00179012		-0.0588448	0.00221671	-0.00243829		-0.151024	0.00599198	-0.00556114
6.48935	-0.0300169	0.000996918	-0.00146523		-0.0397213	0.00140945	-0.00179287		-0.0589344	0.00222006	-0.00244201		-0.151246	0.0060005	-0.00556936
6.49935	-0.030063	0.000998446	-0.00146748		-0.0397821	0.0014116	-0.00179562		-0.059024	0.0022234	-0.00244573		-0.151469	0.00600901	-0.00557758
6.50935	-0.0301091	0.000999974	-0.00146973		-0.0398429	0.00141375	-0.00179836		-0.0591136	0.00222674	-0.00244944		-0.151691	0.00601751	-0.00558581
6.51935	-0.0301552	0.0010015	-0.00147198		-0.0399037	0.00141589	-0.00180111		-0.0592031	0.00223008	-0.00245316		-0.151913	0.00602602	-0.00559403
6.52935	-0.0302013	0.00100303	-0.00147424		-0.0399645	0.00141804	-0.00180386		-0.0592927	0.00223342	-0.00245688		-0.152136	0.00603452	-0.00560225
6.53935	-0.0302474	0.00100456	-0.00147649		-0.0400253	0.00142019	-0.00180661		-0.0593823	0.00223676	-0.0024606		-0.152358	0.00604302	-0.00561047
6.54935	-0.0302935	0.00100609	-0.00147874		-0.0400861	0.00142233	-0.00180935		-0.0594719	0.00224009	-0.00246432		-0.15258	0.00605152	-0.00561869
6.55934	-0.0303396	0.00100761	-0.00148099		-0.0401468	0.00142448	-0.0018121		-0.0595615	0.00224343	-0.00246804		-0.152802	0.00606002	-0.0056269
6.56934	-0.0303857	0.00100914	-0.00148325		-0.0402076	0.00142662	-0.00181485		-0.059651	0.00224677	-0.00247175		-0.153025	0.00606852	-0.00563512
6.57934	-0.0304318	0.00101067	-0.0014855		-0.0402684	0.00142877	-0.0018176		-0.0597406	0.00225011	-0.00247547		-0.153247	0.00607701	-0.00564333
6.58934	-0.0304779	0.0010122	-0.00148775		-0.0403292	0.00143092	-0.00182034		-0.0598302	0.00225345	-0.00247919		-0.153469	0.0060855	-0.00565155
6.59934	-0.0305239	0.00101372	-0.00149		-0.04039	0.00143306	-0.00182309		-0.0599197	0.00225679	-0.00248291		-0.153691	0.00609399	-0.00565976
6.60934	-0.03057	0.00101525	-0.00149226		-0.0404508	0.00143521	-0.00182584		-0.0600093	0.00226012	-0.00248663		-0.153913	0.00610248	-0.00566797
6.61934	-0.0306161	0.00101678	-0.00149451		-0.0405116	0.00143735	-0.00182859		-0.0600988	0.00226346	-0.00249034		-0.154135	0.00611096	-0.00567619
6.62934	-0.0306622	0.00101831	-0.00149676		-0.0405723	0.0014395	-0.00183133		-0.0601884	0.0022668	-0.00249406		-0.154357	0.00611944	-0.00568439
6.63934	-0.0307083	0.00101984	-0.00149901		-0.0406331	0.00144165	-0.00183408		-0.0602779	0.00227014	-0.00249778		-0.154579	0.00612792	-0.0056926
6.64934	-0.0307544	0.00102136	-0.00150127		-0.0406939	0.00144379	-0.00183683		-0.0603675	0.00227347	-0.00250149		-0.154801	0.0061364	-0.00570081
6.65933	-0.0308005	0.00102289	-0.00150352		-0.0407547	0.00144594	-0.00183957		-0.060457	0.00227681	-0.00250521		-0.155023	0.00614488	-0.00570902
6.66933	-0.0308466	0.00102442	-0.00150577		-0.0408155	0.00144808	-0.00184232		-0.0605465	0.00228015	-0.00250893		-0.155245	0.00615335	-0.00571722
6.67933	-0.0308927	0.00102595	-0.00150802		-0.0408762	0.00145023	-0.00184507		-0.0606361	0.00228348	-0.00251265		-0.155467	0.00616182	-0.00572543
6.68933	-0.0309388	0.00102747	-0.00151028		-0.040937	0.00145237	-0.00184781		-0.0607256	0.00228682	-0.00251636		-0.155689	0.00617029	-0.00573363
6.69933	-0.0309849	0.001029	-0.00151253		-0.0409978	0.00145452	-0.00185056		-0.0608151	0.00229015	-0.00252008		-0.155911	0.00617876	-0.00574183
6.70933	-0.031031	0.00103053	-0.00151478		-0.0410585	0.00145666	-0.00185331		-0.0609046	0.00229349	-0.00252379		-0.156132	0.00618723	-0.00575004
6.71933	-0.0310771	0.00103206	-0.00151703		-0.0411193	0.00145881	-0.00185605		-0.0609941	0.00229682	-0.00252751		-0.156354	0.00619569	-0.00575824
6.72933	-0.0311232	0.00103358	-0.00151928		-0.0411801	0.00146095	-0.0018588		-0.0610837	0.00230016	-0.00253123		-0.156576	0.00620415	-0.00576644
6.73933	-0.0311692	0.00103511	-0.00152154		-0.0412409	0.0014631	-0.00186155		-0.0611732	0.00230349	-0.00253494		-0.156798	0.00621261	-0.00577463
6.74933	-0.0312153	0.00103664	-0.00152379		-0.0413016	0.00146524	-0.00186429		-0.0612627	0.00230683	-0.00253866		-0.157019	0.00622107	-0.00578283
6.75932	-0.0312614	0.00103817	-0.00152604		-0.0413624	0.00146739	-0.00186704		-0.0613522	0.00231016	-0.00254237		-0.157241	0.00622952	-0.00579103
6.76932	-0.0313075	0.00103969	-0.00152829		-0.0414232	0.00146953	-0.00186979		-0.0614417	0.0023135	-0.00254609		-0.157462	0.00623797	-0.00579922
6.77932	-0.0313536	0.00104122	-0.00153055		-0.0414839	0.00147168	-0.00187253		-0.0615312	0.00231683	-0.0025498		-0.157684	0.00624643	-0.00580742
6.78932	-0.0313997	0.00104275	-0.0015328		-0.0415447	0.00147382	-0.00187528		-0.0616207	0.00232016	-0.00255352		-0.157906	0.00625487	-0.00581561
6.79932	-0.0314458	0.00104427	-0.00153505		-0.0416054	0.00147597	-0.00187803		-0.0617102	0.0023235	-0.00255723		-0.158127	0.00626332	-0.0058238
6.80932	-0.0314919	0.0010458	-0.0015373		-0.0416662	0.00147811	-0.00188077		-0.0617996	0.00232683	-0.00256095		-0.158348	0.00627177	-0.00583199
6.81932	-0.0315379	0.00104733	-0.00153955		-0.041727	0.00148025	-0.00188352		-0.0618891	0.00233016	-0.00256466		-0.15857	0.00628021	-0.00584018
6.82932	-0.031584	0.00104886	-0.00154181		-0.0417877	0.0014824	-0.00188627		-0.0619786	0.0023335	-0.00256838		-0.158791	0.00628865	-0.00584837
6.83932	-0.0316301	0.00105038	-0.00154406		-0.0418485	0.00148454	-0.00188901		-0.0620681	0.00233683	-0.00257209		-0.159013	0.00629709	-0.00585656
6.84932	-0.0316762	0.00105191	-0.00154631		-0.0419092	0.00148669	-0.00189176		-0.0621575	0.00234016	-0.00257581		-0.159234	0.00630552	-0.00586475
6.85931	-0.0317223	0.00105344	-0.00154856		-0.04197	0.00148883	-0.0018945		-0.062247	0.00234349	-0.00257952		-0.159455	0.00631396	-0.00587293
6.86931	-0.0317684	0.00105496	-0.00155081		-0.0420307	0.00149097	-0.00189725		-0.0623365	0.00234682	-0.00258324		-0.159677	0.00632239	-0.00588112
6.87931	-0.0318145	0.00105649	-0.00155307		-0.0420915	0.00149312	-0.0019		-0.0624259	0.00235015	-0.00258695		-0.159898	0.00633082	-0.0058893
6.88931	-0.0318605	0.00105802	-0.00155532		-0.0421522	0.00149526	-0.00190274		-0.0625154	0.00235348	-0.00259066		-0.160119	0.00633925	-0.00589748
6.89931	-0.0319066	0.00105955	-0.00155757		-0.042213	0.00149741	-0.00190549		-0.0626048	0.00235682	-0.00259438		-0.16034	0.00634767	-0.00590566
6.90931	-0.0319527	0.00106107	-0.00155982		-0.0422737	0.00149955	-0.00190823		-0.0626943	0.00236015	-0.00259809		-0.160562	0.00635609	-0.00591384
6.91931	-0.0319988	0.0010626	-0.00156208		-0.0423345	0.00150169	-0.00191098		-0.0627837	0.00236348	-0.0026018		-0.160783	0.00636452	-0.00592202
6.92931	-0.0320449	0.00106413	-0.00156433		-0.0423952	0.00150384	-0.00191372		-0.0628732	0.00236681	-0.00260552		-0.161004	0.00637293	-0.0059302
6.93931	-0.032091	0.00106565	-0.00156658		-0.042456	0.00150598	-0.00191647		-0.0629626	0.00237014	-0.00260923		-0.161225	0.00638135	-0.00593838
6.94931	-0.032137	0.00106718	-0.00156883		-0.0425167	0.00150812	-0.00191922		-0.063052	0.00237347	-0.00261294		-0.161446	0.00638977	-0.00594656
6.9593	-0.0321831	0.00106871	-0.00157108		-0.0425775	0.00151027	-0.00192196		-0.0631415	0.0023768	-0.00261666		-0.161667	0.00639818	-0.00595473
6.9693	-0.0322292	0.00107023	-0.00157333		-0.0426382	0.00151241	-0.00192471		-0.0632309	0.00238012	-0.00262037		-0.161888	0.00640659	-0.0059629
6.9793	-0.0322753	0.00107176	-0.00157559		-0.0426989	0.00151455	-0.00192745		-0.0633203	0.00238345	-0.00262408		-0.162109	0.006415	-0.00597108
6.9893	-0.0323214	0.00107329	-0.00157784		-0.0427597	0.0015167	-0.0019302		-0.0634097	0.00238678	-0.00262779		-0.16233	0.00642341	-0.00597925
6.9993	-0.0323674	0.00107481	-0.00158009		-0.0428204	0.00151884	-0.00193294		-0.0634992	0.00239011	-0.00263151		-0.162551	0.00643181	-0.00598742
7.0093	-0.0324135	0.00107634	-0.00158234		-0.0428812	0.00152098	-0.00193569		-0.0635886	0.00239344	-0.00263522		-0.162771	0.00644021	-0.00599559
7.0193	-0.0324596	0.00107787	-0.00158459		-0.0429419	0.00152312	-0.00193843		-0.063678	0.00239677	-0.00263893		-0.162992	0.00644861	-0.00600376
7.0293	-0.0325057	0.00107939	-0.00158685		-0.0430026	0.00152527	-0.00194118		-0.0637674	0.00240009	-0.00264264		-0.163213	0.00645701	-0.00601193
7.0393	-0.0325518	0.00108092	-0.0015891		-0.0430634	0.00152741	-0.00194392		-0.0638568	0.00240342	-0.00264636		-0.163434	0.00646541	-0.00602009
7.0493	-0.0325978	0.00108245	-0.00159135		-0.0431241	0.00152955	-0.00194667		-0.0639462	0.00240675	-0.00265007		-0.163655	0.0064738	-0.00602826
7.05929	-0.0326439	0.00108397	-0.0015936		-0.0431848	0.00153169	-0.00194941		-0.0640356	0.00241008	-0.00265378		-0.163875	0.00648219	-0.00603642
7.06929	-0.03269	0.0010855	-0.00159585		-0.0432456	0.00153384	-0.00195216		-0.064125	0.0024134	-0.00265749		-0.164096	0.00649058	-0.00604459
7.07929	-0.0327361	0.00108703	-0.0015981		-0.0433063	0.00153598	-0.0019549		-0.0642144	0.00241673	-0.0026612		-0.164317	0.00649897	-0.00605275
7.08929	-0.0327821	0.00108855	-0.00160036		-0.043367	0.00153812	-0.00195765		-0.0643038	0.00242005	-0.00266491		-0.164537	0.00650736	-0.00606091
7.09929	-0.0328282	0.00109008	-0.00160261		-0.0434277	0.00154026	-0.00196039		-0.0643931	0.00242338	-0.00266862		-0.164758	0.00651574	-0.00606907
7.10929	-0.0328743	0.00109161	-0.00160486		-0.0434885	0.0015424	-0.00196314		-0.0644825	0.00242671	-0.00267233		-0.164978	0.00652412	-0.00607723
7.11929	-0.0329204	0.00109313	-0.00160711		-0.0435492	0.00154455	-0.00196588		-0.0645719	0.00243003	-0.00267605		-0.165199	0.0065325	-0.00608539
7.12929	-0.0329664	0.00109466	-0.00160936		-0.0436099	0.00154669	-0.00196863		-0.0646613	0.00243336	-0.00267976		-0.165419	0.00654088	-0.00609355
7.13929	-0.0330125	0.00109619	-0.00161161		-0.0436706	0.00154883	-0.00197137		-0.0647506	0.00243668	-0.00268347		-0.16564	0.00654926	-0.0061017
7.14929	-0.0330586	0.00109771	-0.00161387		-0.0437314	0.00155097	-0.00197412		-0.06484	0.00244001	-0.00268718		-0.16586	0.00655763	-0.00610986
7.15928	-0.0331047	0.00109924	-0.00161612		-0.0437921	0.00155311	-0.00197686		-0.0649293	0.00244333	-0.00269089		-0.166081	0.006566	-0.00611801
7.16928	-0.0331507	0.00110076	-0.00161837		-0.0438528	0.00155526	-0.00197961		-0.0650187	0.00244666	-0.0026946		-0.166301	0.00657437	-0.00612617
7.17928	-0.0331968	0.00110229	-0.00162062		-0.0439135	0.0015574	-0.00198235		-0.0651081	0.00244998	-0.00269831		-0.166521	0.00658274	-0.00613432
7.18928	-0.0332429	0.00110382	-0.00162287		-0.0439742	0.00155954	-0.0019851		-0.0651974	0.0024533	-0.00270202		-0.166742	0.0065911	-0.00614247
7.19928	-0.0332889	0.00110534	-0.00162512		-0.0440349	0.00156168	-0.00198784		-0.0652867	0.00245663	-0.00270573		-0.166962	0.00659946	-0.00615062
7.20928	-0.033335	0.00110687	-0.00162738		-0.0440956	0.00156382	-0.00199059		-0.0653761	0.00245995	-0.00270944		-0.167182	0.00660782	-0.00615877
7.21928	-0.0333811	0.0011084	-0.00162963		-0.0441564	0.00156596	-0.00199333		-0.0654654	0.00246327	-0.00271315		-0.167402	0.00661618	-0.00616692
7.22928	-0.0334271	0.00110992	-0.00163188		-0.0442171	0.0015681	-0.00199607		-0.0655548	0.0024666	-0.00271686		-0.167623	0.00662454	-0.00617506
7.23928	-0.0334732	0.00111145	-0.00163413		-0.0442778	0.00157024	-0.00199882		-0.0656441	0.00246992	-0.00272056		-0.167843	0.00663289	-0.00618321
7.24928	-0.0335193	0.00111297	-0.00163638		-0.0443385	0.00157239	-0.00200156		-0.0657334	0.00247324	-0.00272427		-0.168063	0.00664125	-0.00619135
7.25927	-0.0335654	0.0011145	-0.00163863		-0.0443992	0.00157453	-0.00200431		-0.0658227	0.00247656	-0.00272798		-0.168283	0.0066496	-0.0061995
7.26927	-0.0336114	0.00111603	-0.00164088		-0.0444599	0.00157667	-0.00200705		-0.0659121	0.00247988	-0.00273169		-0.168503	0.00665795	-0.00620764
7.27927	-0.0336575	0.00111755	-0.00164314		-0.0445206	0.00157881	-0.0020098		-0.0660014	0.00248321	-0.0027354		-0.168723	0.00666629	-0.00621578
7.28927	-0.0337036	0.00111908	-0.00164539		-0.0445813	0.00158095	-0.00201254		-0.0660907	0.00248653	-0.00273911		-0.168943	0.00667464	-0.00622392
7.29927	-0.0337496	0.0011206	-0.00164764		-0.044642	0.00158309	-0.00201528		-0.06618	0.00248985	-0.00274282		-0.169163	0.00668298	-0.00623206
7.30927	-0.0337957	0.00112213	-0.00164989		-0.0447027	0.00158523	-0.00201803		-0.0662693	0.00249317	-0.00274652		-0.169383	0.00669132	-0.0062402
7.31927	-0.0338418	0.00112366	-0.00165214		-0.0447634	0.00158737	-0.00202077		-0.0663586	0.00249649	-0.00275023		-0.169603	0.00669966	-0.00624834
7.32927	-0.0338878	0.00112518	-0.00165439		-0.0448241	0.00158951	-0.00202352		-0.0664479	0.00249981	-0.00275394		-0.169823	0.00670799	-0.00625648
7.33927	-0.0339339	0.00112671	-0.00165664		-0.0448848	0.00159165	-0.00202626		-0.0665372	0.00250313	-0.00275765		-0.170043	0.00671633	-0.00626461
7.34927	-0.03398	0.00112823	-0.0016589		-0.0449455	0.00159379	-0.002029		-0.0666265	0.00250645	-0.00276136		-0.170263	0.00672466	-0.00627275
7.35926	-0.034026	0.00112976	-0.00166115		-0.0450062	0.00159593	-0.00203175		-0.0667158	0.00250977	-0.00276506		-0.170482	0.00673299	-0.00628088
7.36926	-0.0340721	0.00113129	-0.0016634		-0.0450669	0.00159807	-0.00203449		-0.0668051	0.00251309	-0.00276877		-0.170702	0.00674131	-0.00628901
7.37926	-0.0341181	0.00113281	-0.00166565		-0.0451276	0.00160021	-0.00203723		-0.0668944	0.00251641	-0.00277248		-0.170922	0.00674964	-0.00629714
7.38926	-0.0341642	0.00113434	-0.0016679		-0.0451883	0.00160235	-0.00203998		-0.0669836	0.00251973	-0.00277619		-0.171142	0.00675796	-0.00630527
7.39926	-0.0342103	0.00113586	-0.00167015		-0.045249	0.00160449	-0.00204272		-0.0670729	0.00252305	-0.00277989		-0.171361	0.00676628	-0.0063134
7.40926	-0.0342563	0.00113739	-0.0016724		-0.0453097	0.00160663	-0.00204546		-0.0671622	0.00252636	-0.0027836		-0.171581	0.0067746	-0.00632153
7.41926	-0.0343024	0.00113891	-0.00167465		-0.0453704	0.00160877	-0.00204821		-0.0672514	0.00252968	-0.00278731		-0.1718	0.00678292	-0.00632966
7.42926	-0.0343485	0.00114044	-0.00167691		-0.045431	0.00161091	-0.00205095		-0.0673407	0.002533	-0.00279101		-0.17202	0.00679124	-0.00633778
7.43926	-0.0343945	0.00114197	-0.00167916		-0.0454917	0.00161305	-0.00205369		-0.06743	0.00253632	-0.00279472		-0.17224	0.00679955	-0.00634591
7.44926	-0.0344406	0.00114349	-0.00168141		-0.0455524	0.00161519	-0.00205644		-0.0675192	0.00253964	-0.00279843		-0.172459	0.00680786	-0.00635403
7.45925	-0.0344866	0.00114502	-0.00168366		-0.0456131	0.00161733	-0.00205918		-0.0676085	0.00254295	-0.00280213		-0.172679	0.00681617	-0.00636215
7.46925	-0.0345327	0.00114654	-0.00168591		-0.0456738	0.00161947	-0.00206192		-0.0676977	0.00254627	-0.00280584		-0.172898	0.00682448	-0.00637028
7.47925	-0.0345788	0.00114807	-0.00168816		-0.0457345	0.00162161	-0.00206467		-0.067787	0.00254959	-0.00280954		-0.173117	0.00683278	-0.0063784
7.48925	-0.0346248	0.00114959	-0.00169041		-0.0457951	0.00162375	-0.00206741		-0.0678762	0.0025529	-0.00281325		-0.173337	0.00684108	-0.00638652
7.49925	-0.0346709	0.00115112	-0.00169266		-0.0458558	0.00162589	-0.00207015		-0.0679655	0.00255622	-0.00281696		-0.173556	0.00684938	-0.00639464
7.50925	-0.0347169	0.00115264	-0.00169491		-0.0459165	0.00162802	-0.0020729		-0.0680547	0.00255954	-0.00282066		-0.173776	0.00685768	-0.00640275
7.51925	-0.034763	0.00115417	-0.00169717		-0.0459772	0.00163016	-0.00207564		-0.0681439	0.00256285	-0.00282437		-0.173995	0.00686598	-0.00641087
7.52925	-0.0348091	0.00115569	-0.00169942		-0.0460379	0.0016323	-0.00207838		-0.0682331	0.00256617	-0.00282807		-0.174214	0.00687427	-0.00641899
7.53925	-0.0348551	0.00115722	-0.00170167		-0.0460985	0.00163444	-0.00208113		-0.0683224	0.00256948	-0.00283178		-0.174433	0.00688257	-0.0064271
7.54925	-0.0349012	0.00115875	-0.00170392		-0.0461592	0.00163658	-0.00208387		-0.0684116	0.0025728	-0.00283548		-0.174653	0.00689086	-0.00643521
7.55924	-0.0349472	0.00116027	-0.00170617		-0.0462199	0.00163872	-0.00208661		-0.0685008	0.00257611	-0.00283919		-0.174872	0.00689915	-0.00644333
7.56924	-0.0349933	0.0011618	-0.00170842		-0.0462805	0.00164086	-0.00208935		-0.06859	0.00257943	-0.00284289		-0.175091	0.00690743	-0.00645144
7.57924	-0.0350393	0.00116332	-0.00171067		-0.0463412	0.001643	-0.0020921		-0.0686792	0.00258274	-0.0028466		-0.17531	0.00691572	-0.00645955
7.58924	-0.0350854	0.00116485	-0.00171292		-0.0464019	0.00164513	-0.00209484		-0.0687684	0.00258606	-0.0028503		-0.175529	0.006924	-0.00646766
7.59924	-0.0351314	0.00116637	-0.00171517		-0.0464626	0.00164727	-0.00209758		-0.0688576	0.00258937	-0.00285401		-0.175748	0.00693228	-0.00647577
7.60924	-0.0351775	0.0011679	-0.00171742		-0.0465232	0.00164941	-0.00210032		-0.0689468	0.00259268	-0.00285771		-0.175967	0.00694056	-0.00648387
7.61924	-0.0352236	0.00116942	-0.00171968		-0.0465839	0.00165155	-0.00210307		-0.069036	0.002596	-0.00286141		-0.176186	0.00694883	-0.00649198
7.62924	-0.0352696	0.00117095	-0.00172193		-0.0466445	0.00165369	-0.00210581		-0.0691252	0.00259931	-0.00286512		-0.176405	0.00695711	-0.00650009
7.63924	-0.0353157	0.00117247	-0.00172418		-0.0467052	0.00165582	-0.00210855		-0.0692144	0.00260262	-0.00286882		-0.176624	0.00696538	-0.00650819
7.64924	-0.0353617	0.001174	-0.00172643		-0.0467659	0.00165796	-0.00211129		-0.0693036	0.00260593	-0.00287253		-0.176843	0.00697365	-0.00651629
7.65923	-0.0354078	0.00117552	-0.00172868		-0.0468265	0.0016601	-0.00211404		-0.0693928	0.00260925	-0.00287623		-0.177062	0.00698192	-0.0065244
7.66923	-0.0354538	0.00117705	-0.00173093		-0.0468872	0.00166224	-0.00211678		-0.069482	0.00261256	-0.00287993		-0.177281	0.00699018	-0.0065325
7.67923	-0.0354999	0.00117857	-0.00173318		-0.0469479	0.00166438	-0.00211952		-0.0695711	0.00261587	-0.00288364		-0.1775	0.00699844	-0.0065406
7.68923	-0.0355459	0.0011801	-0.00173543		-0.0470085	0.00166651	-0.00212226		-0.0696603	0.00261918	-0.00288734		-0.177718	0.00700671	-0.0065487
7.69923	-0.035592	0.00118162	-0.00173768		-0.0470692	0.00166865	-0.00212501		-0.0697495	0.00262249	-0.00289104		-0.177937	0.00701497	-0.00655679
7.70923	-0.035638	0.00118315	-0.00173993		-0.0471298	0.00167079	-0.00212775		-0.0698386	0.00262581	-0.00289475		-0.178156	0.00702322	-0.00656489
7.71923	-0.0356841	0.00118467	-0.00174218		-0.0471905	0.00167293	-0.00213049		-0.0699278	0.00262912	-0.00289845		-0.178375	0.00703148	-0.00657299
7.72923	-0.0357301	0.0011862	-0.00174443		-0.0472511	0.00167506	-0.00213323		-0.070017	0.00263243	-0.00290215		-0.178593	0.00703973	-0.00658108
7.73923	-0.0357762	0.00118772	-0.00174669		-0.0473118	0.0016772	-0.00213597		-0.0701061	0.00263574	-0.00290585		-0.178812	0.00704798	-0.00658918
7.74923	-0.0358222	0.00118925	-0.00174894		-0.0473724	0.00167934	-0.00213872		-0.0701953	0.00263905	-0.00290956		-0.179031	0.00705623	-0.00659727
7.75922	-0.0358683	0.00119077	-0.00175119		-0.0474331	0.00168147	-0.00214146		-0.0702844	0.00264236	-0.00291326		-0.179249	0.00706448	-0.00660536
7.76922	-0.0359143	0.0011923	-0.00175344		-0.0474937	0.00168361	-0.0021442		-0.0703736	0.00264567	-0.00291696		-0.179468	0.00707273	-0.00661345
7.77922	-0.0359604	0.00119382	-0.00175569		-0.0475544	0.00168575	-0.00214694		-0.0704627	0.00264898	-0.00292066		-0.179686	0.00708097	-0.00662154
7.78922	-0.0360064	0.00119535	-0.00175794		-0.047615	0.00168789	-0.00214968		-0.0705518	0.00265229	-0.00292436		-0.179905	0.00708921	-0.00662963
7.79922	-0.0360525	0.00119687	-0.00176019		-0.0476757	0.00169002	-0.00215243		-0.070641	0.0026556	-0.00292807		-0.180123	0.00709745	-0.00663772
7.80922	-0.0360985	0.0011984	-0.00176244		-0.0477363	0.00169216	-0.00215517		-0.0707301	0.0026589	-0.00293177		-0.180342	0.00710569	-0.00664581
7.81922	-0.0361445	0.00119992	-0.00176469		-0.0477969	0.0016943	-0.00215791		-0.0708192	0.00266221	-0.00293547		-0.18056	0.00711392	-0.00665389
7.82922	-0.0361906	0.00120145	-0.00176694		-0.0478576	0.00169643	-0.00216065		-0.0709083	0.00266552	-0.00293917		-0.180778	0.00712215	-0.00666198
7.83922	-0.0362366	0.00120297	-0.00176919		-0.0479182	0.00169857	-0.00216339		-0.0709975	0.00266883	-0.00294287		-0.180997	0.00713038	-0.00667006
7.84922	-0.0362827	0.00120449	-0.00177144		-0.0479789	0.00170071	-0.00216613		-0.0710866	0.00267214	-0.00294657		-0.181215	0.00713861	-0.00667814
7.85921	-0.0363287	0.00120602	-0.00177369		-0.0480395	0.00170284	-0.00216887		-0.0711757	0.00267545	-0.00295027		-0.181433	0.00714684	-0.00668622
7.86921	-0.0363748	0.00120754	-0.00177594		-0.0481001	0.00170498	-0.00217162		-0.0712648	0.00267875	-0.00295397		-0.181652	0.00715506	-0.0066943
7.87921	-0.0364208	0.00120907	-0.00177819		-0.0481608	0.00170711	-0.00217436		-0.0713539	0.00268206	-0.00295768		-0.18187	0.00716329	-0.00670238
7.88921	-0.0364669	0.00121059	-0.00178044		-0.0482214	0.00170925	-0.0021771		-0.071443	0.00268537	-0.00296138		-0.182088	0.00717151	-0.00671046
7.89921	-0.0365129	0.00121212	-0.00178269		-0.048282	0.00171139	-0.00217984		-0.0715321	0.00268867	-0.00296508		-0.182306	0.00717973	-0.00671854
7.90921	-0.0365589	0.00121364	-0.00178494		-0.0483427	0.00171352	-0.00218258		-0.0716212	0.00269198	-0.00296878		-0.182524	0.00718794	-0.00672662
7.91921	-0.036605	0.00121517	-0.00178719		-0.0484033	0.00171566	-0.00218532		-0.0717103	0.00269529	-0.00297248		-0.182742	0.00719616	-0.00673469
7.92921	-0.036651	0.00121669	-0.00178945		-0.0484639	0.00171779	-0.00218806		-0.0717994	0.00269859	-0.00297618		-0.18296	0.00720437	-0.00674277
7.93921	-0.0366971	0.00121821	-0.0017917		-0.0485246	0.00171993	-0.0021908		-0.0718884	0.0027019	-0.00297988		-0.183178	0.00721258	-0.00675084
[truncated: 19,209 more rows]

## Sheet: speleothem
t (second)	δ18O disequl.	∆64 disequil.	∆63 disequil.		IsoCave
[truncated: 5,301 more rows]
